# Supplementary material for: Distinct genomic and immunologic tumor evolution in germline TP53-driven breast cancers
Source: Nat Commun. 2026 May 21;17:7300. doi: 10.1038/s41467-026-73163-4 (PMC13402668; doi:10.1038/s41467-026-73163-4)
Supplement: Supplementary file 3 — Supplementary Data 1–22 [file 41467_2026_73163_MOESM3_ESM.xlsx]

## Sheet: S1
Supplementary Data 1: Clinical Data for Sequenced LFS-BC, LFS breast tissues, and non-LFS BC from Penn Medicine
Patient ID	Site	Group	Germline TP53	Somatic TP53	Self-identified Race/Ethnicity	HR Status	Age at Diagnosis	Histopathologic type	Grade	T Stage	N Stage	M Stage	AJCC Anatomic Stage Group	Targeted NGS	p53 IHC	Whole Genome Sequencing	RNAseq	Multiplex IHC
103-B27	Penn	nonLFS-BC	None	None	Non-Hispanic White	ER+Her2-	41-45	IDC	Low	T2	N2	M0	IIIA	X			X	X
103-B36	Penn	nonLFS-SBNT	None	None	Non-Hispanic White	na	na	na	na	na	na	na	na				X
106-3B	Penn	nonLFS-BC	None	p.H179R	Non-Hispanic White	TNBC	26-30	IDC	High	T2	N0	M0	IIA	X			X	X
106-3L	Penn	nonLFS-SBNT	None	None	Non-Hispanic White	na	na	na	na	na	na	na	na				X
108-3N	Penn	nonLFS-BC	None	None	Non-Hispanic White	ER+Her2-	41-45	IDC	Intermed	T3	N3	M0	IIIC	X			X	X
108-3T	Penn	nonLFS-SBNT	None	None	Non-Hispanic White	na	na	na	na	na	na	na	na				X
120-3C	Penn	nonLFS-BC	None	None	Non-Hispanic White	ER+Her2-	41-45	IDC	Intermed	T2	N2	M0	IIIA	X			X	X
120-3S	Penn	nonLFS-SBNT	None	None	Non-Hispanic White	na	na	na	na	na	na	na	na				X
125-3I	Penn	nonLFS-BC	None	p.X224_splice	Non-Hispanic Black	TNBC	46-50	IDC	High	T1	N0	M0	IA	X			X	X
125-3O	Penn	nonLFS-SBNT	None	None	Non-Hispanic Black	na	na	na	na	na	na	na	na				X
126-B1	Penn	nonLFS-SBNT	None	None	Non-Hispanic White	na	na	na	na	na	na	na	na				X
126-B4	Penn	nonLFS-BC	None	p.R248Q	Non-Hispanic White	TNBC	41-45	IDC	High	T2	N0	M0	IIA	X			X	X
126-B7	Penn	LFS-BC	c.743G>A;R248Q	None	Non-Hispanic White	ER+Her2+	31-35	IDC	Low	T1	N1	M0	IIA	X	X	X	X	X
126-B9	Penn	LFS-SNBT	c.743G>A;R248Q	None	Non-Hispanic White	na	na	na	na	na	na	na	na	X			X
126-D2	Penn	LFS-CNBT	c.743G>A;R248Q	None	Non-Hispanic White	na	na	na	na	na	na	na	na	X			X
128-1F	Penn	LFS-CNBT	c.586C>T;p.R196*	None	Non-Hispanic White	na	na	na	na	na	na	na	na	X
128-2C	Penn	LFS-BC	c.586C>T;p.R196*	None	Non-Hispanic White	ER+Her2-	31-35	IDC	High	T2	N1	M0	IIB	X	X	X	X	X
128-2O	Penn	LFS-SNBT	c.586C>T;p.R196*	None	Non-Hispanic White	na	na	na	na	na	na	na	na	X			X
129-A4	Penn	LFS-BC	c.422G>A;p.C141Y	None	Non-Hispanic White	ER+Her2-	25-30	IDC	Intermed	T1	N1	M0	IIA	X (A3)
129-N	Penn	LFS-CNBT	c.422G>A;p.C141Y	None	Non-Hispanic White	na	na	na	na	na	na	na	na	X
130-1L	Penn	nonLFS-BC	None	p.A69Vfs*54	Non-Hispanic White	TNBC	41-45	IDC	High	T2	N1	M0	IIB	X			X	X
130-1O	Penn	nonLFS-SBNT	None	None	Non-Hispanic White	na	na	na	na	na	na	na	na				X
132-3B	Penn	nonLFS-BC	None	None	Non-Hispanic Black	TNBC	46-50	IDC	High	T2	N1	M0	IIB					X
149-6B	Penn	nonLFS-BC	None	None	Asian	ER+Her2-	26-30	IDC	Intermed	T2	N1	M0	IIB	X				X
152-2F	Penn	nonLFS-BC	None	None	Non-Hispanic White	ER+Her2-	36-40	IDC	Low	T1	N0	M0	IA	X			X	X
152-NA	Penn	nonLFS-SBNT	None	None	Non-Hispanic White	na	na	na	na	na	na	na	na				X
157-1M	Penn	nonLFS-BC	None	None	Non-Hispanic White	ER+Her2-	36-40	IDC	High	T2	N1	M0	IIB	X			X	X
157-1V	Penn	nonLFS-SBNT	None	None	Non-Hispanic White	na	na	na	na	na	na	na	na				X
157-6A	Penn	LFS-BC	del exons 1-3	None	Asian	TNBC	41-45	IDC	High	T2	N0	M0	IIA					X
160-3C	Penn	nonLFS-BC	None	None	Non-Hispanic White	ER+Her2-	31-35	IDC	Intermed	T2	N0	M0	IIA	X			X	X
160-3L	Penn	nonLFS-SBNT	None	None	Non-Hispanic White	na	na	na	na	na	na	na	na				X
169-5H	Penn	nonLFS-BC	None	p.S106R	Non-Hispanic Black	TNBC	46-50	IDC	High	T2	N0	M0	IIA	X			X	X
169-5I	Penn	nonLFS-SBNT	None	None	Non-Hispanic Black	na	na	na	na	na	na	na	na				X
177-3C	Penn	nonLFS-BC	None	p.F270L	Non-Hispanic White	ER+Her2-	41-45	IDC	High	T2	N1	M0	IIB	X			X	X
177-3C	Penn	nonLFS-SBNT	None	None	Non-Hispanic White	na	na	na	na	na	na	na	na	X			X
177-3H	Penn	nonLFS-BC	None	p.F270L	Non-Hispanic White	ER+Her2+	41-45	IDC	High	T2	N1	M0	IIB	X			X	X
177-3K	Penn	nonLFS-SBNT	None	None	Non-Hispanic White	na	na	na	na	na	na	na	na				X
179-4F	Penn	nonLFS-BC	None	None	Non-Hispanic Black	TNBC	46-50	IDC	High	T1	N0	M0	IA					X
180-5C	Penn	nonLFS-BC	None	None	Non-Hispanic White	ER+Her2-	36-40	IDC	High	T2	N0	M0	IIA	X			X	X
180-5J	Penn	nonLFS-SBNT	None	None	Non-Hispanic White	na	na	na	na	na	na	na	na				X
186-6C	Penn	nonLFS-SBNT	None	None	Non-Hispanic White	na	na	na	na	na	na	na	na				X
186-6Z	Penn	nonLFS-BC	None	None	Non-Hispanic White	ER+Her2-	46-50	IDC	Intermed	T2	N0	M0	IIA	X			X	X
187-1H	Penn	nonLFS-SBNT	None	None	Non-Hispanic White	na	na	na	na	na	na	na	na				X
187-3C	Penn	nonLFS-BC	None	p.V157_R158del	Non-Hispanic White	ER+Her2+	41-45	IDC	High	T1	N0	M0	IA	X			X	X
193-3F	Penn	nonLFS-BC	None	None	Non-Hispanic Black	ER+Her2-	31-35	IDC	Intermed	T2	N3	M0	IIIC	X			X	X
193-3H	Penn	nonLFS-SBNT	None	None	Non-Hispanic Black	na	na	na	na	na	na	na	na				X
196-2EE	Penn	nonLFS-SBNT	None	None	Non-Hispanic White	na	na	na	na	na	na	na	na				X
196-2M	Penn	nonLFS-BC	None	p.R337C	Non-Hispanic White	ER+Her2+	26-30	IDC	High	T1	N0	M0	IA	X			X	X
197-2B	Penn	nonLFS-BC	None	p.R342Sfs*2	Non-Hispanic White	TNBC	46-50	IDC	High	T3	N2	M0	IIIA	X			X	X
197-2O	Penn	nonLFS-SBNT	None	None	Non-Hispanic White	na	na	na	na	na	na	na	na				X
24-A6	Penn	LFS-CNBT	c.542G>A;p.R181H	None	Non-Hispanic White	na	na	na	na	na	na	na	na	X			X
24-C14	Penn	LFS-SNBT	c.542G>A;p.R181H	None	Non-Hispanic White	na	na	na	na	na	na	na	na	X
24-C8	Penn	LFS-BC	c.542G>A;p.R181H	None	Non-Hispanic White	ER+Her2-	26-30	IDC	Intermed	T1	N2	M0	IIIA	X	X	X	X	X
27-C	Penn	LFS-BC	c.1010G>A;p.R337H	p.L265Rfs*80	Hispanic White	ER+	36-40	DCIS	High	Tis	N0	M0	0	X	X	X	X	X
29-1A	Penn	nonLFS-BC	None	None	Non-Hispanic Black	ER+Her2+	41-45	IDC	High	T1	N1	M0	IIA	X
30-A	Penn	LFS-BC	c.1000G>C;p.G334R	p.N247I	Non-Hispanic White	ER+Her2+	26-30	IDC	High	T2	N1	M0	IIB	X	X
30-A4	Penn	LFS-CNBT	c.1000G>C;p.G334R	None	Non-Hispanic White	na	na	na	na	na	na	na	na	X
30-B2	Penn	LFS-SNBT	c.1000G>C;p.G334R	None	Non-Hispanic White	na	na	na	na	na	na	na	na	X
33-C3	Penn	nonLFS-SBNT	None	None	Non-Hispanic White	na	na	na	na	na	na	na	na				X
33-C4	Penn	nonLFS-BC	None	p.R213*	Non-Hispanic White	TNBC	36-40	IDC	High	T2	N0	M0	IIA	X			X	X
35-B18	Penn	LFS-BC	c.374C>T;p.T125M	None	Non-Hispanic Black	ER-	31-35	DCIS	High	Tis	N0	M0	0	X	X	X	X	X
35-B4	Penn	LFS-SNBT	c.374C>T;p.T125M	None	Non-Hispanic Black	na	na	na	na	na	na	na	na	X			X
35-C3	Penn	LFS-BC	c.374C>T;p.T125M	p.G154V	Non-Hispanic Black	ER-	31-35	DCIS	High	Tis	N0	M0	0	X	X
35-C7	Penn	LFS-SNBT	c.374C>T;p.T125M	None	Non-Hispanic Black	na	na	na	na	na	na	na	na	X			X
41-A1	Penn	LFS-BC	c.375G>A;p.T125T	None	Non-Hispanic White	ER+Her2+	36-40	IDC	Low	T1	N0	M0	IA	X	X	X		X
42-B2	Penn	LFS-BC	c.329G>T;p.R110L	None	Non-Hispanic White	ER+Her2+	36-40	IDC	Intermed	T1	N1	M0	IIA	X	X	X	X	X
42-N	Penn	LFS-SNBT	c.329G>T;p.R110L	None	Non-Hispanic White	na	na	na	na	na	na	na	na	X
42-Z1	Penn	LFS-BC	c.329G>T;p.R110L	None	Non-Hispanic White	ER+Her2+	41-45	IDC	Intermed	T1	N1	M0	IIA	X	X	X		X
43-I2	Penn	LFS-CNBT	c.993+1G>A	None	Non-Hispanic White	na	na	na	na	na	na	na	na	X
43-II1	Penn	LFS-BC	c.993+1G>A	None	Mixed Race	ER+Her2+	18-25	IDC	High	T2	N3	M0	IIIC	X	X	X		X
45-2	Penn	LFS-BC	c.542G>A;p.R181H	None	Non-Hispanic White	ER+	36-40	DCIS	High	Tis	N0	M0	0				X	X
45D12	Penn	LFS-BC	c.542G>A;p.R181H	None	Non-Hispanic White	ER+	36-40	DCIS	High	Tis	N0	M0	0			X (D11)		X
45-D16	Penn	LFS-SNBT	c.542G>A;p.R181H	None	Non-Hispanic White	na	na	na	na	na	na	na	na
46-C8	Penn	LFS-CNBT	c.374C>T;p.T125M	None	Non-Hispanic White	na	na	na	na	na	na	na	na	X
46-D3	Penn	LFS-BC	c.374C>T;p.T125M	None	Non-Hispanic White	ER+	31-35	DCIS	High	Tis	N0	M0	0	X (D6)	X	X (D6)	X	X
48-1F	Penn	LFS-CNBT	c.405C>A;p.C135*	None	Non-Hispanic White	na	na	na	na	na	na	na	na	X
48-5G	Penn	LFS-BC	c.405C>A;p.C135*	None	Non-Hispanic White	ER+Her2+	18-25	IDC	Intermed	T2	N0	M0	IIA	X	X			X
48-5I	Penn	LFS-SNBT	c.405C>A;p.C135*	None	Non-Hispanic White	na	na	na	na	na	na	na	na	X
50-1I	Penn	LFS-SNBT	del exons 2-11	None	Non-Hispanic White	na	na	na	na	na	na	na	na	X			X
50-1O	Penn	LFS-BC	del exons 2-11	None	Non-Hispanic White	ER+	18-25	DCIS	High	Tis	N0	M0	0	X	X		X	X
50-2D	Penn	LFS-BC	del exons 2-11	None	Non-Hispanic White	ER+	18-25	DCIS	High	Tis	N0	M0	0	X	X	X	X	X
50-2G	Penn	LFS-SNBT	del exons 2-11	None	Non-Hispanic White	na	na	na	na	na	na	na	na	X
51-B7	Penn	LFS-BC	c.1010G>A;p.R337H	None	Non-Hispanic White	ER+Her2-	41-45	IDC	High	T2	N1	M0	IIB					X
53-1AA	Penn	LFS-SNBT	c.1009C>T;p.R337C	None	Non-Hispanic White	na	na	na	na	na	na	na	na	X
53-1M	Penn	LFS-BC	c.1009C>T;p.R337C	None	Non-Hispanic White	ER+Her2+	26-30	IDC	Intermed	T1	Nx	M0	UNK	X	X	X	X	X
53-2BB	Penn	LFS-SNBT	c.1009C>T;p.R337C	None	Non-Hispanic White	na	na	na	na	na	na	na	na	X
53-2L	Penn	LFS-BC	c.1009C>T;p.R337C	None	Non-Hispanic White	ER+Her2+	26-30	IDC	High	T1	N3	M0	IIIC	X	X	X		X
57-2E	Penn	nonLFS-BC	None	None	Non-Hispanic Black	ER+Her2-	46-50	IDC	Intermed	T2	N3	M0	IIIC	X			X	X
57-2M	Penn	nonLFS-SBNT	None	None	Non-Hispanic Black	na	na	na	na	na	na	na	na				X
58-2E	Penn	LFS-BC	del promoter	p.Y163S	Non-Hispanic White	ER-	36-40	DCIS	High	Tis	N0	M0	0	X	X	X	X	X
58-2I	Penn	LFS-SNBT	del promoter	None	Non-Hispanic White	na	na	na	na	na	na	na	na	X			X
58-8E	Penn	LFS-CNBT	del promoter	None	Non-Hispanic White	na	na	na	na	na	na	na	na	X			X
72-A1	Penn	LFS-BC	c.586C>T;p.R196*	None	Non-Hispanic White	ER-Her2+	25-30	IDC	High	Tx	N1	M1	IV				X	X
75-1C	Penn	nonLFS-BC	None	None	Non-Hispanic White	ER+Her2-	41-45	IDC	Intermed	T2	N1	M0	IIB	X			X	X
75-1J	Penn	nonLFS-SBNT	None	None	Non-Hispanic White	na	na	na	na	na	na	na	na				X
84-A1	Penn	LFS-SNBT	c.733G>A;p.G245S	None	Asian	na	na	na	na	na	na	na	na	X
84-A12	Penn	LFS-BC	c.733G>A;p.G245S	None	Non-Hispanic Black	ER+Her2-	31-35	IDC	High	T1	N0	M0	IA	X (A13)	X	X (A13)	X	X (A13)
84-C16	Penn	LFS-CNBT	c.733G>A;p.G245S	None	Asian	na	na	na	na	na	na	na	na	X			X
85-1E	Penn	nonLFS-BC	None	None	Non-Hispanic Black	ER+Her2-	41-45	IDC	High	T2	N2	M0	IIIA	X			X	X
85-1Y	Penn	nonLFS-SBNT	None	None	Non-Hispanic Black	na	na	na	na	na	na	na	na				X
86-A3	Penn	LFS-BC	c.451C<A;p.P151T	None	Non-Hispanic White	ER-Her2+	31-35	IDC	High	T1	N3	M0	IIIC			X (A4)	X	X
86-A6	Penn	LFS-BC	c.451C<A;p.P151T	None	Non-Hispanic White	ER-Her2+	31-35	IDC	High	T2	N2	M0	IIIA			X (A8)		X
88-B6	Penn	LFS-CNBT	c.451C>T;p.P151S	None	Non-Hispanic White	na	na	na	na	na	na	na	na	X			X
88-D15	Penn	LFS-SNBT	c.451C>T;p.P151S	None	Non-Hispanic White	na	na	na	na	na	na	na	na	X			X
88-D6	Penn	LFS-BC	c.451C>T;p.P151S	None	Non-Hispanic White	ER+Her2-	41-45	IDC	High	T2	N2	M0	IIIA	X	X	X	X	X
95-B4	Penn	nonLFS-BC	None	None	Non-Hispanic White	ER+Her2+	46-50	IDC	Low	T1	N1	M0	IIA	X			X	X
95-D3	Penn	nonLFS-SBNT	None	None	Non-Hispanic White	na	na	na	na	na	na	na	na				X
9-6H	Penn	nonLFS-BC	None	None	Non-Hispanic White	TNBC	46-50	IDC	High	T1	N0	M0	IA	X			X	X
9-6I	Penn	nonLFS-SBNT	None	None	Non-Hispanic White	na	na	na	na	na	na	na	na				X
BC: Breast Cancer; CNBT: Contralateral Normal Breast Tissue; LFS: Li Fraumeni Syndrome; SNBT: Surrounding Normal Breast Tissue

## Sheet: S2
Supplementary Data 2: Genomic data from LFS-BC, LFS breast tissues, and nonLFS-BC from Penn Medicine
Patient ID	Sample ID	Group	HR Status	QC Panel	QC WGS	Coordinate hg19 germline TP53	Germline TP53 Mutation cDNA	Germline TP53 Mutation Protein	p53 IHC	TP53 A,B allele CN State	Somatic TP53 Mutation (VAF)	TP53 Locus	TMB Panel (Muts/ Mb)	HRDex Sum	HRDex LOH	HRDex LST	HRDex nTAIn	# of AAS	Avg Size of AAS (Mb)	Aneuploidy Score	CN Burden Panel	Mimsi Score	MSI Panel	ERBB2 Norm CN	CDK12 Norm CN	PIK3CA SNV	CDH1 SNV	GATA3 SNV	MAP3K1 SNV	KMT2C SNV	PTEN SNV	ARID1A SNV	ERBB2 CNV	CDK12 CNV	RARA CNV	PPM1D CNV	RAD21 CNV	PIK3CA CNV	CD79B CNV	GATA3 CNV	WGS TMB WGS	GEL.Breast_common_SBS13	GEL.Breast_common_SBS5	GEL.Breast_common_SBS8	GEL.Breast_common_SBS2	GEL.Breast_common_SBS3	GEL.Breast_common_SBS18	GEL.Breast_common_SBS1	GEL.Breast_common_SBS127
24-C8	109315-24-Tumor-LFS	LFS-BC	ER+Her2-	PASS	PASS	7578388	c.542G>A	p.R181H	25% 3+	2,0		CN-LOH	2.67582	37	24	9	4	3	1.32037	0	0.2056	0.0283245	4.92	2.5		0.711893															1.0609	0	0.148915	0	0.199374	0	0	0	0
27-C	109310-27-Tumor-LFS	LFS-BC	ER+	PASS	PASS	7574017	c.1010G>A	p.R337H	1% 3+	0,0	p.L265Rfs*80 (14.3%)	2nd Hit	7.0099	37	25	7	5	5	3.0022	3	0.1848	0.0138909	5.68	16	16								1	1		1			1		19.2896	0.0236361	0.120552	0	0	0.202306	0.10298	0.281793	0
30-A	109328-30-Tumor-LFS	LFS-BC	ER+Her2+	PASS	NA	7574027	c.1000G>C	p.G334R	60% 3+	3,0	p.N247I (44.3%)	2nd Hit	0.565314	38	22	5	11	20	2.53185	3	0.2711	0.0368816	9.05	6.10344	5.13974								1	1		1
35-C3	109288-35-Tumor-L-LFS	LFS-BC	ER-	PASS	NA	7579313	c.374C>T	p.T125M	50% 3+	1,1	p.G154V (9.6%)	2nd Hit	7.23602	28	22	4	2	3	0.0862217	2	0.3283	0.0070159	8.91	1.5
35-B18	109296-35-Tumor-R-LFS	LFS-BC	ER-	PASS	PASS	7579313	c.374C>T	p.T125M	50% 3+	1,1		Del-LOH	3.54264	9	7	0	2	2	1.98983	2	0.1354	0.0120725	4.89	3.5	3.5																11.9816	0	0.120957	0	0	0.31524	0.283146	0.229892	0
41-A1	109330-41-Tumor-LFS	LFS-BC	ER+Her2+	PASS	PASS	7579312	c.375G>A	p.T125T	50%3+	3,0		CNG-LOH	0.79144	39	24	8	7	28	2.10396	7	0.435	0.0300504	7.82	3.67347	3.67347								1	1	1	1					1.66977	0	0.131709	0	0	0.103534	0.294977	0.161022	0
42-B2	109290-42-Tumor-LFS	LFS-BC	ER+Her2+	PASS	PASS	7579358	c.329G>T	p.R110L	100% 3+	2,1		CN-LOH	1.46982	33	25	4	4	7	2.57859	4	0.4686	0.00538756	6.12	2.75862	2.75862							0.113095									5.34047	0	0	0.0614001	0	0.237269	0.0705914	0.281521	0.0590929
42-Z1	109292-42-Tumor-LFS	LFS-BC	ER+Her2+	PASS	PASS	7579358	c.329G>T	p.R110L	80% 2+	1,1		Del-LOH	2.22357	23	18	0	5	8	3.01473	2	0.2245	0.00464651	10.99	2																	7.58047	0	0.113925	0	0	0.189991	0.093492	0.220215	0.058825
43-II1	109327-43-Tumor-LFS	LFS-BC	ER+Her2+	PASS	PASS	7576852	c.993+1G>A	n/a	<1% 1+	0,0		Del-LOH	2.48738	22	16	3	3	11	2.01773	0	0.096	0.0324302	2.11	10.9091	10.9091								1								4.22403	0	0.159798	0	0	0.202624	0.100884	0.238089	0
46-D3	109293-46-Tumor-LFS	LFS-BC	ER+	PASS	FAIL	7579313	c.374C>T	p.T125M	60% 3+	2,0		CN-LOH	5.08783	12	10	0	2	3	2.12581	2	0.1408	0.00697843	6.95	5.5	5.5
48-5G	109304-48-Tumor-LFS	LFS-BC	ER+Her2+	PASS	NA	7578525	c.405C>A	p.C135*	10% 1+	2,0		CN-LOH	0.489939	12	10	0	2	7	1.57675	1	0.1504	0.0210234	9.82	10	10								1	1
50-2D	109321-50-Tumor-R-LFS	LFS-BC	ER+	PASS	NA		del exons 2-11	p.?	75% 3+	2,0		CN-LOH	0.339189	20	15	2	3	7	2.8733	2	0.2631	0.0280686	5.19	0.266667
50-1O	109309-50-Tumor-L-LFS	LFS-BC	ER+	PASS	PASS		del exons 2-11	p.?	1% 3+	7,0		CNG-LOH	2.03513	31	21	6	4	16	3.26694	0	0.1828	0.0194373	6.5	0.540541																	5.39127	0.155546	0	0	0.0193605	0.272339	0	0.227314	0.158634
53-2L	109287-53-Tumor-R-LFS	LFS-BC	ER+Her2+	PASS	PASS	7574018	c.1009C>T	p.R337C	100% 3+	2,0		CN-LOH	0.979878	59	32	18	9	4	3.35673	5	0.6506	0.0181121	18.85	6	6								1	1	1					1	5.64553	0	0.29504	0	0	0.19467	0.05089	0.240167	0
53-1M	109298-53-Tumor-L-LFS	LFS-BC	ER+Her2+	PASS	PASS	7574018	c.1009C>T	p.R337C	weak pos	2,0		CN-LOH	0.603002	33	20	9	4	9	4.84381	5	0.5082	0.0111975	12.93	2.5	2.5			0.408784													6.56003	0	0.0842324	0	0	0.110859	0.233821	0.192654	0
58-2E	109329-58-Tumor-LFS	LFS-BC	ER-	PASS	PASS		del promoter	p.?	75% 3+	0,0	p.Y163S (8.3%)	2nd Hit	0.226126	19	13	2	4	13	1.96337	3	0.1343	0.0307395	3.56	11.1111	11.1111								1								1.6141	0.0226697	0.375105	0	0.0268887	0.22029	0.0545503	0.269339	0
84-A12	109284-84-Tumor-LFS	LFS-BC	ER+Her2-	PASS	PASS	7577548	c.733G>A	p.G245S	100% 3+	1,0		Del-LOH	2.4497	29	19	5	5	7	1.46267	3	0.3473	0.00935732	15.15	2																	12.3352	0	0.220828	0	0	0.216277	0.0504914	0.248405	0
88-D6	109307-88-Tumor-LFS	LFS-BC	ER+Her2-	PASS	PASS	7578479	c.451C>T	p.P151S	100% 3+	2,0		CN-LOH	0.226126	36	23	11	2	11	1.93969	4	0.3377	0.0273737	7.53	1																	2.32577	0	0	0	0.252586	0	0	0	0
126-B7	109305-126-Tumor-LFS	LFS-BC	ER+Her2+	PASS	PASS	7577538	c.743G>A	p.R248Q	10% 3+	2,0		CN-LOH	0.339189	29	21	2	6	9	1.96062	2	0.2192	0.0168654	15.06	3.5	3.5																1.78973	0	0.472838	0	0	0	0.31007	0.125984	0
128-2C	109303-128-Tumor-R-LFS	LFS-BC	ER+Her2-	PASS	PASS	7578263	c.586C>T	p.R196*	0% 0+	2,0		CN-LOH	0.263813	33	26	1	6	11	1.86906	3	0.295	0.0280487	18.79	1																	0.7297	0	0	0	0.306161	0	0	0	0
129-A4	109325-129-Tumor-LFS	LFS-BC	ER+Her2-	PASS	NA	7578508	c.422G>A	p.C141Y	ND	1,1		Heterozygous	0	13	9	2	2	11	1.76343	2	0.1614	0.0314757	4	1
24-A6	109297-24-contralateral-LFS	LFS Contralateral Normal	na	PASS	NA	7578388	c.542G>A	p.R181H	100%3+	1,1		Heterozygous	0.452251	11	10	0	1	nd	nd	0	0.1009	0.0196867	9.51	1
24-C14	109314-24-surrounding-LFS	LFS Surrounding Normal	na	PASS	NA	7578388	c.542G>A	p.R181H	NULL	1,1		Heterozygous	0.263813	30	22	3	5	nd	nd	0	0.1296	0.0348863	3.66	0.666667
30-A4	109306-30-contralateral-LFS	LFS Contralateral Normal	na	PASS	NA	7574027	c.1000G>C	p.G334R	100%3+	1,1		Heterozygous	7.53752	18	15	2	1	nd	nd	0	0.0833	0.0296499	5.74	1
30-B2	109320-30-surrounding-LFS	LFS Surrounding Normal	na	PASS	NA	7574027	c.1000G>C	p.G334R	NULL	2,1		Multiploid	3.12807	15	12	2	1	nd	nd	0	0.0757	0.0200983	3.36	1.14286
35-C7-L	109319-35-surrounding-L-LFS	LFS Surrounding Normal	na	PASS	NA	7579313	c.374C>T	p.T125M	ND	1,1		Heterozygous	9.53497	14	11	2	1	nd	nd	0	0.0689	0.0131624	3.22	1.42857
35-B4-R	109301-35-surrounding-R-LFS	LFS Surrounding Normal	na	PASS	NA	7579313	c.374C>T	p.T125M	ND	1,1		Heterozygous	1.62057	12	11	1	0	nd	nd	0	0.1347	0.00886049	8.18	1
42-N	109295-42-surrounding-LFS	LFS Surrounding Normal	na	PASS	NA	7579358	c.329G>T	p.R110L	ND	1,1		Heterozygous	1.46982	9	9	0	0	nd	nd	0	0.0865	0.00659686	8.57	1
43-I2	109316-43-contralateral-LFS	LFS Contralateral Normal	na	PASS	NA	7576852	c.993+1G>A	n/a	100% 3+	1,1		Heterozygous	0.79144	13	10	2	1	nd	nd	0	0.0716	0.0356271	2.32	0.544959
46-C8	109291-46-contralateral-LFS	LFS Contralateral Normal	na	PASS	NA	7579313	c.374C>T	p.T125M	100% 3+	2,2		Multiploid	2.86426	16	12	4	0	nd	nd	0	0.14	0.00955606	10	0.5
48-1F	109322-48-contralateral-normal-R-LFS	LFS Contralateral Normal	na	PASS	NA	7578525	c.405C>A	p.C135*	100%3+	1,1		Heterozygous	0.527627	13	11	2	0	nd	nd	0	0.0668	0.0384481	2.73	0.787402
48-5I	109317-48-surrounding-normal-L-LFS	LFS Surrounding Normal	na	PASS	NA	7578525	c.405C>A	p.C135*	ND	1,1		Heterozygous	0.0753752	14	12	2	0	nd	nd	0	0.0676	0.0402267	4.41	0.8
50-2G-L	109286-50-surrounding-L-LFS	LFS Surrounding Normal	na	PASS	NA		del exons 2-11	p.?	25% 2+	1,1		Heterozygous	0.376876	15	13	2	0	nd	nd	0	0.1891	0.0151057	15.73	0.588235
50-1I-R	109299-50-surrounding-R-LFS	LFS Surrounding Normal	na	PASS	NA		del exons 2-11	p.?	50% 2+	1,1		Heterozygous	1.28138	11	10	0	1	nd	nd	0	0.0789	0.0110215	8.54	1
53-1AA-L	109323-53-surrounding-L-LFS	LFS Surrounding Normal	na	PASS	NA	7574018	c.1009C>T	p.R337C	100% 3+	0,0		Del-LOH	5.91696	16	13	2	1	nd	nd	0	0.0785	0.0260362	4.65	2
53-2BB-R	109326-53-surrounding-R-LFS	LFS Surrounding Normal	na	PASS	NA	7574018	c.1009C>T	p.R337C	100%3+	1,1		Heterozygous	0.79144	14	11	2	1	nd	nd	0	0.0811	0.0260283	3.38	1
58-8E	109311-58-contralateral-R-LFS	LFS Contralateral Normal	na	PASS	NA		del promoter	p.?	100%3+	2,2		Multiploid	0.113063	22	17	3	2	nd	nd	0	0.0861	0.0366838	3.88	0.909091
58-2I	109294-58-surrounding-LFS	LFS Surrounding Normal	na	PASS	NA		del promoter	p.?	ND	1,1		Heterozygous	0.414564	23	18	3	2	nd	nd	0	0.1526	0.0120769	8.6	1.05263
84-C16	109300-84-contralateral-L--LFS	LFS Contralateral Normal	na	PASS	NA	7577548	c.733G>A	p.G245S	ND	1,1		Heterozygous	0.866815	15	13	1	1	nd	nd	0	0.1467	0.0103683	12.62	0.952381
84-A1	109331-84-surrounding-LFS	LFS Surrounding Normal	na	PASS	NA	7577548	c.733G>A	p.G245S	NULL	1,0		Del-LOH	17.4871	23	15	6	2	nd	nd	0	0.1579	0.0141166	13.04	2.5
88-B6	109313-88-contralateral-LFS	LFS Contralateral Normal	na	PASS	NA	7578479	c.451C>T	p.P151S	NULL	1,1		Heterozygous	0.979878	17	14	3	0	nd	nd	0	0.0807	0.0341226	1.78	1.08992
88-D15	109282-88-surrounding-LFS	LFS Surrounding Normal	na	PASS	NA	7578479	c.451C>T	p.P151S	ND	2,2		Multiploid	0.452251	17	12	2	3	nd	nd	2	0.2237	0.0218244	9.6	0.816327
126-D2	109312-126-contralateral-LFS	LFS Contralateral Normal	na	PASS	NA	7577538	c.743G>A	p.R248Q	35% 3+	1,1		Heterozygous	0.0753752	17	14	2	1	nd	nd	0	0.0776	0.0303458	5.22	0.555556
126-B9	109318-126-surrounding-LFS	LFS Surrounding Normal	na	PASS	NA	7577538	c.743G>A	p.R248Q	50%1+	1,1		Heterozygous	0.0753752	16	14	2	0	nd	nd	0	0.07	0.0386257	2.3	0
128-1F	109324-128-contralateral-L-LFS	LFS Contralateral Normal	na	PASS	NA	7578263	c.586C>T	p.R196*	pos	2,2		Multiploid	0.0376876	10	8	2	0	nd	nd	0	0.1406	0.0466037	24.84	1
128-2O	109308-128-surrounding-normal-R-LFS	LFS Surrounding Normal	na	PASS	NA	7578263	c.586C>T	p.R196*	10% 1+	1,1		Heterozygous	0.0753752	13	10	2	1	nd	nd	0	0.0756	0.0487846	29.36	0.555556
129-N	109302-129-contralateral-LFS	LFS Contralateral Normal	na	PASS	NA	7578508	c.422G>A	p.C141Y	10% 3+	1,1		Heterozygous	1.05525	11	11	0	0	nd	nd	0	0.134	0.0122043	16.43	1
9-6H	95-B4_Tumor	nonLFS-BC	TNBC	PASS	NA	NA	NA	NA	NA	1,1			0.565314	26	22	3	1	0	na	3	0.1355	0.0783676	13.04			0.181818		0.166667
29-1A	29-1A_Tumor	nonLFS-BC	ER+Her2+	PASS	NA	NA	NA	NA	NA	2,0	p.D281N (24.3%)		1.62057	30	24	5	1	1	24.0994	4	0.1886	0.0767484	19.65			0.189376											1
33-C4	33-C4_Tumor	nonLFS-BC	TNBC	PASS	NA	NA	NA	NA	NA	2,0	p.R213* (40.5%)		0.376876	41	25	15	1	0	na	18	0.5263	0.0597015	29.65
57-2E	57-2E_Tumor	nonLFS-BC	ER+Her2-	PASS	NA	NA	NA	NA	NA	1,1			4.2587	25	22	3	0	0	na	2	0.1234	0.0780633	21.5					0.294931
75-1C	75-1C_Tumor	nonLFS-BC	ER+Her2-	PASS	NA	NA	NA	NA	NA	3,0			0.414564	32	22	9	1	0	na	8	0.2476	0.0823365	18.79							0.282353
85-1E	85-1E_Tumor	nonLFS-BC	ER+Her2-	PASS	NA	NA	NA	NA	NA	3,0			0.678377	47	22	21	4	10	54.6226	17	0.5723	0.141204	33.18					0.470588								1	1		1
95-B4	9-6H_Tumor	nonLFS-BC	ER+Her2+	PASS	NA	NA	NA	NA	NA	1,1			0.489939	30	23	7	0	0	na	4	0.2003	0.0561771	18.1			0.115368
103-B27	103-B27_Tumor	nonLFS-BC	ER+Her2-	PASS	NA	NA	NA	NA	NA	2,0			1.09294	33	21	10	2	1	122.016	8	0.2558	0.145843	22.94					0.258621								1			1
106-3B	106-3B_Tumor	nonLFS-BC	TNBC	PASS	NA	NA	NA	NA	NA	2,0	p.H179R (71.7%)		1.65826	72	38	27	7	1	89.7039	15	0.738	0.246643	29.77
108-3N	108-3N_Tumor	nonLFS-BC	ER+Her2-	PASS	NA	NA	NA	NA	NA	1,1			0.301501	27	23	2	2	6	53.7329	1	0.1358	0.0674711	18.04									0.299595					1
120-3C	120-3C_Tumor	nonLFS-BC	ER+Her2-	PASS	NA	NA	NA	NA	NA	1,1			0.414564	27	22	5	0	0	na	4	0.1457	0.0572899	14.87			0.221705
125-3I	125-3I_Tumor	nonLFS-BC	TNBC	PASS	NA	NA	NA	NA	NA	5,0	p.X224_splice (60.9%)		0.829128	43	26	16	1	1	6.41185	18	0.5523	0.109525	27.06																	1
126-B4	126-B4_Tumor	nonLFS-BC	TNBC	PASS	NA	NA	NA	NA	NA	2,0	p.R248Q (31.1%)		0.753752	45	28	12	5	0	na	11	0.3206	0.145843	20.79
130-1L	130-1L_Tumor	nonLFS-BC	TNBC	PASS	NA	NA	NA	NA	NA	2,0	p.A69Vfs*54 (59.6%)		1.01757	68	36	23	9	0	na	9	0.5219	0.0989843	27.18
149-6B	149-6B_Tumor	nonLFS-BC	ER+Her2-	PASS	NA	NA	NA	NA	NA	1,1			0.339189	30	24	6	0	0	na	4	0.1726	0.079841	27.01			0.303318											1
152-2F	152-2F_Tumor	nonLFS-BC	ER+Her2-	PASS	NA	NA	NA	NA	NA	1,1			0.226126	32	22	9	1	13	11.3431	6	0.1984	0.0496739	15.54
157-1M	157-1M_Tumor	nonLFS-BC	ER+Her2-	PASS	NA	NA	NA	NA	NA	1,1			0.565314	45	26	10	9	14	80.4528	6	0.3495	0.127912	20.43					0.471891								1			1
160-3C	160-3C_Tumor	nonLFS-BC	ER+Her2-	PASS	NA	NA	NA	NA	NA	2,0	p.V157_R158del (38.2%)		0.678377	30	22	7	1	1	90.2696	11	0.3307	0.116064	18.11
169-5H	169-5H_Tumor	nonLFS-BC	TNBC	PASS	NA	NA	NA	NA	NA	2,0	p.S106R (37.3%)		1.46982	30	23	5	2	0	na	13	0.3673	0.122974	26.2
177-3C	177-3C_Tumor	nonLFS-BC	ER+Her2-	PASS	NA	NA	NA	NA	NA	2,0	p.F270L (31.0%)		0.678377	37	27	7	3	3	106.989	7	0.2325	0.0875006	19.14			0.225373							1		1			1
177-3H	177-3H_Tumor	nonLFS-BC	ER+Her2+	PASS	NA	NA	NA	NA	NA	1,0	p.F270L (29.1%)		0.64069	35	27	7	1	1	46.1123	5	0.2138	0.0919603	16.47
180-5C	180-5C_Tumor	nonLFS-BC	ER+Her2-	PASS	NA	NA	NA	NA	NA	1,1			1.01757	41	24	15	2	0	na	9	0.3382	0.0927645	32.22			0.158845
186-6Z	186-6Z_Tumor	nonLFS-BC	ER+Her2-	PASS	NA	NA	NA	NA	NA	1,1			0.226126	34	23	11	0	0	na	14	0.4527	0.0332413	20.9
187-3C	187-3C_Tumor	nonLFS-BC	ER+Her2+	PASS	NA	NA	NA	NA	NA	1,1			0.0753752	42	26	15	1	2	6.54425	12	0.4108	0.0895463	23.69										1		1
193-3F	193-3F_Tumor	nonLFS-BC	ER+Her2-	PASS	NA	NA	NA	NA	NA	1,0			0.339189	41	26	14	1	7	40.8522	10	0.3593	0.0625971	22.81													1			1
196-2M	196-2M_Tumor	nonLFS-BC	ER+Her2+	PASS	NA	NA	NA	NA	NA	4,0	p.R337C (77.6%)		0.79144	57	29	24	4	5	8.93715	18	0.6707	0.177936	29.55			0.357798							1
197-2B	197-2B_Tumor	nonLFS-BC	TNBC	PASS	NA	NA	NA	NA	NA	2,0	p.R342Sfs*2 (41.2%)		0.79144	37	27	7	3	0	na	13	0.398	0.173805	24.83			0.288			0.414286
BC: Breast Cancer; LFS: Li Fraumeni Syndrome
[truncated: 79 more columns]

## Sheet: S3
Supplementary Data 3: Genomic data from TCGA tumors with germline TP53 variants
TCGA_ID_SMALL	Cohort	Cancer.Type	Chr	Start (hg38)	End	Ref	Alt	Canonical Transcript Annotation	cDNA	Protein	Variant Classification	Observed VAF Tumor	TP53 A,B allele CN State	Somatic Mutation	TP53 Locus	HRD Score	Aneuploidy Score	MSI Score	TMB	Mutect_Oncogenic_Variants
TCGA-OR-A5J4	TCGA-LFS	Adrenocortical carcinoma	17	7670699	7670699	C	T	TP53:NM_000546:exon10:c.G1010A:p.R337H	c.G1010A	p.R337H	LP/P	0.8868	2,0		CN-LOH	80	10	0.41	3.17882
TCGA-OR-A5J7	TCGA-LFS	Adrenocortical carcinoma	17	7670699	7670699	C	T	TP53:NM_000546:exon10:c.G1010A:p.R337H	c.G1010A	p.R337H	LP/P	0.8841	2,0		CN-LOH	50	7	0.7	1.39558
TCGA-DB-A64S	TCGA-LFS	Brain Lower Grade Glioma	17	7675139	7675139	C	T	TP53:NM_000546:exon5:c.G473A:p.R158H	c.G473A	p.R158H	LP/P	0.4615	1,1		Heterozygous	7	4	0	12.3535	IDH1 p.R132C,CIITA p.L625fs
TCGA-S9-A6U1	TCGA-LFS	Brain Lower Grade Glioma	17	7674221	7674221	G	A	TP53:NM_000546:exon7:c.C742T:p.R248W	c.C742T	p.R248W	LP/P	0.8788	4,0		CNG-LOH	6	0	0.03	9.04543	IDH1 p.R132C,PTPN11 p.G507V,SMAD3 p.T195fs,ATRX p.E1052fs
TCGA-VM-A8CH	TCGA-LFS	Brain Lower Grade Glioma	17	7673790	7673790	C	A	TP53:NM_000546:exon8:c.G830T:p.C277F	c.G830T	p.C277F	LP/P	0.88	2,0		CN-LOH	5	1	0	8.89037	IDH1 p.R132C,ATRX p.S811fs
TCGA-BH-A18I	TCGA-LFS	Breast invasive carcinoma	17	7675089	7675089	G	A	TP53:NM_000546:exon5:c.C523T:p.R175C	c.C523T	p.R175C	LP/P	0.619	2,2		Multiploid	18	8	0.06	1.21467	PIK3CA p.E542K
TCGA-C8-A137	TCGA-LFS	Breast invasive carcinoma	17	7674229	7674229	C	A	TP53:NM_000546:exon7:c.G734T:p.G245V	c.G734T	p.G245V	LP/P	0.7647	1,0		Del-LOH	55	2	0.31	3.64402	PAX5 p.C64fs
TCGA-VS-A8QA	TCGA-LFS	Cervical squamous cell carcinoma and endocervical adenocarcinoma	17	7670699	7670699	C	T	TP53:NM_000546:exon10:c.G1010A:p.R337H	c.G1010A	p.R337H	LP/P	0.45	1,1		Heterozygous	11	2	0.09	9.53647	PIK3CA p.E453K,ERBB2 p.S310Y
TCGA-V5-A7RE	TCGA-LFS	Esophageal carcinoma	17	7673699	7673699	A	C	TP53:NM_000546:exon8:c.919+2T>G;p.?	c.919+2T>G	p.?	LP/P	0.6	5,0		CNG-LOH	50	11	0.16	11.7591
TCGA-81-5910	TCGA-LFS	Glioblastoma multiforme	17	7675140	7675140	G	A	TP53:NM_000546:exon5:c.C472T:p.R158C	c.C472T	p.R158C	LP/P	0.463	1,1		Heterozygous	13	3	0	3.38558	PTEN p.S170N
TCGA-06-2563	TCGA-LFS	Glioblastoma Multiforme	17	7675089	7675089	G	A	TP53:NM_000546:exon5:c.C523T:p.R175C	c.C523T	p.R175C	LP/P	0.32	1,1	p.L91P (31%)	2nd Hit	28	3	0.14	9.12296
TCGA-08-0386	TCGA-LFS	Glioblastoma multiforme	17	7674191	7674191	C	T	TP53:NM_000546:exon7:c.G772A:p.E258K	c.G772A	p.E258K	LP/P	0.84	4,1		CNG-LOH	28	12	0.03	5.89245
TCGA-T2-A6WZ	TCGA-LFS	Head and Neck squamous cell carcinoma	17	7676214	7676214	T	C	TP53:NM_000546:exon4:c.A155G:p.Q52R	c.A155G	p.Q52R	LP/P	0.5821	4,3		Multiploid	61	13	0.13	7.52063	RB1 p.Y325fs
TCGA-KO-8407	TCGA-LFS	Kidney Chromophobe	17	7675053	7675053	C	T	TP53:NM_000546:exon5:c.G559A:p.G187S	c.G559A	p.G187S	LP/P	0.8833	1,0		Del-LOH	24	8	0.26	2.89454
TCGA-67-6217	TCGA-LFS	Lung adenocarcinoma	17	7675157	7675157	G	A	TP53:NM_000546:exon5:c.C455T:p.P152L	c.C455T	p.P152L	LP/P	0.6731	4,0		CNG-LOH	28	9	0.01	17.4189	ETV6 p.P214Q,MED12 p.G57V
TCGA-05-4420	TCGA-LFS	Lung adenocarcinoma	17	7673820	7673820	C	T	TP53:NM_000546:exon8:c.G800A:p.R267Q	c.G800A	p.R267Q	LP/P	0.25	1,1	p.R148I (38%)	2nd Hit	57	12	0.06	12.0433	TP53 p.R148I
TCGA-68-7757	TCGA-LFS	Lung squamous cell carcinoma	17	7673752	7673752	G	A	TP53:NM_000546:exon8:c.C868T:p.R290C	c.C868T	p.R290C	LP/P	0.2881	3,0	p.R141L (35%)	2nd Hit	25	19	0	10.0792	PIK3CA p.E542V,JAK2 p.A527D,PTEN p.G129E
TCGA-57-1586	TCGA-LFS	Ovarian serous cystadenocarcinoma	17	7674262	7674262	T	C	TP53:NM_000546:exon7:c.A701G:p.Y234C	c.A701G	p.Y234C	LP/P	0.8675	2,0		CN-LOH	55	9	0.21	5.71154	PTPN2 p.M207fs,TOP1 p.V414fs
TCGA-29-1771	TCGA-LFS	Ovarian serous cystadenocarcinoma	17	7670709	7670709	C	G	TP53:NM_000546:exon10:c.G1000C:p.G334R	c.G1000C	p.G334R	LP/P	0.768	1,0		Del-LOH	25	3	0.4	19.8483	FAT1 p.L3183fs,KMT2C p.K60fs,MGA p.K1281fs,CDH1 p.G203fs,CDH1 p.V204fs,ZFHX3 p.G179fs,NF1 p.I1424fs,KMT2B p.E2599fs,LZTR1 p.Q633fs,MED12 p.V1964fs
TCGA-2J-AABK	TCGA-LFS	Pancreatic adenocarcinoma	17	7675151	7675151	C	T	TP53:NM_000546:exon5:c.G461A:p.G154D	c.G461A	p.G154D	LP/P	0.5353	1,1		Heterozygous	67	0	0.43	3.6957	BACH2 p.P323fs,BRAF p.R462T,CDKN2A p.R80X,KRAS p.G12V
TCGA-DX-A7EM	TCGA-LFS	Sarcoma	17	7675139	7675139	C	T	TP53:NM_000546:exon5:c.G473A:p.R158H	c.G473A	p.R158H	LP/P	0.7826	2,0		CN-LOH	26	7	0.24	14.5502	RB1 p.I724fs
TCGA-DX-A3UD	TCGA-LFS	Sarcoma	17	7675139	7675139	C	T	TP53:NM_000546:exon5:c.G473A:p.R158H	c.G473A	p.R158H	LP/P	0.9833	4,0		CNG-LOH	55	9	0.87	14.4985
TCGA-VQ-AA6D	TCGA-LFS	Stomach adenocarcinoma	17	7670699	7670699	C	T	TP53:NM_000546:exon10:c.G1010A:p.R337H	c.G1010A	p.R337H	LP/P	0.7143	1,0		Del-LOH	41	7	8.26	32.4085	FBXW7 p.T364fs,CUX1 p.P449fs,TEP1 p.G973fs
TCGA-FY-A40N	TCGA-LFS	Thyroid carcinoma	17	7675145	7675145	C	T	TP53:NM_000546:exon5:c.G467A:p.R156H	c.G467A	p.R156H	LP/P	0.5229	1,1		Heterozygous	4	0	0	20.6236
TCGA-BT-A3PJ	TCGA-TP53-VUS+LB/B	Bladder Urothelial Carcinoma	17	7673582	7673582	G	T	TP53:NM_000546:exon9:c.C946A:p.P316T	c.C946A	p.P316T	VUS	0.1471	4,0		Loss of Mutant Allele	56	11	0	15.1963	RB1 p.D270fs,CREBBP p.F1446S,ERCC2 p.T484M
TCGA-DU-6401	TCGA-TP53-VUS+LB/B	Brain Lower Grade Glioma	17	7673773	7673773	G	A	TP53:NM_000546:exon8:c.C847T:p.R283C	c.C847T	p.R283C	VUS	0.875	0,0	p.R205C (74%)	2nd Hit	13	3	0	4.34181	IDH1 p.R132S,ESCO2 p.A146fs,TP53 p.R205C,ATRX p.L321fs
TCGA-DB-A4XH	TCGA-TP53-VUS+LB/B	Brain Lower Grade Glioma	17	7670630	7670630	C	A	TP53:NM_000546:exon10:c.G1079T:p.G360V	c.G1079T	p.G360V	VUS	0.4118	3,3		Multiploid	8	6	0.05	16.4627	IDH1 p.R132H
TCGA-BH-A0DK	TCGA-TP53-VUS+LB/B	Breast invasive carcinoma	17	7676223	7676223	T	C	TP53:NM_000546:exon4:c.A146G:p.D49G	c.A146G	p.D49G	LB/B	0.288	1,0		Loss of Mutant Allele	34	3	0.17	4.83284	PIK3CA p.C420R,GATA3 p.S430fs,ANKRD11 p.A402fs
TCGA-OK-A5Q2	TCGA-TP53-VUS+LB/B	Breast invasive carcinoma	17	7676196	7676196	G	C	TP53:NM_000546:exon4:c.C173G:p.P58R	c.C173G	p.P58R	LB/B	0.5455	1,1		Heterozygous	11	2	0.01	5.73739	FOXA1 p.I176M
TCGA-BH-A42T	TCGA-TP53-VUS+LB/B	Breast invasive carcinoma	17	7676047	7676047	C	T	TP53:NM_000546:exon4:c.G322A:p.G108S	c.G322A	p.G108S	VUS	0.6111	2,0		CN-LOH	52	20	0.22	5.34973
TCGA-JY-A6FA	TCGA-TP53-VUS+LB/B	Esophageal carcinoma	17	7676387	7676387	C	T	TP53:NM_000546:exon3:c.G91A:p.V31I	c.G91A	p.V31I	VUS	0.113	2,0	p.E66X (83%)	2nd Hit	94	6	0.75	14.2401
TCGA-06-2566	TCGA-TP53-VUS+LB/B	Glioblastoma multiforme	17	7676040	7676040	C	T	TP53:NM_000546:exon4:c.G329A:p.R110H	c.G329A	p.R110H	VUS	0.4942	3,3		Multiploid	17	15	1.01	15.4289	ERCC4 p.L812fs
TCGA-32-4210	TCGA-TP53-VUS+LB/B	Glioblastoma multiforme	17	7673773	7673773	G	A	TP53:NM_000546:exon8:c.C847T:p.R283C	c.C847T	p.R283C	VUS	0.0667	4,0	p.M114R (80%)	2nd Hit	34	13	0.33	6.53855	TP53 p.M114R,LZTR1 p.R284S
TCGA-D6-6517	TCGA-TP53-VUS+LB/B	Head and Neck squamous cell carcinoma	17	7676155	7676155	G	T	TP53:NM_000546:exon4:c.C214A:p.P72T	c.C214A	p.P72T	LB/B	0.3674	1,1		Heterozygous	23	7	0	19.4089	PIK3CA p.E542K,FAT1 p.S396fs
TCGA-CV-5978	TCGA-TP53-VUS+LB/B	Head and Neck squamous cell carcinoma	17	7675999	7675999	A	T	TP53:NM_000546:exon4:c.T370A:p.C124S	c.T370A	p.C124S	LB/B	0.6835	4,0	p.V40F (43%)	2nd Hit	38	13	0	7.31388	CUX1 p.D166fs
TCGA-UF-A7JT	TCGA-TP53-VUS+LB/B	Head and Neck squamous cell carcinoma	17	7674889	7674889	A	C	TP53:NM_000546:exon6:c.T642G:p.H214Q	c.T642G	p.H214Q	VUS	0.5254	1,1		Heterozygous	11	1	0	10.1567	FAT1 p.V2282fs,KMT2D p.S4789fs
TCGA-KL-8334	TCGA-TP53-VUS+LB/B	Kidney Chromophobe	17	7676040	7676040	C	T	TP53:NM_000546:exon4:c.G329A:p.R110H	c.G329A	p.R110H	VUS	0.2202	2,0		Loss of Mutant Allele	17	18	0.41	5.19466
TCGA-A3-3311	TCGA-TP53-VUS+LB/B	Kidney renal clear cell carcinoma	17	7670684	7670684	C	T	TP53:NM_000546:exon10:c.G1025A:p.R342Q	c.G1025A	p.A342Q	LB/B	0.4601	1,1		Heterozygous	13	1	0.21	28.7386	ARID1A p.G1847fs,EZH2 p.G351fs,INPPL1 p.A974fs,TEP1 p.G973fs,EP300 p.Q2295fs
TCGA-BP-4999	TCGA-TP53-VUS+LB/B	Kidney renal clear cell carcinoma	17	7673773	7673773	G	A	TP53:NM_000546:exon8:c.C847T:p.R283C	c.C847T	p.R283C	VUS	0.5111	1,1		Heterozygous	9	2	0.1	3.25636	DNMT3A p.E464fs,VHL p.N78D
TCGA-F9-A8NY	TCGA-TP53-VUS+LB/B	Kidney renal papillary cell carcinoma	17	7676387	7676387	C	T	TP53:NM_000546:exon3:c.G91A:p.V31I	c.G91A	p.V31I	VUS	1	2,1		Multiploid	5	4	0.01	2.11922
TCGA-CC-A5UD	TCGA-TP53-VUS+LB/B	Liver hepatocellular carcinoma	17	7676181	7676181	G	A	TP53:NM_000546:exon4:c.C188T:p.A63V	c.C188T	p.A63V	LB/B	0.8108	2,0		CN-LOH	35	11	0.25	4.78116	CTNNB1 p.S33Y,KIT p.P573Q
TCGA-DD-AAVY	TCGA-TP53-VUS+LB/B	Liver hepatocellular carcinoma	17	7676564	7676564	C	G	TP53:NM_000546:exon2:c.G31C:p.E11Q	c.G31C	p.E11Q	VUS	0.4203	1,1		Heterozygous	13	5	0.13	2.81701	CTNNB1 p.D32N
TCGA-DD-AACJ	TCGA-TP53-VUS+LB/B	Liver hepatocellular carcinoma	17	7676564	7676564	C	G	TP53:NM_000546:exon2:c.G31C:p.E11Q	c.G31C	p.E11Q	VUS	0.7742	1,0		Del-LOH	7	6	0.09	4.29012	CTNNB1 p.T41A,REST p.E444fs,TEP1 p.A1160fs
TCGA-DD-AACV	TCGA-TP53-VUS+LB/B	Liver hepatocellular carcinoma	17	7676564	7676564	C	G	TP53:NM_000546:exon2:c.G31C:p.E11Q	c.G31C	p.E11Q	VUS	0.98	2,0	p.Q12X (91%)	2nd Hit	34	7	0.5	2.84285	ARID3A p.G550fs,ARID3A p.G551fs
TCGA-S2-AA1A	TCGA-TP53-VUS+LB/B	Lung adenocarcinoma	17	7676196	7676196	G	C	TP53:NM_000546:exon4:c.C173G:p.P58R	c.C173G	p.P58R	LB/B	0.4662	1,1		Heterozygous	10	16	0	12.9996	KRAS p.G12C
TCGA-L9-A443	TCGA-TP53-VUS+LB/B	Lung adenocarcinoma	17	7676155	7676155	G	A	TP53:NM_000546:exon4:c.C214T:p.P72S	c.C214T	p.P72S	LB/B	0.4198	1,1		Heterozygous	23	12	0	13.8783	KRAS p.G12V
TCGA-69-7978	TCGA-TP53-VUS+LB/B	Lung adenocarcinoma	17	7670622	7670622	T	C	TP53:NM_000546:exon10:c.A1087G:p.R363G	c.A1087G	p.R363G	LB/B	0.4524	2,0	p.K219X (12%)	2nd Hit	22	13	0	22.717	KRAS p.G12C,TP53 p.K219X,NF1 p.L2392fs
TCGA-22-5473	TCGA-TP53-VUS+LB/B	Lung squamous cell carcinoma	17	7676140	7676140	G	T	TP53:NM_000546:exon4:c.C229A:p.P77T	c.C229A	p.P77T	LB/B	0.8031	2,0	p.E166X (50%)	2nd Hit	57	13	0.57	31.2972	PIK3CA p.E542K,TP53 p.E166X,KDM5C p.H948fs
TCGA-77-6843	TCGA-TP53-VUS+LB/B	Lung Squamous Cell Carcinoma	17	7674203	7674203	T	C	TP53:NM_000546:exon7:c.A760G:p.I254V	c.A760G	p.I254V	VUS	0.1294	2,0		Loss of Mutant Allele	58	3	0.5	8.86452	HOXB13 p.G84A,CIC p.G167fs
TCGA-QT-A5XP	TCGA-TP53-VUS+LB/B	Pheochromocytoma and Paraganglioma	17	7676196	7676196	G	C	TP53:NM_000546:exon4:c.C173G:p.P58R	c.C173G	p.P58R	LB/B	0.5664	2,1		Multiploid	14	4	0	12.6636
TCGA-SP-A6QF	TCGA-TP53-VUS+LB/B	Pheochromocytoma and Paraganglioma	17	7673833	7673833	T	C	TP53:NM_000546:exon8:c.A787G:p.N263D	c.A787G	p.N263D	VUS	0.4615	3,3		Multiploid	5	6	0	7.62401
TCGA-S7-A7X2	TCGA-TP53-VUS+LB/B	Pheochromocytoma and Paraganglioma	17	7673773	7673773	G	A	TP53:NM_000546:exon8:c.C847T:p.R283C	c.C847T	p.R283C	VUS	0.2778	1,0		Loss of Mutant Allele	7	4	0	14.7053
TCGA-EJ-A46I	TCGA-TP53-VUS+LB/B	Prostate adenocarcinoma	17	7673773	7673773	G	A	TP53:NM_000546:exon8:c.C847T:p.R283C	c.C847T	p.R283C	VUS	0.4643	1,1		Heterozygous	4	0	0	2.89454
TCGA-V1-A8ML	TCGA-TP53-VUS+LB/B	Prostate adenocarcinoma	17	7673773	7673773	G	A	TP53:NM_000546:exon8:c.C847T:p.R283C	c.C847T	p.R283C	VUS	0.5	1,1		Heterozygous	4	0	0	8.83868	SPEN p.V1022fs
TCGA-DX-A7EL	TCGA-TP53-VUS+LB/B	Sarcoma	17	7673773	7673773	G	A	TP53:NM_000546:exon8:c.C847T:p.R283C	c.C847T	p.R283C	VUS	0.8889	1,0		Del-LOH	33	2	0.01	22.1742	FANCD2 p.S1316fs
TCGA-DX-A7ER	TCGA-TP53-VUS+LB/B	Sarcoma	17	7673773	7673773	G	A	TP53:NM_000546:exon8:c.C847T:p.R283C	c.C847T	p.R283C	VUS	0.5135	1,1		Heterozygous	7	0	0	11.7849	SLX4 p.R124fs
TCGA-EB-A430	TCGA-TP53-VUS+LB/B	Skin Cutaneous Melanoma	17	7676028	7676028	A	G	TP53:NM_000546:exon4:c.T341C:p.L114S	c.T341C	p.L114S	LB/B	0.7051	2,0		CN-LOH	32	9	0	11.2422	DNMT3A p.W708fs,KMT2C p.E4343fs
TCGA-BF-AAP6	TCGA-TP53-VUS+LB/B	Skin Cutaneous Melanoma	17	7674203	7674203	T	C	TP53:NM_000546:exon7:c.A760G:p.I254V	c.A760G	p.I254V	VUS	0.4348	2,2		Multiploid	21	3	0	24.0867	CDKN2A p.R80X,PTEN p.E242fs
TCGA-HU-8238	TCGA-TP53-VUS+LB/B	Stomach adenocarcinoma	17	7676387	7676387	C	T	TP53:NM_000546:exon3:c.G91A:p.V31I	c.G91A	p.V31I	VUS	0.3333	1,0		Del-LOH	20	6	0.22	8.3218	PIK3CA p.R93Q
TCGA-SN-A84W	TCGA-TP53-VUS+LB/B	Testicular Germ Cell Tumors	17	7673558	7673558	C	G	TP53:NM_000546:exon9:c.G970C:p.D324H	c.970G>C	p.D324H	VUS	0.6136	2,1		Multiploid	15	7	0.14	6.17674
TCGA-2G-AAGO	TCGA-TP53-VUS+LB/B	Testicular Germ Cell Tumors	17	7670705	7670705	C	T	TP53:NM_000546:exon10:c.G1004A:p.R335H	c.G1004A	p.R335H	VUS	0.2703	2,0		Loss of Mutant Allele	43	8	0.33	3.79908
TCGA-EM-A22P	TCGA-TP53-VUS+LB/B	Thyroid carcinoma	17	7676565	7676565	G	A	TP53:NM_000546:exon3:c.G91A:p.V31I	c.G91A	p.V31I	VUS		1,1		Heterozygous	5	0	0	14.4727
TCGA-DJ-A2PX	TCGA-TP53-VUS+LB/B	Thyroid carcinoma	17	7674187	7674187	T	C	TP53:NM_000546:exon7:c.A776G:p.D259G	c.A776G	p.D259G	VUS	0.4333	1,1		Heterozygous	4	0	0	198.922	TGFBR2 p.E125fs,KMT2C p.K2797fs,KMT2C p.S805fs,ARID2 p.P898fs,FLT3 p.G822W,FLT3 p.Q667K,ANKRD11 p.H431fs,CEBPA p.G221fs,CIC p.R181L,ARHGAP35 p.R832L,RBM10 p.T570fs
TCGA-BS-A0T9	TCGA-TP53-VUS+LB/B	Uterine Corpus Endometrial Carcinoma	17	7676121	7676121	G	T	TP53:NM_000546:exon4:c.C248A:p.A83E	c.C248A	p.A83E	LB/B	0.6271	1,1		Heterozygous	12	1	0.01	1.78324	CTNNB1 p.D32N,PTEN p.F56fs,CTCF p.A201fs
TCGA-D1-A0ZU	TCGA-TP53-VUS+LB/B	Uterine Corpus Endometrial Carcinoma	17	7673773	7673773	G	A	TP53:NM_000546:exon8:c.C847T:p.R283C	c.C847T	p.R283C	VUS	0.5136	2,2		Multiploid	49	4	0.07	16.1009	CTNNB1 p.S33F,PIK3CA p.E542K,TET2 p.T1502fs,FBXO30 p.H544fs,KMT2C p.D1554fs,KMT2C p.Q659fs,CCND1 p.P287S,BRCA1 p.A206fs,BACH1 p.K185fs,KDM6A p.E973fs
LFS: Li Fraumeni Syndrome; TCGA: The Cancer Genome Atlas

## Sheet: S4
Supplementary Data 4: Genes for which germline mutation carriers were excluded from TCGA-BC and PMBB nonLFS-BC analyses
APC
ATM
BAP1
BARD1
BMPR1A
BRIP1
CDH1
CDK4
CDKN2A
CHEK2
DICER1
FH
FLCN
MEN1
MLH1
MSH2
MSH6
NBN
NF1
NF2
PALB2
PMS2
POLD1
POLE
PRKAR1A
PTCH1
PTEN
RAD51C
RAD51D
RB1
RECQL4
RET
SDHA
SDHAF2
SDHB
SDHC
SDHD
SMAD4
SMARCB1
STK11
TP53
TSC1
TSC2
VHL
BC: Breast Cancer; LFS: Li Fraumeni Syndrome; PMBB: Penn Medicine Biobank; TCGA: The Cancer Genome Atlas

## Sheet: S5
Supplementary Data 5: TCGA Breast cancers used in analysis
Full_TCGA_ID	Sample_ID	Tissue_Type	TP53_Status	ER_Status	HER2_Status	Analysis Category
TCGA-A1-A0SB-01A-11R-A144-07	TCGA-A1-A0SB	Primary Solid Tumor	WT	Positive	Negative	ER+Her2- TP53WT
TCGA-A1-A0SD-01A-11R-A115-07	TCGA-A1-A0SD	Primary Solid Tumor	WT	Positive	Negative	ER+Her2- TP53WT
TCGA-A1-A0SE-01A-11R-A084-07	TCGA-A1-A0SE	Primary Solid Tumor	WT	Positive	Negative	ER+Her2- TP53WT
TCGA-A1-A0SF-01A-11R-A144-07	TCGA-A1-A0SF	Primary Solid Tumor	WT	Positive	Negative	ER+Her2- TP53WT
TCGA-A1-A0SG-01A-11R-A144-07	TCGA-A1-A0SG	Primary Solid Tumor	WT	Positive	Negative	ER+Her2- TP53WT
TCGA-A1-A0SI-01A-11R-A144-07	TCGA-A1-A0SI	Primary Solid Tumor	Mut	Positive	Negative	ER+Her2- TP53Mut
TCGA-A1-A0SK-01A-12R-A084-07	TCGA-A1-A0SK	Primary Solid Tumor	Mut	Negative	Negative	TNBC TP53Mut
TCGA-A1-A0SM-01A-11R-A084-07	TCGA-A1-A0SM	Primary Solid Tumor	WT	Positive	Positive	HER2+ TP53WT
TCGA-A1-A0SN-01A-11R-A144-07	TCGA-A1-A0SN	Primary Solid Tumor	WT	Positive	Positive	HER2+ TP53WT
TCGA-A1-A0SP-01A-11R-A084-07	TCGA-A1-A0SP	Primary Solid Tumor	Mut	Negative	Negative	TNBC TP53Mut
TCGA-A1-A0SQ-01A-21R-A144-07	TCGA-A1-A0SQ	Primary Solid Tumor	WT	Positive	Negative	ER+Her2- TP53WT
TCGA-A2-A04U-01A-11R-A115-07	TCGA-A2-A04U	Primary Solid Tumor	Mut	Negative	Negative	TNBC TP53Mut
TCGA-A2-A04W-01A-31R-A115-07	TCGA-A2-A04W	Primary Solid Tumor	Mut	Negative	Positive	HER2+ TP53Mut
TCGA-A2-A04X-01A-21R-A034-07	TCGA-A2-A04X	Primary Solid Tumor	WT	Positive	Positive	HER2+ TP53WT
TCGA-A2-A04Y-01A-21R-A034-07	TCGA-A2-A04Y	Primary Solid Tumor	WT	Positive	Negative	ER+Her2- TP53WT
TCGA-A2-A0CK-01A-11R-A22K-07	TCGA-A2-A0CK	Primary Solid Tumor	WT	Positive	Negative	ER+Her2- TP53WT
TCGA-A2-A0CL-01A-11R-A115-07	TCGA-A2-A0CL	Primary Solid Tumor	WT	Positive	Negative	ER+Her2- TP53WT
TCGA-A2-A0CM-01A-31R-A034-07	TCGA-A2-A0CM	Primary Solid Tumor	Mut	Negative	Negative	TNBC TP53Mut
TCGA-A2-A0CO-01A-13R-A22K-07	TCGA-A2-A0CO	Primary Solid Tumor	WT	Positive	Negative	ER+Her2- TP53WT
TCGA-A2-A0CR-01A-11R-A22K-07	TCGA-A2-A0CR	Primary Solid Tumor	WT	Positive	Negative	ER+Her2- TP53WT
TCGA-A2-A0CV-01A-31R-A115-07	TCGA-A2-A0CV	Primary Solid Tumor	WT	Positive	Negative	ER+Her2- TP53WT
TCGA-A2-A0CX-01A-21R-A00Z-07	TCGA-A2-A0CX	Primary Solid Tumor	WT	Positive	Positive	HER2+ TP53WT
TCGA-A2-A0CZ-01A-11R-A034-07	TCGA-A2-A0CZ	Primary Solid Tumor	WT	Positive	Negative	ER+Her2- TP53WT
TCGA-A2-A0D0-01A-11R-A00Z-07	TCGA-A2-A0D0	Primary Solid Tumor	Mut	Negative	Negative	TNBC TP53Mut
TCGA-A2-A0D1-01A-11R-A034-07	TCGA-A2-A0D1	Primary Solid Tumor	Mut	Negative	Positive	HER2+ TP53Mut
TCGA-A2-A0D2-01A-21R-A034-07	TCGA-A2-A0D2	Primary Solid Tumor	WT	Negative	Negative	TNBC TP53WT
TCGA-A2-A0D3-01A-11R-A115-07	TCGA-A2-A0D3	Primary Solid Tumor	WT	Positive	Negative	ER+Her2- TP53WT
TCGA-A2-A0D4-01A-11R-A00Z-07	TCGA-A2-A0D4	Primary Solid Tumor	WT	Positive	Negative	ER+Her2- TP53WT
TCGA-A2-A0EO-01A-11R-A034-07	TCGA-A2-A0EO	Primary Solid Tumor	WT	Positive	Negative	ER+Her2- TP53WT
TCGA-A2-A0EP-01A-52R-A22U-07	TCGA-A2-A0EP	Primary Solid Tumor	WT	Positive	Negative	ER+Her2- TP53WT
TCGA-A2-A0EQ-01A-11R-A034-07	TCGA-A2-A0EQ	Primary Solid Tumor	Mut	Negative	Positive	HER2+ TP53Mut
TCGA-A2-A0ES-01A-11R-A115-07	TCGA-A2-A0ES	Primary Solid Tumor	WT	Positive	Negative	ER+Her2- TP53WT
TCGA-A2-A0EU-01A-22R-A056-07	TCGA-A2-A0EU	Primary Solid Tumor	WT	Positive	Negative	ER+Her2- TP53WT
TCGA-A2-A0EV-01A-11R-A034-07	TCGA-A2-A0EV	Primary Solid Tumor	WT	Positive	Negative	ER+Her2- TP53WT
TCGA-A2-A0EW-01A-21R-A115-07	TCGA-A2-A0EW	Primary Solid Tumor	WT	Positive	Negative	ER+Her2- TP53WT
TCGA-A2-A0EX-01A-21R-A034-07	TCGA-A2-A0EX	Primary Solid Tumor	WT	Positive	Negative	ER+Her2- TP53WT
TCGA-A2-A0EY-01A-11R-A034-07	TCGA-A2-A0EY	Primary Solid Tumor	Mut	Positive	Positive	HER2+ TP53Mut
TCGA-A2-A0SU-01A-11R-A084-07	TCGA-A2-A0SU	Primary Solid Tumor	WT	Positive	Negative	ER+Her2- TP53WT
TCGA-A2-A0SX-01A-12R-A084-07	TCGA-A2-A0SX	Primary Solid Tumor	Mut	Negative	Negative	TNBC TP53Mut
TCGA-A2-A0T0-01A-22R-A084-07	TCGA-A2-A0T0	Primary Solid Tumor	WT	Negative	Negative	TNBC TP53WT
TCGA-A2-A0T1-01A-21R-A084-07	TCGA-A2-A0T1	Primary Solid Tumor	Mut	Negative	Positive	HER2+ TP53Mut
TCGA-A2-A0T2-01A-11R-A084-07	TCGA-A2-A0T2	Primary Solid Tumor	Mut	Negative	Negative	TNBC TP53Mut
TCGA-A2-A0T5-01A-21R-A084-07	TCGA-A2-A0T5	Primary Solid Tumor	WT	Positive	Negative	ER+Her2- TP53WT
TCGA-A2-A0T6-01A-11R-A084-07	TCGA-A2-A0T6	Primary Solid Tumor	WT	Positive	Negative	ER+Her2- TP53WT
TCGA-A2-A0T7-01A-21R-A084-07	TCGA-A2-A0T7	Primary Solid Tumor	WT	Positive	Negative	ER+Her2- TP53WT
TCGA-A2-A0YE-01A-11R-A109-07	TCGA-A2-A0YE	Primary Solid Tumor	Mut	Negative	Negative	TNBC TP53Mut
TCGA-A2-A0YF-01A-21R-A109-07	TCGA-A2-A0YF	Primary Solid Tumor	WT	Positive	Negative	ER+Her2- TP53WT
TCGA-A2-A0YG-01A-21R-A109-07	TCGA-A2-A0YG	Primary Solid Tumor	Mut	Positive	Positive	HER2+ TP53Mut
TCGA-A2-A0YH-01A-11R-A109-07	TCGA-A2-A0YH	Primary Solid Tumor	Mut	Positive	Negative	ER+Her2- TP53Mut
TCGA-A2-A0YI-01A-31R-A10J-07	TCGA-A2-A0YI	Primary Solid Tumor	WT	Positive	Negative	ER+Her2- TP53WT
TCGA-A2-A0YJ-01A-11R-A109-07	TCGA-A2-A0YJ	Primary Solid Tumor	Mut	Positive	Negative	ER+Her2- TP53Mut
TCGA-A2-A0YK-01A-22R-A109-07	TCGA-A2-A0YK	Primary Solid Tumor	WT	Positive	Negative	ER+Her2- TP53WT
TCGA-A2-A0YL-01A-21R-A109-07	TCGA-A2-A0YL	Primary Solid Tumor	WT	Positive	Negative	ER+Her2- TP53WT
TCGA-A2-A1FV-01A-11R-A13Q-07	TCGA-A2-A1FV	Primary Solid Tumor	WT	Positive	Negative	ER+Her2- TP53WT
TCGA-A2-A1FW-01A-11R-A13Q-07	TCGA-A2-A1FW	Primary Solid Tumor	WT	Positive	Negative	ER+Her2- TP53WT
TCGA-A2-A1FZ-01A-51R-A14D-07	TCGA-A2-A1FZ	Primary Solid Tumor	WT	Positive	Negative	ER+Her2- TP53WT
TCGA-A2-A1G4-01A-11R-A13Q-07	TCGA-A2-A1G4	Primary Solid Tumor	WT	Positive	Negative	ER+Her2- TP53WT
TCGA-A2-A1G6-01A-11R-A13Q-07	TCGA-A2-A1G6	Primary Solid Tumor	WT	Negative	Negative	TNBC TP53WT
TCGA-A2-A259-01A-11R-A16F-07	TCGA-A2-A259	Primary Solid Tumor	WT	Positive	Negative	ER+Her2- TP53WT
TCGA-A2-A25C-01A-11R-A169-07	TCGA-A2-A25C	Primary Solid Tumor	WT	Positive	Negative	ER+Her2- TP53WT
TCGA-A2-A25D-01A-12R-A16F-07	TCGA-A2-A25D	Primary Solid Tumor	WT	Positive	Negative	ER+Her2- TP53WT
TCGA-A2-A25F-01A-11R-A169-07	TCGA-A2-A25F	Primary Solid Tumor	WT	Negative	Negative	TNBC TP53WT
TCGA-A2-A3KD-01A-12R-A213-07	TCGA-A2-A3KD	Primary Solid Tumor	WT	Positive	Negative	ER+Her2- TP53WT
TCGA-A2-A3XT-01A-11R-A22U-07	TCGA-A2-A3XT	Primary Solid Tumor	Mut	Negative	Negative	TNBC TP53Mut
TCGA-A2-A3XW-01A-11R-A239-07	TCGA-A2-A3XW	Primary Solid Tumor	WT	Positive	Negative	ER+Her2- TP53WT
TCGA-A2-A3XX-01A-21R-A239-07	TCGA-A2-A3XX	Primary Solid Tumor	Mut	Negative	Negative	TNBC TP53Mut
TCGA-A2-A3XY-01A-11R-A239-07	TCGA-A2-A3XY	Primary Solid Tumor	Mut	Negative	Negative	TNBC TP53Mut
TCGA-A2-A3XZ-01A-42R-A239-07	TCGA-A2-A3XZ	Primary Solid Tumor	WT	Negative	Positive	HER2+ TP53WT
TCGA-A2-A3Y0-01A-11R-A239-07	TCGA-A2-A3Y0	Primary Solid Tumor	Mut	Positive	Negative	ER+Her2- TP53Mut
TCGA-A2-A4RW-01A-21R-A266-07	TCGA-A2-A4RW	Primary Solid Tumor	WT	Positive	Negative	ER+Her2- TP53WT
TCGA-A2-A4RX-01A-11R-A266-07	TCGA-A2-A4RX	Primary Solid Tumor	WT	Positive	Negative	ER+Her2- TP53WT
TCGA-A2-A4RY-01A-31R-A266-07	TCGA-A2-A4RY	Primary Solid Tumor	WT	Positive	Negative	ER+Her2- TP53WT
TCGA-A2-A4S0-01A-21R-A266-07	TCGA-A2-A4S0	Primary Solid Tumor	WT	Positive	Negative	ER+Her2- TP53WT
TCGA-A2-A4S1-01A-21R-A266-07	TCGA-A2-A4S1	Primary Solid Tumor	Mut	Positive	Negative	ER+Her2- TP53Mut
TCGA-A2-A4S2-01A-12R-A266-07	TCGA-A2-A4S2	Primary Solid Tumor	WT	Positive	Negative	ER+Her2- TP53WT
TCGA-A2-A4S3-01A-21R-A266-07	TCGA-A2-A4S3	Primary Solid Tumor	Mut	Positive	Negative	ER+Her2- TP53Mut
TCGA-A7-A0CE-11A-21R-A089-07	TCGA-A7-A0CE	Solid Tissue Normal	Normal	Normal	Normal
TCGA-A7-A0CG-01A-12R-A056-07	TCGA-A7-A0CG	Primary Solid Tumor	WT	Positive	Negative	ER+Her2- TP53WT
TCGA-A7-A0CH-11A-32R-A089-07	TCGA-A7-A0CH	Solid Tissue Normal	Normal	Normal	Normal
TCGA-A7-A0CJ-01A-21R-A00Z-07	TCGA-A7-A0CJ	Primary Solid Tumor	Mut	Positive	Negative	ER+Her2- TP53Mut
TCGA-A7-A0D9-01A-31R-A056-07	TCGA-A7-A0D9	Primary Solid Tumor	WT	Positive	Negative	ER+Her2- TP53WT
TCGA-A7-A0D9-11A-53R-A089-07	TCGA-A7-A0D9	Solid Tissue Normal	Normal	Normal	Normal
TCGA-A7-A0DA-01A-31R-A115-07	TCGA-A7-A0DA	Primary Solid Tumor	Mut	Negative	Negative	TNBC TP53Mut
TCGA-A7-A0DB-01A-11R-A00Z-07	TCGA-A7-A0DB	Primary Solid Tumor	WT	Positive	Negative	ER+Her2- TP53WT
TCGA-A7-A0DB-01A-11R-A277-07	TCGA-A7-A0DB	Primary Solid Tumor	WT	Positive	Negative	ER+Her2- TP53WT
TCGA-A7-A0DB-01C-02R-A277-07	TCGA-A7-A0DB	Primary Solid Tumor	WT	Positive	Negative	ER+Her2- TP53WT
TCGA-A7-A0DB-11A-33R-A089-07	TCGA-A7-A0DB	Solid Tissue Normal	Normal	Normal	Normal
TCGA-A7-A0DC-01A-11R-A00Z-07	TCGA-A7-A0DC	Primary Solid Tumor	WT	Positive	Negative	ER+Her2- TP53WT
TCGA-A7-A0DC-01B-04R-A22O-07	TCGA-A7-A0DC	Primary Solid Tumor	WT	Positive	Negative	ER+Her2- TP53WT
TCGA-A7-A0DC-11A-41R-A089-07	TCGA-A7-A0DC	Solid Tissue Normal	Normal	Normal	Normal
TCGA-A7-A13E-11A-61R-A12P-07	TCGA-A7-A13E	Solid Tissue Normal	Normal	Normal	Normal
TCGA-A7-A13F-11A-42R-A12P-07	TCGA-A7-A13F	Solid Tissue Normal	Normal	Normal	Normal
TCGA-A7-A13G-01B-04R-A22O-07	TCGA-A7-A13G	Primary Solid Tumor	WT	Positive	Negative	ER+Her2- TP53WT
TCGA-A7-A13G-11A-51R-A13Q-07	TCGA-A7-A13G	Solid Tissue Normal	Normal	Normal	Normal
TCGA-A7-A26E-01A-11R-A169-07	TCGA-A7-A26E	Primary Solid Tumor	WT	Positive	Negative	ER+Her2- TP53WT
TCGA-A7-A26E-01A-11R-A277-07	TCGA-A7-A26E	Primary Solid Tumor	WT	Positive	Negative	ER+Her2- TP53WT
TCGA-A7-A26E-01B-06R-A277-07	TCGA-A7-A26E	Primary Solid Tumor	WT	Positive	Negative	ER+Her2- TP53WT
TCGA-A7-A26G-01A-21R-A169-07	TCGA-A7-A26G	Primary Solid Tumor	Mut	Negative	Negative	TNBC TP53Mut
TCGA-A7-A26J-01A-11R-A169-07	TCGA-A7-A26J	Primary Solid Tumor	WT	Positive	Negative	ER+Her2- TP53WT
TCGA-A7-A26J-01A-11R-A277-07	TCGA-A7-A26J	Primary Solid Tumor	WT	Positive	Negative	ER+Her2- TP53WT
TCGA-A7-A26J-01B-02R-A277-07	TCGA-A7-A26J	Primary Solid Tumor	WT	Positive	Negative	ER+Her2- TP53WT
TCGA-A7-A2KD-01A-31R-A21T-07	TCGA-A7-A2KD	Primary Solid Tumor	Mut	Positive	Positive	HER2+ TP53Mut
TCGA-A7-A3IY-01A-21R-A21T-07	TCGA-A7-A3IY	Primary Solid Tumor	WT	Positive	Negative	ER+Her2- TP53WT
TCGA-A7-A3J0-01A-11R-A213-07	TCGA-A7-A3J0	Primary Solid Tumor	WT	Positive	Negative	ER+Her2- TP53WT
TCGA-A7-A3J1-01A-11R-A213-07	TCGA-A7-A3J1	Primary Solid Tumor	WT	Positive	Negative	ER+Her2- TP53WT
TCGA-A7-A3RF-01A-11R-A22K-07	TCGA-A7-A3RF	Primary Solid Tumor	Mut	Positive	Negative	ER+Her2- TP53Mut
TCGA-A7-A426-01A-22R-A24H-07	TCGA-A7-A426	Primary Solid Tumor	WT	Positive	Negative	ER+Her2- TP53WT
TCGA-A7-A4SA-01A-11R-A266-07	TCGA-A7-A4SA	Primary Solid Tumor	Mut	Positive	Negative	ER+Her2- TP53Mut
TCGA-A7-A4SB-01A-21R-A266-07	TCGA-A7-A4SB	Primary Solid Tumor	WT	Positive	Negative	ER+Her2- TP53WT
TCGA-A7-A4SE-01A-11R-A266-07	TCGA-A7-A4SE	Primary Solid Tumor	Mut	Negative	Negative	TNBC TP53Mut
TCGA-A7-A4SF-01A-11R-A266-07	TCGA-A7-A4SF	Primary Solid Tumor	WT	Positive	Positive	HER2+ TP53WT
TCGA-A7-A56D-01A-11R-A27Q-07	TCGA-A7-A56D	Primary Solid Tumor	Mut	Positive	Negative	ER+Her2- TP53Mut
TCGA-A7-A5ZW-01A-12R-A29R-07	TCGA-A7-A5ZW	Primary Solid Tumor	WT	Positive	Negative	ER+Her2- TP53WT
TCGA-A7-A5ZX-01A-12R-A29R-07	TCGA-A7-A5ZX	Primary Solid Tumor	WT	Positive	Negative	ER+Her2- TP53WT
TCGA-A8-A06N-01A-11R-A00Z-07	TCGA-A8-A06N	Primary Solid Tumor	WT	Positive	Negative	ER+Her2- TP53WT
TCGA-A8-A06O-01A-11R-A00Z-07	TCGA-A8-A06O	Primary Solid Tumor	Mut	Positive	Negative	ER+Her2- TP53Mut
TCGA-A8-A06P-01A-11R-A00Z-07	TCGA-A8-A06P	Primary Solid Tumor	WT	Positive	Negative	ER+Her2- TP53WT
TCGA-A8-A06Q-01A-11R-A034-07	TCGA-A8-A06Q	Primary Solid Tumor	Mut	Positive	Negative	ER+Her2- TP53Mut
TCGA-A8-A06R-01A-11R-A00Z-07	TCGA-A8-A06R	Primary Solid Tumor	WT	Positive	Positive	HER2+ TP53WT
TCGA-A8-A06T-01A-11R-A00Z-07	TCGA-A8-A06T	Primary Solid Tumor	WT	Positive	Positive	HER2+ TP53WT
TCGA-A8-A06U-01A-11R-A00Z-07	TCGA-A8-A06U	Primary Solid Tumor	Mut	Positive	Positive	HER2+ TP53Mut
TCGA-A8-A06X-01A-21R-A00Z-07	TCGA-A8-A06X	Primary Solid Tumor	WT	Positive	Positive	HER2+ TP53WT
TCGA-A8-A06Y-01A-21R-A00Z-07	TCGA-A8-A06Y	Primary Solid Tumor	WT	Positive	Negative	ER+Her2- TP53WT
TCGA-A8-A06Z-01A-11R-A00Z-07	TCGA-A8-A06Z	Primary Solid Tumor	Mut	Positive	Negative	ER+Her2- TP53Mut
TCGA-A8-A075-01A-11R-A084-07	TCGA-A8-A075	Primary Solid Tumor	Mut	Positive	Positive	HER2+ TP53Mut
TCGA-A8-A076-01A-21R-A00Z-07	TCGA-A8-A076	Primary Solid Tumor	WT	Positive	Positive	HER2+ TP53WT
TCGA-A8-A079-01A-21R-A00Z-07	TCGA-A8-A079	Primary Solid Tumor	Mut	Positive	Negative	ER+Her2- TP53Mut
TCGA-A8-A07B-01A-11R-A00Z-07	TCGA-A8-A07B	Primary Solid Tumor	WT	Positive	Positive	HER2+ TP53WT
TCGA-A8-A07C-01A-11R-A034-07	TCGA-A8-A07C	Primary Solid Tumor	Mut	Negative	Negative	TNBC TP53Mut
TCGA-A8-A07E-01A-11R-A034-07	TCGA-A8-A07E	Primary Solid Tumor	WT	Positive	Negative	ER+Her2- TP53WT
TCGA-A8-A07F-01A-11R-A00Z-07	TCGA-A8-A07F	Primary Solid Tumor	WT	Positive	Negative	ER+Her2- TP53WT
TCGA-A8-A07G-01A-11R-A034-07	TCGA-A8-A07G	Primary Solid Tumor	WT	Positive	Negative	ER+Her2- TP53WT
TCGA-A8-A07I-01A-11R-A00Z-07	TCGA-A8-A07I	Primary Solid Tumor	WT	Positive	Positive	HER2+ TP53WT
TCGA-A8-A07J-01A-11R-A00Z-07	TCGA-A8-A07J	Primary Solid Tumor	WT	Positive	Negative	ER+Her2- TP53WT
TCGA-A8-A07L-01A-11R-A00Z-07	TCGA-A8-A07L	Primary Solid Tumor	WT	Positive	Negative	ER+Her2- TP53WT
TCGA-A8-A07O-01A-11R-A00Z-07	TCGA-A8-A07O	Primary Solid Tumor	Mut	Negative	Negative	TNBC TP53Mut
TCGA-A8-A07P-01A-11R-A00Z-07	TCGA-A8-A07P	Primary Solid Tumor	WT	Positive	Positive	HER2+ TP53WT
TCGA-A8-A07R-01A-21R-A034-07	TCGA-A8-A07R	Primary Solid Tumor	Mut	Negative	Positive	HER2+ TP53Mut
TCGA-A8-A07U-01A-11R-A034-07	TCGA-A8-A07U	Primary Solid Tumor	Mut	Negative	Negative	TNBC TP53Mut
TCGA-A8-A07W-01A-11R-A00Z-07	TCGA-A8-A07W	Primary Solid Tumor	Mut	Positive	Negative	ER+Her2- TP53Mut
TCGA-A8-A07Z-01A-11R-A00Z-07	TCGA-A8-A07Z	Primary Solid Tumor	WT	Positive	Negative	ER+Her2- TP53WT
TCGA-A8-A081-01A-11R-A00Z-07	TCGA-A8-A081	Primary Solid Tumor	Mut	Positive	Negative	ER+Her2- TP53Mut
TCGA-A8-A082-01A-11R-A00Z-07	TCGA-A8-A082	Primary Solid Tumor	WT	Positive	Negative	ER+Her2- TP53WT
TCGA-A8-A083-01A-21R-A00Z-07	TCGA-A8-A083	Primary Solid Tumor	WT	Positive	Negative	ER+Her2- TP53WT
TCGA-A8-A084-01A-21R-A00Z-07	TCGA-A8-A084	Primary Solid Tumor	WT	Positive	Negative	ER+Her2- TP53WT
TCGA-A8-A085-01A-11R-A00Z-07	TCGA-A8-A085	Primary Solid Tumor	WT	Positive	Negative	ER+Her2- TP53WT
TCGA-A8-A086-01A-11R-A00Z-07	TCGA-A8-A086	Primary Solid Tumor	WT	Positive	Negative	ER+Her2- TP53WT
TCGA-A8-A08A-01A-11R-A32Y-07	TCGA-A8-A08A	Primary Solid Tumor	WT	Positive	Negative	ER+Her2- TP53WT
TCGA-A8-A08B-01A-11R-A00Z-07	TCGA-A8-A08B	Primary Solid Tumor	WT	Positive	Positive	HER2+ TP53WT
TCGA-A8-A08C-01A-11R-A00Z-07	TCGA-A8-A08C	Primary Solid Tumor	WT	Positive	Positive	HER2+ TP53WT
TCGA-A8-A08F-01A-11R-A00Z-07	TCGA-A8-A08F	Primary Solid Tumor	WT	Positive	Negative	ER+Her2- TP53WT
TCGA-A8-A08G-01A-11R-A00Z-07	TCGA-A8-A08G	Primary Solid Tumor	WT	Positive	Positive	HER2+ TP53WT
TCGA-A8-A08H-01A-21R-A00Z-07	TCGA-A8-A08H	Primary Solid Tumor	WT	Positive	Positive	HER2+ TP53WT
TCGA-A8-A08I-01A-11R-A00Z-07	TCGA-A8-A08I	Primary Solid Tumor	Mut	Positive	Negative	ER+Her2- TP53Mut
TCGA-A8-A08J-01A-11R-A00Z-07	TCGA-A8-A08J	Primary Solid Tumor	WT	Positive	Negative	ER+Her2- TP53WT
TCGA-A8-A08L-01A-11R-A00Z-07	TCGA-A8-A08L	Primary Solid Tumor	WT	Positive	Negative	ER+Her2- TP53WT
TCGA-A8-A08O-01A-21R-A056-07	TCGA-A8-A08O	Primary Solid Tumor	WT	Positive	Negative	ER+Her2- TP53WT
TCGA-A8-A08P-01A-11R-A00Z-07	TCGA-A8-A08P	Primary Solid Tumor	WT	Positive	Positive	HER2+ TP53WT
TCGA-A8-A08R-01A-11R-A034-07	TCGA-A8-A08R	Primary Solid Tumor	Mut	Negative	Negative	TNBC TP53Mut
TCGA-A8-A08S-01A-11R-A034-07	TCGA-A8-A08S	Primary Solid Tumor	WT	Positive	Positive	HER2+ TP53WT
TCGA-A8-A08T-01A-21R-A00Z-07	TCGA-A8-A08T	Primary Solid Tumor	WT	Positive	Positive	HER2+ TP53WT
TCGA-A8-A08X-01A-21R-A00Z-07	TCGA-A8-A08X	Primary Solid Tumor	Mut	Negative	Positive	HER2+ TP53Mut
TCGA-A8-A08Z-01A-21R-A00Z-07	TCGA-A8-A08Z	Primary Solid Tumor	WT	Positive	Negative	ER+Her2- TP53WT
TCGA-A8-A090-01A-11R-A00Z-07	TCGA-A8-A090	Primary Solid Tumor	WT	Positive	Positive	HER2+ TP53WT
TCGA-A8-A091-01A-11R-A00Z-07	TCGA-A8-A091	Primary Solid Tumor	WT	Positive	Negative	ER+Her2- TP53WT
TCGA-A8-A092-01A-11R-A00Z-07	TCGA-A8-A092	Primary Solid Tumor	Mut	Positive	Negative	ER+Her2- TP53Mut
TCGA-A8-A093-01A-11R-A00Z-07	TCGA-A8-A093	Primary Solid Tumor	WT	Positive	Negative	ER+Her2- TP53WT
TCGA-A8-A094-01A-11R-A00Z-07	TCGA-A8-A094	Primary Solid Tumor	Mut	Positive	Negative	ER+Her2- TP53Mut
TCGA-A8-A095-01A-11R-A00Z-07	TCGA-A8-A095	Primary Solid Tumor	WT	Positive	Negative	ER+Her2- TP53WT
TCGA-A8-A096-01A-11R-A00Z-07	TCGA-A8-A096	Primary Solid Tumor	WT	Positive	Negative	ER+Her2- TP53WT
TCGA-A8-A097-01A-11R-A034-07	TCGA-A8-A097	Primary Solid Tumor	Mut	Positive	Positive	HER2+ TP53Mut
TCGA-A8-A099-01A-11R-A00Z-07	TCGA-A8-A099	Primary Solid Tumor	WT	Positive	Positive	HER2+ TP53WT
TCGA-A8-A09A-01A-11R-A00Z-07	TCGA-A8-A09A	Primary Solid Tumor	WT	Positive	Negative	ER+Her2- TP53WT
TCGA-A8-A09B-01A-11R-A00Z-07	TCGA-A8-A09B	Primary Solid Tumor	WT	Positive	Negative	ER+Her2- TP53WT
TCGA-A8-A09D-01A-11R-A00Z-07	TCGA-A8-A09D	Primary Solid Tumor	WT	Positive	Negative	ER+Her2- TP53WT
TCGA-A8-A09E-01A-11R-A00Z-07	TCGA-A8-A09E	Primary Solid Tumor	WT	Positive	Positive	HER2+ TP53WT
TCGA-A8-A09G-01A-21R-A00Z-07	TCGA-A8-A09G	Primary Solid Tumor	WT	Positive	Positive	HER2+ TP53WT
TCGA-A8-A09I-01A-22R-A034-07	TCGA-A8-A09I	Primary Solid Tumor	WT	Positive	Positive	HER2+ TP53WT
TCGA-A8-A09K-01A-11R-A00Z-07	TCGA-A8-A09K	Primary Solid Tumor	WT	Positive	Negative	ER+Her2- TP53WT
TCGA-A8-A09M-01A-11R-A00Z-07	TCGA-A8-A09M	Primary Solid Tumor	WT	Positive	Negative	ER+Her2- TP53WT
TCGA-A8-A09N-01A-11R-A00Z-07	TCGA-A8-A09N	Primary Solid Tumor	WT	Positive	Positive	HER2+ TP53WT
TCGA-A8-A09Q-01A-11R-A00Z-07	TCGA-A8-A09Q	Primary Solid Tumor	WT	Positive	Negative	ER+Her2- TP53WT
TCGA-A8-A09R-01A-11R-A00Z-07	TCGA-A8-A09R	Primary Solid Tumor	WT	Positive	Negative	ER+Her2- TP53WT
TCGA-A8-A09T-01A-11R-A00Z-07	TCGA-A8-A09T	Primary Solid Tumor	WT	Positive	Negative	ER+Her2- TP53WT
TCGA-A8-A09V-01A-11R-A034-07	TCGA-A8-A09V	Primary Solid Tumor	WT	Positive	Negative	ER+Her2- TP53WT
TCGA-A8-A09W-01A-11R-A00Z-07	TCGA-A8-A09W	Primary Solid Tumor	WT	Positive	Negative	ER+Her2- TP53WT
TCGA-A8-A09X-01A-11R-A00Z-07	TCGA-A8-A09X	Primary Solid Tumor	Mut	Negative	Negative	TNBC TP53Mut
TCGA-A8-A09Z-01A-11R-A00Z-07	TCGA-A8-A09Z	Primary Solid Tumor	WT	Positive	Negative	ER+Her2- TP53WT
TCGA-A8-A0A1-01A-11R-A00Z-07	TCGA-A8-A0A1	Primary Solid Tumor	WT	Positive	Negative	ER+Her2- TP53WT
TCGA-A8-A0A2-01A-11R-A034-07	TCGA-A8-A0A2	Primary Solid Tumor	WT	Positive	Negative	ER+Her2- TP53WT
TCGA-A8-A0A4-01A-11R-A00Z-07	TCGA-A8-A0A4	Primary Solid Tumor	WT	Positive	Negative	ER+Her2- TP53WT
TCGA-A8-A0A6-01A-12R-A056-07	TCGA-A8-A0A6	Primary Solid Tumor	Mut	Positive	Negative	ER+Her2- TP53Mut
TCGA-A8-A0A7-01A-11R-A00Z-07	TCGA-A8-A0A7	Primary Solid Tumor	WT	Negative	Positive	HER2+ TP53WT
TCGA-A8-A0A9-01A-11R-A00Z-07	TCGA-A8-A0A9	Primary Solid Tumor	WT	Positive	Negative	ER+Her2- TP53WT
TCGA-A8-A0AB-01A-11R-A034-07	TCGA-A8-A0AB	Primary Solid Tumor	WT	Positive	Positive	HER2+ TP53WT
TCGA-A8-A0AD-01A-11R-A056-07	TCGA-A8-A0AD	Primary Solid Tumor	WT	Positive	Negative	ER+Her2- TP53WT
TCGA-AC-A23C-01A-12R-A169-07	TCGA-AC-A23C	Primary Solid Tumor	Mut	Positive	Positive	HER2+ TP53Mut
TCGA-AC-A23G-01A-11R-A213-07	TCGA-AC-A23G	Primary Solid Tumor	WT	Positive	Positive	HER2+ TP53WT
TCGA-AC-A23H-01A-11R-A157-07	TCGA-AC-A23H	Primary Solid Tumor	WT	Positive	Positive	HER2+ TP53WT
TCGA-AC-A23H-11A-12R-A157-07	TCGA-AC-A23H	Solid Tissue Normal	Normal	Normal	Normal
TCGA-AC-A2B8-01A-11R-A17B-07	TCGA-AC-A2B8	Primary Solid Tumor	WT	Positive	Negative	ER+Her2- TP53WT
TCGA-AC-A2BK-01A-11R-A21T-07	TCGA-AC-A2BK	Primary Solid Tumor	WT	Negative	Negative	TNBC TP53WT
TCGA-AC-A2FB-01A-11R-A17B-07	TCGA-AC-A2FB	Primary Solid Tumor	WT	Positive	Positive	HER2+ TP53WT
TCGA-AC-A2FB-11A-13R-A17B-07	TCGA-AC-A2FB	Solid Tissue Normal	Normal	Normal	Normal
TCGA-AC-A2FF-11A-13R-A17B-07	TCGA-AC-A2FF	Solid Tissue Normal	Normal	Normal	Normal
TCGA-AC-A2FM-11B-32R-A19W-07	TCGA-AC-A2FM	Solid Tissue Normal	Normal	Normal	Normal
TCGA-AC-A2FO-01A-11R-A180-07	TCGA-AC-A2FO	Primary Solid Tumor	WT	Positive	Negative	ER+Her2- TP53WT
TCGA-AC-A2QH-01B-04R-A22O-07	TCGA-AC-A2QH	Primary Solid Tumor	Mut	Negative	Negative	TNBC TP53Mut
TCGA-AC-A2QI-01A-12R-A19W-07	TCGA-AC-A2QI	Primary Solid Tumor	WT	Positive	Negative	ER+Her2- TP53WT
TCGA-AC-A2QJ-01A-12R-A19W-07	TCGA-AC-A2QJ	Primary Solid Tumor	WT	Negative	Negative	TNBC TP53WT
TCGA-AC-A3BB-01A-21R-A19W-07	TCGA-AC-A3BB	Primary Solid Tumor	WT	Positive	Negative	ER+Her2- TP53WT
TCGA-AC-A3EH-01A-22R-A22K-07	TCGA-AC-A3EH	Primary Solid Tumor	WT	Positive	Negative	ER+Her2- TP53WT
TCGA-AC-A3HN-01A-11R-A213-07	TCGA-AC-A3HN	Primary Solid Tumor	WT	Positive	Negative	ER+Her2- TP53WT
TCGA-AC-A3OD-01B-06R-A22O-07	TCGA-AC-A3OD	Primary Solid Tumor	Mut	Positive	Negative	ER+Her2- TP53Mut
TCGA-AC-A3TN-01A-11R-A22K-07	TCGA-AC-A3TN	Primary Solid Tumor	WT	Positive	Positive	HER2+ TP53WT
TCGA-AC-A3W6-01A-12R-A22K-07	TCGA-AC-A3W6	Primary Solid Tumor	WT	Positive	Negative	ER+Her2- TP53WT
TCGA-AC-A3W7-01A-11R-A22K-07	TCGA-AC-A3W7	Primary Solid Tumor	WT	Positive	Negative	ER+Her2- TP53WT
TCGA-AC-A3YI-01A-21R-A239-07	TCGA-AC-A3YI	Primary Solid Tumor	WT	Positive	Positive	HER2+ TP53WT
TCGA-AC-A5EH-01A-11R-A28M-07	TCGA-AC-A5EH	Primary Solid Tumor	Mut	Positive	Negative	ER+Her2- TP53Mut
TCGA-AC-A5XS-01A-11R-A29R-07	TCGA-AC-A5XS	Primary Solid Tumor	WT	Positive	Negative	ER+Her2- TP53WT
TCGA-AC-A5XU-01A-11R-A28M-07	TCGA-AC-A5XU	Primary Solid Tumor	Mut	Positive	Negative	ER+Her2- TP53Mut
TCGA-AC-A62Y-01A-11R-A29R-07	TCGA-AC-A62Y	Primary Solid Tumor	WT	Positive	Negative	ER+Her2- TP53WT
TCGA-AN-A03X-01A-21R-A00Z-07	TCGA-AN-A03X	Primary Solid Tumor	WT	Positive	Positive	HER2+ TP53WT
TCGA-AN-A03Y-01A-21R-A00Z-07	TCGA-AN-A03Y	Primary Solid Tumor	WT	Positive	Negative	ER+Her2- TP53WT
TCGA-AN-A041-01A-11R-A034-07	TCGA-AN-A041	Primary Solid Tumor	WT	Positive	Positive	HER2+ TP53WT
TCGA-AN-A046-01A-21R-A034-07	TCGA-AN-A046	Primary Solid Tumor	Mut	Positive	Negative	ER+Her2- TP53Mut
TCGA-AN-A049-01A-21R-A00Z-07	TCGA-AN-A049	Primary Solid Tumor	WT	Positive	Negative	ER+Her2- TP53WT
TCGA-AN-A04A-01A-21R-A034-07	TCGA-AN-A04A	Primary Solid Tumor	WT	Positive	Negative	ER+Her2- TP53WT
TCGA-AN-A04C-01A-21R-A034-07	TCGA-AN-A04C	Primary Solid Tumor	WT	Negative	Positive	HER2+ TP53WT
TCGA-AN-A04D-01A-21R-A034-07	TCGA-AN-A04D	Primary Solid Tumor	WT	Negative	Negative	TNBC TP53WT
TCGA-AN-A0AJ-01A-11R-A00Z-07	TCGA-AN-A0AJ	Primary Solid Tumor	Mut	Positive	Positive	HER2+ TP53Mut
TCGA-AN-A0AK-01A-21R-A00Z-07	TCGA-AN-A0AK	Primary Solid Tumor	WT	Positive	Positive	HER2+ TP53WT
TCGA-AN-A0AL-01A-11R-A00Z-07	TCGA-AN-A0AL	Primary Solid Tumor	Mut	Negative	Negative	TNBC TP53Mut
TCGA-AN-A0AM-01A-11R-A034-07	TCGA-AN-A0AM	Primary Solid Tumor	WT	Positive	Negative	ER+Her2- TP53WT
TCGA-AN-A0AR-01A-11R-A00Z-07	TCGA-AN-A0AR	Primary Solid Tumor	Mut	Negative	Negative	TNBC TP53Mut
TCGA-AN-A0AS-01A-11R-A00Z-07	TCGA-AN-A0AS	Primary Solid Tumor	Mut	Positive	Negative	ER+Her2- TP53Mut
TCGA-AN-A0AT-01A-11R-A034-07	TCGA-AN-A0AT	Primary Solid Tumor	WT	Negative	Negative	TNBC TP53WT
TCGA-AN-A0FD-01A-11R-A034-07	TCGA-AN-A0FD	Primary Solid Tumor	WT	Positive	Positive	HER2+ TP53WT
TCGA-AN-A0FF-01A-11R-A034-07	TCGA-AN-A0FF	Primary Solid Tumor	WT	Positive	Negative	ER+Her2- TP53WT
TCGA-AN-A0FJ-01A-11R-A00Z-07	TCGA-AN-A0FJ	Primary Solid Tumor	Mut	Positive	Positive	HER2+ TP53Mut
TCGA-AN-A0FK-01A-11R-A034-07	TCGA-AN-A0FK	Primary Solid Tumor	WT	Positive	Positive	HER2+ TP53WT
TCGA-AN-A0FL-01A-11R-A034-07	TCGA-AN-A0FL	Primary Solid Tumor	Mut	Negative	Positive	HER2+ TP53Mut
TCGA-AN-A0FN-01A-11R-A034-07	TCGA-AN-A0FN	Primary Solid Tumor	WT	Positive	Positive	HER2+ TP53WT
TCGA-AN-A0FS-01A-11R-A034-07	TCGA-AN-A0FS	Primary Solid Tumor	WT	Positive	Positive	HER2+ TP53WT
TCGA-AN-A0FT-01A-11R-A034-07	TCGA-AN-A0FT	Primary Solid Tumor	Mut	Positive	Positive	HER2+ TP53Mut
TCGA-AN-A0FV-01A-11R-A00Z-07	TCGA-AN-A0FV	Primary Solid Tumor	Mut	Negative	Positive	HER2+ TP53Mut
TCGA-AN-A0FW-01A-11R-A034-07	TCGA-AN-A0FW	Primary Solid Tumor	WT	Positive	Negative	ER+Her2- TP53WT
TCGA-AN-A0FX-01A-11R-A034-07	TCGA-AN-A0FX	Primary Solid Tumor	Mut	Negative	Positive	HER2+ TP53Mut
TCGA-AN-A0FY-01A-11R-A034-07	TCGA-AN-A0FY	Primary Solid Tumor	Mut	Positive	Negative	ER+Her2- TP53Mut
TCGA-AN-A0FZ-01A-11R-A034-07	TCGA-AN-A0FZ	Primary Solid Tumor	WT	Positive	Positive	HER2+ TP53WT
TCGA-AN-A0G0-01A-11R-A034-07	TCGA-AN-A0G0	Primary Solid Tumor	Mut	Negative	Negative	TNBC TP53Mut
TCGA-AN-A0XL-01A-11R-A10J-07	TCGA-AN-A0XL	Primary Solid Tumor	WT	Positive	Negative	ER+Her2- TP53WT
TCGA-AN-A0XN-01A-21R-A109-07	TCGA-AN-A0XN	Primary Solid Tumor	Mut	Negative	Negative	TNBC TP53Mut
TCGA-AN-A0XO-01A-11R-A109-07	TCGA-AN-A0XO	Primary Solid Tumor	WT	Positive	Negative	ER+Her2- TP53WT
TCGA-AN-A0XP-01A-11R-A109-07	TCGA-AN-A0XP	Primary Solid Tumor	WT	Positive	Positive	HER2+ TP53WT
TCGA-AN-A0XR-01A-11R-A109-07	TCGA-AN-A0XR	Primary Solid Tumor	WT	Positive	Negative	ER+Her2- TP53WT
TCGA-AN-A0XS-01A-22R-A109-07	TCGA-AN-A0XS	Primary Solid Tumor	WT	Negative	Negative	TNBC TP53WT
TCGA-AN-A0XT-01A-11R-A109-07	TCGA-AN-A0XT	Primary Solid Tumor	Mut	Positive	Negative	ER+Her2- TP53Mut
TCGA-AN-A0XU-01A-11R-A109-07	TCGA-AN-A0XU	Primary Solid Tumor	Mut	Negative	Negative	TNBC TP53Mut
TCGA-AN-A0XV-01A-11R-A109-07	TCGA-AN-A0XV	Primary Solid Tumor	WT	Positive	Positive	HER2+ TP53WT
TCGA-AN-A0XW-01A-11R-A109-07	TCGA-AN-A0XW	Primary Solid Tumor	WT	Positive	Positive	HER2+ TP53WT
TCGA-AO-A03L-01A-41R-A056-07	TCGA-AO-A03L	Primary Solid Tumor	Mut	Positive	Positive	HER2+ TP53Mut
TCGA-AO-A03M-01B-11R-A10J-07	TCGA-AO-A03M	Primary Solid Tumor	WT	Positive	Negative	ER+Her2- TP53WT
TCGA-AO-A03N-01B-11R-A10J-07	TCGA-AO-A03N	Primary Solid Tumor	Mut	Positive	Negative	ER+Her2- TP53Mut
TCGA-AO-A03O-01A-11R-A00Z-07	TCGA-AO-A03O	Primary Solid Tumor	Mut	Positive	Negative	ER+Her2- TP53Mut
TCGA-AO-A03P-01A-11R-A00Z-07	TCGA-AO-A03P	Primary Solid Tumor	WT	Positive	Negative	ER+Her2- TP53WT
TCGA-AO-A03R-01A-21R-A034-07	TCGA-AO-A03R	Primary Solid Tumor	Mut	Positive	Negative	ER+Her2- TP53Mut
TCGA-AO-A03T-01A-21R-A034-07	TCGA-AO-A03T	Primary Solid Tumor	WT	Positive	Negative	ER+Her2- TP53WT
TCGA-AO-A03U-01B-21R-A10J-07	TCGA-AO-A03U	Primary Solid Tumor	WT	Negative	Negative	TNBC TP53WT
TCGA-AO-A03V-01A-11R-A115-07	TCGA-AO-A03V	Primary Solid Tumor	Mut	Positive	Negative	ER+Her2- TP53Mut
TCGA-AO-A0J4-01A-11R-A034-07	TCGA-AO-A0J4	Primary Solid Tumor	WT	Negative	Negative	TNBC TP53WT
TCGA-AO-A0J6-01A-11R-A034-07	TCGA-AO-A0J6	Primary Solid Tumor	Mut	Negative	Negative	TNBC TP53Mut
TCGA-AO-A0J7-01A-11R-A034-07	TCGA-AO-A0J7	Primary Solid Tumor	WT	Positive	Negative	ER+Her2- TP53WT
TCGA-AO-A0J8-01A-21R-A034-07	TCGA-AO-A0J8	Primary Solid Tumor	WT	Positive	Negative	ER+Her2- TP53WT
TCGA-AO-A0JA-01A-11R-A056-07	TCGA-AO-A0JA	Primary Solid Tumor	WT	Positive	Negative	ER+Her2- TP53WT
TCGA-AO-A0JB-01A-11R-A32Y-07	TCGA-AO-A0JB	Primary Solid Tumor	Mut	Positive	Negative	ER+Her2- TP53Mut
TCGA-AO-A0JC-01A-11R-A056-07	TCGA-AO-A0JC	Primary Solid Tumor	WT	Positive	Negative	ER+Her2- TP53WT
TCGA-AO-A0JD-01A-11R-A056-07	TCGA-AO-A0JD	Primary Solid Tumor	Mut	Positive	Negative	ER+Her2- TP53Mut
TCGA-AO-A0JE-01A-11R-A056-07	TCGA-AO-A0JE	Primary Solid Tumor	WT	Negative	Positive	HER2+ TP53WT
TCGA-AO-A0JF-01A-11R-A056-07	TCGA-AO-A0JF	Primary Solid Tumor	WT	Positive	Negative	ER+Her2- TP53WT
TCGA-AO-A0JI-01A-21R-A056-07	TCGA-AO-A0JI	Primary Solid Tumor	WT	Positive	Negative	ER+Her2- TP53WT
TCGA-AO-A0JJ-01A-11R-A056-07	TCGA-AO-A0JJ	Primary Solid Tumor	WT	Positive	Negative	ER+Her2- TP53WT
TCGA-AO-A0JL-01A-11R-A056-07	TCGA-AO-A0JL	Primary Solid Tumor	Mut	Negative	Negative	TNBC TP53Mut
TCGA-AO-A0JM-01A-21R-A056-07	TCGA-AO-A0JM	Primary Solid Tumor	WT	Positive	Positive	HER2+ TP53WT
TCGA-AO-A124-01A-11R-A10J-07	TCGA-AO-A124	Primary Solid Tumor	Mut	Negative	Negative	TNBC TP53Mut
TCGA-AO-A125-01A-11R-A10J-07	TCGA-AO-A125	Primary Solid Tumor	WT	Positive	Negative	ER+Her2- TP53WT
TCGA-AO-A126-01A-11R-A10J-07	TCGA-AO-A126	Primary Solid Tumor	WT	Positive	Negative	ER+Her2- TP53WT
TCGA-AO-A128-01A-11R-A10J-07	TCGA-AO-A128	Primary Solid Tumor	Mut	Negative	Negative	TNBC TP53Mut
TCGA-AO-A129-01A-21R-A10J-07	TCGA-AO-A129	Primary Solid Tumor	Mut	Negative	Negative	TNBC TP53Mut
TCGA-AO-A12A-01A-21R-A115-07	TCGA-AO-A12A	Primary Solid Tumor	WT	Positive	Negative	ER+Her2- TP53WT
TCGA-AO-A12B-01A-11R-A10J-07	TCGA-AO-A12B	Primary Solid Tumor	WT	Positive	Negative	ER+Her2- TP53WT
TCGA-AO-A12D-01A-11R-A115-07	TCGA-AO-A12D	Primary Solid Tumor	Mut	Negative	Positive	HER2+ TP53Mut
TCGA-AO-A12E-01A-11R-A10J-07	TCGA-AO-A12E	Primary Solid Tumor	WT	Positive	Negative	ER+Her2- TP53WT
TCGA-AO-A12F-01A-11R-A115-07	TCGA-AO-A12F	Primary Solid Tumor	WT	Negative	Negative	TNBC TP53WT
TCGA-AO-A12G-01A-11R-A10J-07	TCGA-AO-A12G	Primary Solid Tumor	WT	Positive	Positive	HER2+ TP53WT
TCGA-AO-A12H-01A-11R-A115-07	TCGA-AO-A12H	Primary Solid Tumor	WT	Positive	Negative	ER+Her2- TP53WT
TCGA-AO-A1KO-01A-31R-A13Q-07	TCGA-AO-A1KO	Primary Solid Tumor	WT	Positive	Negative	ER+Her2- TP53WT
TCGA-AO-A1KP-01A-11R-A13Q-07	TCGA-AO-A1KP	Primary Solid Tumor	WT	Positive	Negative	ER+Her2- TP53WT
TCGA-AO-A1KR-01A-12R-A144-07	TCGA-AO-A1KR	Primary Solid Tumor	WT	Negative	Negative	TNBC TP53WT
TCGA-AQ-A04J-01A-02R-A034-07	TCGA-AQ-A04J	Primary Solid Tumor	Mut	Negative	Negative	TNBC TP53Mut
TCGA-AQ-A04L-01B-21R-A10J-07	TCGA-AQ-A04L	Primary Solid Tumor	Mut	Positive	Positive	HER2+ TP53Mut
TCGA-AQ-A0Y5-01A-11R-A14M-07	TCGA-AQ-A0Y5	Primary Solid Tumor	WT	Positive	Positive	HER2+ TP53WT
TCGA-AQ-A1H3-01A-31R-A13Q-07	TCGA-AQ-A1H3	Primary Solid Tumor	WT	Positive	Negative	ER+Her2- TP53WT
TCGA-AQ-A54O-01A-11R-A266-07	TCGA-AQ-A54O	Primary Solid Tumor	WT	Positive	Negative	ER+Her2- TP53WT
TCGA-AR-A0TS-01A-11R-A115-07	TCGA-AR-A0TS	Primary Solid Tumor	Mut	Negative	Negative	TNBC TP53Mut
TCGA-AR-A0TU-01A-31R-A109-07	TCGA-AR-A0TU	Primary Solid Tumor	WT	Negative	Negative	TNBC TP53WT
TCGA-AR-A0TX-01A-11R-A084-07	TCGA-AR-A0TX	Primary Solid Tumor	Mut	Positive	Positive	HER2+ TP53Mut
TCGA-AR-A0TY-01A-12R-A115-07	TCGA-AR-A0TY	Primary Solid Tumor	WT	Positive	Negative	ER+Her2- TP53WT
TCGA-AR-A0U2-01A-11R-A109-07	TCGA-AR-A0U2	Primary Solid Tumor	Mut	Positive	Negative	ER+Her2- TP53Mut
TCGA-AR-A0U3-01A-11R-A109-07	TCGA-AR-A0U3	Primary Solid Tumor	Mut	Positive	Negative	ER+Her2- TP53Mut
TCGA-AR-A1AH-01A-11R-A12D-07	TCGA-AR-A1AH	Primary Solid Tumor	Mut	Positive	Negative	ER+Her2- TP53Mut
TCGA-AR-A1AJ-01A-21R-A12P-07	TCGA-AR-A1AJ	Primary Solid Tumor	Mut	Positive	Negative	ER+Her2- TP53Mut
TCGA-AR-A1AK-01A-21R-A12P-07	TCGA-AR-A1AK	Primary Solid Tumor	WT	Positive	Negative	ER+Her2- TP53WT
TCGA-AR-A1AL-01A-21R-A12P-07	TCGA-AR-A1AL	Primary Solid Tumor	WT	Positive	Negative	ER+Her2- TP53WT
TCGA-AR-A1AN-01A-11R-A12P-07	TCGA-AR-A1AN	Primary Solid Tumor	Mut	Positive	Negative	ER+Her2- TP53Mut
TCGA-AR-A1AO-01A-11R-A12P-07	TCGA-AR-A1AO	Primary Solid Tumor	WT	Positive	Negative	ER+Her2- TP53WT
TCGA-AR-A1AR-01A-31R-A137-07	TCGA-AR-A1AR	Primary Solid Tumor	Mut	Negative	Negative	TNBC TP53Mut
TCGA-AR-A1AS-01A-11R-A12P-07	TCGA-AR-A1AS	Primary Solid Tumor	Mut	Positive	Negative	ER+Her2- TP53Mut
TCGA-AR-A1AT-01A-11R-A12P-07	TCGA-AR-A1AT	Primary Solid Tumor	WT	Positive	Positive	HER2+ TP53WT
TCGA-AR-A1AV-01A-21R-A12P-07	TCGA-AR-A1AV	Primary Solid Tumor	WT	Positive	Negative	ER+Her2- TP53WT
TCGA-AR-A1AX-01A-11R-A12P-07	TCGA-AR-A1AX	Primary Solid Tumor	WT	Positive	Positive	HER2+ TP53WT
TCGA-AR-A1AY-01A-21R-A12P-07	TCGA-AR-A1AY	Primary Solid Tumor	Mut	Negative	Negative	TNBC TP53Mut
TCGA-AR-A24H-01A-11R-A169-07	TCGA-AR-A24H	Primary Solid Tumor	WT	Positive	Negative	ER+Her2- TP53WT
TCGA-AR-A24M-01A-11R-A169-07	TCGA-AR-A24M	Primary Solid Tumor	WT	Positive	Negative	ER+Her2- TP53WT
TCGA-AR-A24O-01A-11R-A169-07	TCGA-AR-A24O	Primary Solid Tumor	WT	Positive	Negative	ER+Her2- TP53WT
TCGA-AR-A24Q-01A-12R-A169-07	TCGA-AR-A24Q	Primary Solid Tumor	WT	Positive	Negative	ER+Her2- TP53WT
TCGA-AR-A24R-01A-11R-A169-07	TCGA-AR-A24R	Primary Solid Tumor	WT	Positive	Negative	ER+Her2- TP53WT
TCGA-AR-A24S-01A-11R-A169-07	TCGA-AR-A24S	Primary Solid Tumor	Mut	Positive	Negative	ER+Her2- TP53Mut
TCGA-AR-A24U-01A-11R-A169-07	TCGA-AR-A24U	Primary Solid Tumor	WT	Negative	Positive	HER2+ TP53WT
TCGA-AR-A24V-01A-21R-A169-07	TCGA-AR-A24V	Primary Solid Tumor	WT	Positive	Negative	ER+Her2- TP53WT
TCGA-AR-A24W-01A-11R-A169-07	TCGA-AR-A24W	Primary Solid Tumor	WT	Positive	Negative	ER+Her2- TP53WT
TCGA-AR-A24Z-01A-11R-A169-07	TCGA-AR-A24Z	Primary Solid Tumor	WT	Positive	Negative	ER+Her2- TP53WT
TCGA-AR-A252-01A-11R-A169-07	TCGA-AR-A252	Primary Solid Tumor	WT	Positive	Negative	ER+Her2- TP53WT
TCGA-AR-A254-01A-21R-A169-07	TCGA-AR-A254	Primary Solid Tumor	Mut	Positive	Positive	HER2+ TP53Mut
TCGA-AR-A255-01A-11R-A169-07	TCGA-AR-A255	Primary Solid Tumor	WT	Positive	Positive	HER2+ TP53WT
TCGA-AR-A256-01A-11R-A169-07	TCGA-AR-A256	Primary Solid Tumor	Mut	Negative	Negative	TNBC TP53Mut
TCGA-AR-A2LJ-01A-12R-A19W-07	TCGA-AR-A2LJ	Primary Solid Tumor	WT	Positive	Positive	HER2+ TP53WT
TCGA-AR-A2LN-01A-21R-A18M-07	TCGA-AR-A2LN	Primary Solid Tumor	WT	Positive	Negative	ER+Her2- TP53WT
TCGA-AR-A2LQ-01A-22R-A18M-07	TCGA-AR-A2LQ	Primary Solid Tumor	WT	Positive	Negative	ER+Her2- TP53WT
TCGA-AR-A2LR-01A-12R-A18M-07	TCGA-AR-A2LR	Primary Solid Tumor	Mut	Negative	Negative	TNBC TP53Mut
TCGA-AR-A5QN-01A-12R-A28M-07	TCGA-AR-A5QN	Primary Solid Tumor	WT	Positive	Positive	HER2+ TP53WT
TCGA-AR-A5QQ-01A-11R-A28M-07	TCGA-AR-A5QQ	Primary Solid Tumor	Mut	Negative	Negative	TNBC TP53Mut
TCGA-B6-A1KC-01B-11R-A157-07	TCGA-B6-A1KC	Primary Solid Tumor	WT	Positive	Negative	ER+Her2- TP53WT
TCGA-B6-A3ZX-01A-11R-A239-07	TCGA-B6-A3ZX	Primary Solid Tumor	Mut	Negative	Negative	TNBC TP53Mut
TCGA-B6-A400-01A-11R-A239-07	TCGA-B6-A400	Primary Solid Tumor	Mut	Negative	Negative	TNBC TP53Mut
TCGA-B6-A401-01A-11R-A239-07	TCGA-B6-A401	Primary Solid Tumor	Mut	Positive	Negative	ER+Her2- TP53Mut
TCGA-B6-A402-01A-11R-A239-07	TCGA-B6-A402	Primary Solid Tumor	Mut	Negative	Negative	TNBC TP53Mut
TCGA-B6-A40B-01A-11R-A239-07	TCGA-B6-A40B	Primary Solid Tumor	WT	Positive	Negative	ER+Her2- TP53WT
TCGA-B6-A40C-01A-11R-A239-07	TCGA-B6-A40C	Primary Solid Tumor	WT	Positive	Negative	ER+Her2- TP53WT
TCGA-BH-A0AU-01A-11R-A12P-07	TCGA-BH-A0AU	Primary Solid Tumor	WT	Positive	Positive	HER2+ TP53WT
TCGA-BH-A0AU-11A-11R-A12P-07	TCGA-BH-A0AU	Solid Tissue Normal	Normal	Normal	Normal
TCGA-BH-A0AW-01A-11R-A056-07	TCGA-BH-A0AW	Primary Solid Tumor	Mut	Positive	Positive	HER2+ TP53Mut
TCGA-BH-A0AY-01A-21R-A00Z-07	TCGA-BH-A0AY	Primary Solid Tumor	WT	Positive	Negative	ER+Her2- TP53WT
TCGA-BH-A0AY-11A-23R-A089-07	TCGA-BH-A0AY	Solid Tissue Normal	Normal	Normal	Normal
TCGA-BH-A0AZ-01A-21R-A12P-07	TCGA-BH-A0AZ	Primary Solid Tumor	WT	Positive	Negative	ER+Her2- TP53WT
TCGA-BH-A0AZ-11A-22R-A12P-07	TCGA-BH-A0AZ	Solid Tissue Normal	Normal	Normal	Normal
TCGA-BH-A0B0-01A-21R-A115-07	TCGA-BH-A0B0	Primary Solid Tumor	Mut	Positive	Negative	ER+Her2- TP53Mut
TCGA-BH-A0B1-01A-12R-A056-07	TCGA-BH-A0B1	Primary Solid Tumor	WT	Positive	Negative	ER+Her2- TP53WT
TCGA-BH-A0B3-01A-11R-A056-07	TCGA-BH-A0B3	Primary Solid Tumor	Mut	Negative	Negative	TNBC TP53Mut
TCGA-BH-A0B3-11B-21R-A089-07	TCGA-BH-A0B3	Solid Tissue Normal	Normal	Normal	Normal
TCGA-BH-A0B5-01A-11R-A12P-07	TCGA-BH-A0B5	Primary Solid Tumor	WT	Positive	Negative	ER+Her2- TP53WT
TCGA-BH-A0B5-11A-23R-A12P-07	TCGA-BH-A0B5	Solid Tissue Normal	Normal	Normal	Normal
TCGA-BH-A0B6-01A-11R-A19W-07	TCGA-BH-A0B6	Primary Solid Tumor	WT	Positive	Positive	HER2+ TP53WT
TCGA-BH-A0B7-01A-12R-A115-07	TCGA-BH-A0B7	Primary Solid Tumor	Mut	Positive	Positive	HER2+ TP53Mut
TCGA-BH-A0B7-11A-34R-A115-07	TCGA-BH-A0B7	Solid Tissue Normal	Normal	Normal	Normal
TCGA-BH-A0B8-11A-41R-A089-07	TCGA-BH-A0B8	Solid Tissue Normal	Normal	Normal	Normal
TCGA-BH-A0B9-01A-11R-A056-07	TCGA-BH-A0B9	Primary Solid Tumor	Mut	Negative	Negative	TNBC TP53Mut
TCGA-BH-A0BA-01A-11R-A056-07	TCGA-BH-A0BA	Primary Solid Tumor	WT	Positive	Negative	ER+Her2- TP53WT
TCGA-BH-A0BA-11A-22R-A19E-07	TCGA-BH-A0BA	Solid Tissue Normal	Normal	Normal	Normal
TCGA-BH-A0BC-01A-22R-A084-07	TCGA-BH-A0BC	Primary Solid Tumor	Mut	Positive	Negative	ER+Her2- TP53Mut
TCGA-BH-A0BC-11A-22R-A089-07	TCGA-BH-A0BC	Solid Tissue Normal	Normal	Normal	Normal
TCGA-BH-A0BD-01A-11R-A034-07	TCGA-BH-A0BD	Primary Solid Tumor	WT	Positive	Negative	ER+Her2- TP53WT
TCGA-BH-A0BF-01A-21R-A12P-07	TCGA-BH-A0BF	Primary Solid Tumor	WT	Positive	Negative	ER+Her2- TP53WT
TCGA-BH-A0BG-01A-11R-A115-07	TCGA-BH-A0BG	Primary Solid Tumor	Mut	Negative	Negative	TNBC TP53Mut
TCGA-BH-A0BJ-01A-11R-A056-07	TCGA-BH-A0BJ	Primary Solid Tumor	WT	Positive	Negative	ER+Her2- TP53WT
TCGA-BH-A0BJ-11A-23R-A089-07	TCGA-BH-A0BJ	Solid Tissue Normal	Normal	Normal	Normal
TCGA-BH-A0BL-01A-11R-A115-07	TCGA-BH-A0BL	Primary Solid Tumor	Mut	Negative	Negative	TNBC TP53Mut
TCGA-BH-A0BM-01A-11R-A056-07	TCGA-BH-A0BM	Primary Solid Tumor	WT	Positive	Negative	ER+Her2- TP53WT
TCGA-BH-A0BM-11A-12R-A089-07	TCGA-BH-A0BM	Solid Tissue Normal	Normal	Normal	Normal
TCGA-BH-A0BO-01A-23R-A12D-07	TCGA-BH-A0BO	Primary Solid Tumor	WT	Positive	Negative	ER+Her2- TP53WT
TCGA-BH-A0BP-01A-11R-A115-07	TCGA-BH-A0BP	Primary Solid Tumor	Mut	Positive	Negative	ER+Her2- TP53Mut
TCGA-BH-A0BQ-01A-21R-A115-07	TCGA-BH-A0BQ	Primary Solid Tumor	WT	Positive	Positive	HER2+ TP53WT
TCGA-BH-A0BQ-11A-33R-A115-07	TCGA-BH-A0BQ	Solid Tissue Normal	Normal	Normal	Normal
TCGA-BH-A0BR-01A-21R-A115-07	TCGA-BH-A0BR	Primary Solid Tumor	Mut	Positive	Negative	ER+Her2- TP53Mut
TCGA-BH-A0BS-11A-11R-A12P-07	TCGA-BH-A0BS	Solid Tissue Normal	Normal	Normal	Normal
TCGA-BH-A0BT-01A-11R-A12P-07	TCGA-BH-A0BT	Primary Solid Tumor	Mut	Positive	Negative	ER+Her2- TP53Mut
TCGA-BH-A0BT-11A-21R-A12P-07	TCGA-BH-A0BT	Solid Tissue Normal	Normal	Normal	Normal
TCGA-BH-A0BV-01A-11R-A00Z-07	TCGA-BH-A0BV	Primary Solid Tumor	WT	Positive	Negative	ER+Her2- TP53WT
TCGA-BH-A0BV-11A-31R-A089-07	TCGA-BH-A0BV	Solid Tissue Normal	Normal	Normal	Normal
TCGA-BH-A0BW-11A-12R-A115-07	TCGA-BH-A0BW	Solid Tissue Normal	Normal	Normal	Normal
TCGA-BH-A0BZ-01A-31R-A12P-07	TCGA-BH-A0BZ	Primary Solid Tumor	WT	Positive	Negative	ER+Her2- TP53WT
TCGA-BH-A0BZ-11A-61R-A12P-07	TCGA-BH-A0BZ	Solid Tissue Normal	Normal	Normal	Normal
TCGA-BH-A0C0-11A-21R-A089-07	TCGA-BH-A0C0	Solid Tissue Normal	Normal	Normal	Normal
TCGA-BH-A0C1-01B-11R-A12D-07	TCGA-BH-A0C1	Primary Solid Tumor	WT	Positive	Negative	ER+Her2- TP53WT
TCGA-BH-A0C3-01A-21R-A12P-07	TCGA-BH-A0C3	Primary Solid Tumor	Mut	Positive	Negative	ER+Her2- TP53Mut
TCGA-BH-A0C3-11A-23R-A12P-07	TCGA-BH-A0C3	Solid Tissue Normal	Normal	Normal	Normal
TCGA-BH-A0DD-01A-31R-A12P-07	TCGA-BH-A0DD	Primary Solid Tumor	WT	Positive	Positive	HER2+ TP53WT
TCGA-BH-A0DD-11A-23R-A12P-07	TCGA-BH-A0DD	Solid Tissue Normal	Normal	Normal	Normal
TCGA-BH-A0DE-01A-11R-A115-07	TCGA-BH-A0DE	Primary Solid Tumor	WT	Positive	Negative	ER+Her2- TP53WT
TCGA-BH-A0DG-01A-21R-A12P-07	TCGA-BH-A0DG	Primary Solid Tumor	WT	Positive	Negative	ER+Her2- TP53WT
TCGA-BH-A0DG-11A-43R-A12P-07	TCGA-BH-A0DG	Solid Tissue Normal	Normal	Normal	Normal
TCGA-BH-A0DH-01A-11R-A084-07	TCGA-BH-A0DH	Primary Solid Tumor	WT	Positive	Negative	ER+Her2- TP53WT
TCGA-BH-A0DH-11A-31R-A089-07	TCGA-BH-A0DH	Solid Tissue Normal	Normal	Normal	Normal
TCGA-BH-A0DI-01A-21R-A12P-07	TCGA-BH-A0DI	Primary Solid Tumor	Mut	Positive	Negative	ER+Her2- TP53Mut
TCGA-BH-A0DK-01A-21R-A056-07	TCGA-BH-A0DK	Primary Solid Tumor	WT	Positive	Negative	ER+Her2- TP53WT
TCGA-BH-A0DK-11A-13R-A089-07	TCGA-BH-A0DK	Solid Tissue Normal	Normal	Normal	Normal
TCGA-BH-A0DL-01A-11R-A115-07	TCGA-BH-A0DL	Primary Solid Tumor	Mut	Positive	Negative	ER+Her2- TP53Mut
TCGA-BH-A0DL-11A-13R-A115-07	TCGA-BH-A0DL	Solid Tissue Normal	Normal	Normal	Normal
TCGA-BH-A0DO-01B-11R-A12D-07	TCGA-BH-A0DO	Primary Solid Tumor	WT	Positive	Negative	ER+Her2- TP53WT
TCGA-BH-A0DO-11A-22R-A12D-07	TCGA-BH-A0DO	Solid Tissue Normal	Normal	Normal	Normal
TCGA-BH-A0DP-01A-21R-A056-07	TCGA-BH-A0DP	Primary Solid Tumor	WT	Positive	Negative	ER+Her2- TP53WT
TCGA-BH-A0DP-11A-12R-A089-07	TCGA-BH-A0DP	Solid Tissue Normal	Normal	Normal	Normal
TCGA-BH-A0DQ-01A-11R-A084-07	TCGA-BH-A0DQ	Primary Solid Tumor	WT	Positive	Negative	ER+Her2- TP53WT
TCGA-BH-A0DQ-11A-12R-A089-07	TCGA-BH-A0DQ	Solid Tissue Normal	Normal	Normal	Normal
TCGA-BH-A0DS-01A-11R-A056-07	TCGA-BH-A0DS	Primary Solid Tumor	WT	Positive	Negative	ER+Her2- TP53WT
TCGA-BH-A0DT-01A-21R-A12D-07	TCGA-BH-A0DT	Primary Solid Tumor	WT	Positive	Negative	ER+Her2- TP53WT
TCGA-BH-A0DT-11A-12R-A12D-07	TCGA-BH-A0DT	Solid Tissue Normal	Normal	Normal	Normal
TCGA-BH-A0DV-01A-21R-A12P-07	TCGA-BH-A0DV	Primary Solid Tumor	WT	Positive	Negative	ER+Her2- TP53WT
TCGA-BH-A0DV-11A-22R-A12P-07	TCGA-BH-A0DV	Solid Tissue Normal	Normal	Normal	Normal
TCGA-BH-A0DX-01A-11R-A115-07	TCGA-BH-A0DX	Primary Solid Tumor	WT	Positive	Negative	ER+Her2- TP53WT
TCGA-BH-A0DZ-01A-11R-A00Z-07	TCGA-BH-A0DZ	Primary Solid Tumor	Mut	Positive	Positive	HER2+ TP53Mut
TCGA-BH-A0DZ-11A-22R-A089-07	TCGA-BH-A0DZ	Solid Tissue Normal	Normal	Normal	Normal
TCGA-BH-A0E0-01A-11R-A056-07	TCGA-BH-A0E0	Primary Solid Tumor	Mut	Negative	Negative	TNBC TP53Mut
TCGA-BH-A0E0-11A-13R-A089-07	TCGA-BH-A0E0	Solid Tissue Normal	Normal	Normal	Normal
TCGA-BH-A0E1-11A-13R-A089-07	TCGA-BH-A0E1	Solid Tissue Normal	Normal	Normal	Normal
TCGA-BH-A0E2-01A-11R-A056-07	TCGA-BH-A0E2	Primary Solid Tumor	WT	Positive	Negative	ER+Her2- TP53WT
TCGA-BH-A0E7-01A-11R-A034-07	TCGA-BH-A0E7	Primary Solid Tumor	WT	Positive	Negative	ER+Her2- TP53WT
TCGA-BH-A0E9-01B-11R-A115-07	TCGA-BH-A0E9	Primary Solid Tumor	WT	Positive	Negative	ER+Her2- TP53WT
TCGA-BH-A0EA-01A-11R-A115-07	TCGA-BH-A0EA	Primary Solid Tumor	WT	Positive	Negative	ER+Her2- TP53WT
TCGA-BH-A0EE-01A-11R-A034-07	TCGA-BH-A0EE	Primary Solid Tumor	WT	Negative	Positive	HER2+ TP53WT
TCGA-BH-A0EI-01A-11R-A115-07	TCGA-BH-A0EI	Primary Solid Tumor	WT	Positive	Negative	ER+Her2- TP53WT
TCGA-BH-A0GY-01A-11R-A056-07	TCGA-BH-A0GY	Primary Solid Tumor	Mut	Positive	Negative	ER+Her2- TP53Mut
TCGA-BH-A0H0-01A-11R-A056-07	TCGA-BH-A0H0	Primary Solid Tumor	WT	Positive	Negative	ER+Her2- TP53WT
TCGA-BH-A0H5-11A-62R-A115-07	TCGA-BH-A0H5	Solid Tissue Normal	Normal	Normal	Normal
TCGA-BH-A0H6-01A-21R-A056-07	TCGA-BH-A0H6	Primary Solid Tumor	WT	Positive	Negative	ER+Her2- TP53WT
TCGA-BH-A0H7-01A-13R-A056-07	TCGA-BH-A0H7	Primary Solid Tumor	Mut	Positive	Negative	ER+Her2- TP53Mut
TCGA-BH-A0H7-11A-13R-A089-07	TCGA-BH-A0H7	Solid Tissue Normal	Normal	Normal	Normal
TCGA-BH-A0H9-11A-22R-A466-07	TCGA-BH-A0H9	Solid Tissue Normal	Normal	Normal	Normal
TCGA-BH-A0HA-11A-31R-A12P-07	TCGA-BH-A0HA	Solid Tissue Normal	Normal	Normal	Normal
TCGA-BH-A0HF-01A-11R-A056-07	TCGA-BH-A0HF	Primary Solid Tumor	WT	Positive	Negative	ER+Her2- TP53WT
TCGA-BH-A0HI-01A-11R-A084-07	TCGA-BH-A0HI	Primary Solid Tumor	WT	Positive	Negative	ER+Her2- TP53WT
TCGA-BH-A0HK-01A-11R-A056-07	TCGA-BH-A0HK	Primary Solid Tumor	WT	Positive	Negative	ER+Her2- TP53WT
TCGA-BH-A0HK-11A-11R-A089-07	TCGA-BH-A0HK	Solid Tissue Normal	Normal	Normal	Normal
TCGA-BH-A0HO-01A-11R-A034-07	TCGA-BH-A0HO	Primary Solid Tumor	WT	Positive	Negative	ER+Her2- TP53WT
TCGA-BH-A0HP-01A-12R-A084-07	TCGA-BH-A0HP	Primary Solid Tumor	WT	Positive	Negative	ER+Her2- TP53WT
TCGA-BH-A0HQ-01A-11R-A034-07	TCGA-BH-A0HQ	Primary Solid Tumor	WT	Positive	Negative	ER+Her2- TP53WT
TCGA-BH-A0HU-01A-11R-A034-07	TCGA-BH-A0HU	Primary Solid Tumor	WT	Positive	Negative	ER+Her2- TP53WT
TCGA-BH-A0HX-01A-21R-A056-07	TCGA-BH-A0HX	Primary Solid Tumor	Mut	Positive	Negative	ER+Her2- TP53Mut
TCGA-BH-A0HY-01A-11R-A056-07	TCGA-BH-A0HY	Primary Solid Tumor	Mut	Positive	Positive	HER2+ TP53Mut
TCGA-BH-A0RX-01A-21R-A084-07	TCGA-BH-A0RX	Primary Solid Tumor	Mut	Negative	Negative	TNBC TP53Mut
TCGA-BH-A0W4-01A-11R-A109-07	TCGA-BH-A0W4	Primary Solid Tumor	WT	Positive	Negative	ER+Her2- TP53WT
TCGA-BH-A0W7-01A-11R-A115-07	TCGA-BH-A0W7	Primary Solid Tumor	WT	Positive	Negative	ER+Her2- TP53WT
TCGA-BH-A0WA-01A-11R-A109-07	TCGA-BH-A0WA	Primary Solid Tumor	Mut	Negative	Negative	TNBC TP53Mut
TCGA-BH-A18F-01A-11R-A12D-07	TCGA-BH-A18F	Primary Solid Tumor	WT	Positive	Negative	ER+Her2- TP53WT
TCGA-BH-A18G-01A-11R-A12D-07	TCGA-BH-A18G	Primary Solid Tumor	WT	Negative	Negative	TNBC TP53WT
TCGA-BH-A18H-01A-11R-A12D-07	TCGA-BH-A18H	Primary Solid Tumor	Mut	Positive	Positive	HER2+ TP53Mut
TCGA-BH-A18I-01A-11R-A12D-07	TCGA-BH-A18I	Primary Solid Tumor	WT	Positive	Positive	HER2+ TP53WT
TCGA-BH-A18J-01A-11R-A12D-07	TCGA-BH-A18J	Primary Solid Tumor	WT	Positive	Negative	ER+Her2- TP53WT
TCGA-BH-A18J-11A-31R-A12D-07	TCGA-BH-A18J	Solid Tissue Normal	Normal	Normal	Normal
TCGA-BH-A18K-01A-11R-A12D-07	TCGA-BH-A18K	Primary Solid Tumor	WT	Positive	Negative	ER+Her2- TP53WT
TCGA-BH-A18K-11A-13R-A12D-07	TCGA-BH-A18K	Solid Tissue Normal	Normal	Normal	Normal
TCGA-BH-A18L-01A-32R-A12D-07	TCGA-BH-A18L	Primary Solid Tumor	WT	Positive	Negative	ER+Her2- TP53WT
TCGA-BH-A18L-11A-42R-A12D-07	TCGA-BH-A18L	Solid Tissue Normal	Normal	Normal	Normal
TCGA-BH-A18M-01A-11R-A12D-07	TCGA-BH-A18M	Primary Solid Tumor	WT	Positive	Positive	HER2+ TP53WT
TCGA-BH-A18M-11A-33R-A12D-07	TCGA-BH-A18M	Solid Tissue Normal	Normal	Normal	Normal
TCGA-BH-A18N-01A-11R-A12D-07	TCGA-BH-A18N	Primary Solid Tumor	WT	Positive	Negative	ER+Her2- TP53WT
TCGA-BH-A18N-11A-43R-A12D-07	TCGA-BH-A18N	Solid Tissue Normal	Normal	Normal	Normal
TCGA-BH-A18P-01A-11R-A12D-07	TCGA-BH-A18P	Primary Solid Tumor	WT	Positive	Positive	HER2+ TP53WT
TCGA-BH-A18P-11A-43R-A12D-07	TCGA-BH-A18P	Solid Tissue Normal	Normal	Normal	Normal
TCGA-BH-A18Q-01A-12R-A12D-07	TCGA-BH-A18Q	Primary Solid Tumor	Mut	Negative	Positive	HER2+ TP53Mut
TCGA-BH-A18Q-11A-34R-A12D-07	TCGA-BH-A18Q	Solid Tissue Normal	Normal	Normal	Normal
TCGA-BH-A18R-11A-42R-A12D-07	TCGA-BH-A18R	Solid Tissue Normal	Normal	Normal	Normal
TCGA-BH-A18S-01A-11R-A12D-07	TCGA-BH-A18S	Primary Solid Tumor	WT	Positive	Negative	ER+Her2- TP53WT
TCGA-BH-A18S-11A-43R-A12D-07	TCGA-BH-A18S	Solid Tissue Normal	Normal	Normal	Normal
TCGA-BH-A18T-01A-11R-A12D-07	TCGA-BH-A18T	Primary Solid Tumor	Mut	Negative	Positive	HER2+ TP53Mut
TCGA-BH-A18U-01A-21R-A12D-07	TCGA-BH-A18U	Primary Solid Tumor	Mut	Positive	Positive	HER2+ TP53Mut
TCGA-BH-A18U-11A-23R-A12D-07	TCGA-BH-A18U	Solid Tissue Normal	Normal	Normal	Normal
TCGA-BH-A18V-01A-11R-A12D-07	TCGA-BH-A18V	Primary Solid Tumor	WT	Negative	Negative	TNBC TP53WT
TCGA-BH-A18V-06A-11R-A213-07	TCGA-BH-A18V	Metastatic	WT	Negative	Negative	TNBC TP53WT
TCGA-BH-A18V-11A-52R-A12D-07	TCGA-BH-A18V	Solid Tissue Normal	Normal	Normal	Normal
TCGA-BH-A1EN-01A-11R-A13Q-07	TCGA-BH-A1EN	Primary Solid Tumor	WT	Negative	Positive	HER2+ TP53WT
TCGA-BH-A1EN-11A-23R-A13Q-07	TCGA-BH-A1EN	Solid Tissue Normal	Normal	Normal	Normal
TCGA-BH-A1EO-01A-11R-A137-07	TCGA-BH-A1EO	Primary Solid Tumor	WT	Positive	Negative	ER+Her2- TP53WT
TCGA-BH-A1EO-11A-31R-A137-07	TCGA-BH-A1EO	Solid Tissue Normal	Normal	Normal	Normal
TCGA-BH-A1ES-01A-11R-A137-07	TCGA-BH-A1ES	Primary Solid Tumor	WT	Positive	Negative	ER+Her2- TP53WT
TCGA-BH-A1ES-06A-12R-A24H-07	TCGA-BH-A1ES	Metastatic	WT	Positive	Negative	ER+Her2- TP53WT
TCGA-BH-A1ET-01A-11R-A137-07	TCGA-BH-A1ET	Primary Solid Tumor	WT	Positive	Negative	ER+Her2- TP53WT
TCGA-BH-A1ET-11B-23R-A137-07	TCGA-BH-A1ET	Solid Tissue Normal	Normal	Normal	Normal
TCGA-BH-A1EU-01A-11R-A137-07	TCGA-BH-A1EU	Primary Solid Tumor	WT	Positive	Negative	ER+Her2- TP53WT
TCGA-BH-A1EU-11A-23R-A137-07	TCGA-BH-A1EU	Solid Tissue Normal	Normal	Normal	Normal
TCGA-BH-A1EV-01A-11R-A137-07	TCGA-BH-A1EV	Primary Solid Tumor	WT	Positive	Positive	HER2+ TP53WT
TCGA-BH-A1EV-11A-24R-A137-07	TCGA-BH-A1EV	Solid Tissue Normal	Normal	Normal	Normal
TCGA-BH-A1EW-01A-11R-A137-07	TCGA-BH-A1EW	Primary Solid Tumor	WT	Negative	Negative	TNBC TP53WT
TCGA-BH-A1EW-11B-33R-A137-07	TCGA-BH-A1EW	Solid Tissue Normal	Normal	Normal	Normal
TCGA-BH-A1EX-01A-11R-A13Q-07	TCGA-BH-A1EX	Primary Solid Tumor	WT	Positive	Positive	HER2+ TP53WT
TCGA-BH-A1EY-01A-11R-A13Q-07	TCGA-BH-A1EY	Primary Solid Tumor	Mut	Positive	Negative	ER+Her2- TP53Mut
TCGA-BH-A1F0-01A-11R-A137-07	TCGA-BH-A1F0	Primary Solid Tumor	Mut	Negative	Negative	TNBC TP53Mut
TCGA-BH-A1F0-11B-23R-A137-07	TCGA-BH-A1F0	Solid Tissue Normal	Normal	Normal	Normal
TCGA-BH-A1F2-01A-31R-A13Q-07	TCGA-BH-A1F2	Primary Solid Tumor	Mut	Positive	Positive	HER2+ TP53Mut
TCGA-BH-A1F2-11A-32R-A13Q-07	TCGA-BH-A1F2	Solid Tissue Normal	Normal	Normal	Normal
TCGA-BH-A1F5-01A-12R-A13Q-07	TCGA-BH-A1F5	Primary Solid Tumor	WT	Positive	Negative	ER+Her2- TP53WT
TCGA-BH-A1F6-01A-11R-A13Q-07	TCGA-BH-A1F6	Primary Solid Tumor	Mut	Negative	Negative	TNBC TP53Mut
TCGA-BH-A1F6-11B-94R-A13Q-07	TCGA-BH-A1F6	Solid Tissue Normal	Normal	Normal	Normal
TCGA-BH-A1F8-01A-11R-A13Q-07	TCGA-BH-A1F8	Primary Solid Tumor	WT	Positive	Positive	HER2+ TP53WT
TCGA-BH-A1F8-11B-21R-A13Q-07	TCGA-BH-A1F8	Solid Tissue Normal	Normal	Normal	Normal
TCGA-BH-A1FB-11A-33R-A13Q-07	TCGA-BH-A1FB	Solid Tissue Normal	Normal	Normal	Normal
TCGA-BH-A1FC-01A-11R-A13Q-07	TCGA-BH-A1FC	Primary Solid Tumor	Mut	Negative	Negative	TNBC TP53Mut
TCGA-BH-A1FC-11A-32R-A13Q-07	TCGA-BH-A1FC	Solid Tissue Normal	Normal	Normal	Normal
TCGA-BH-A1FD-01A-11R-A13Q-07	TCGA-BH-A1FD	Primary Solid Tumor	Mut	Positive	Negative	ER+Her2- TP53Mut
TCGA-BH-A1FD-11B-21R-A13Q-07	TCGA-BH-A1FD	Solid Tissue Normal	Normal	Normal	Normal
TCGA-BH-A1FE-11B-14R-A13Q-07	TCGA-BH-A1FE	Solid Tissue Normal	Normal	Normal	Normal
TCGA-BH-A1FG-01A-11R-A13Q-07	TCGA-BH-A1FG	Primary Solid Tumor	WT	Positive	Negative	ER+Her2- TP53WT
TCGA-BH-A1FG-11B-12R-A13Q-07	TCGA-BH-A1FG	Solid Tissue Normal	Normal	Normal	Normal
TCGA-BH-A1FH-11B-42R-A13Q-07	TCGA-BH-A1FH	Solid Tissue Normal	Normal	Normal	Normal
TCGA-BH-A1FJ-11B-42R-A13Q-07	TCGA-BH-A1FJ	Solid Tissue Normal	Normal	Normal	Normal
TCGA-BH-A1FM-11B-23R-A13Q-07	TCGA-BH-A1FM	Solid Tissue Normal	Normal	Normal	Normal
TCGA-BH-A1FN-11A-34R-A13Q-07	TCGA-BH-A1FN	Solid Tissue Normal	Normal	Normal	Normal
TCGA-BH-A1FR-11B-42R-A13Q-07	TCGA-BH-A1FR	Solid Tissue Normal	Normal	Normal	Normal
TCGA-BH-A1FU-11A-23R-A14D-07	TCGA-BH-A1FU	Solid Tissue Normal	Normal	Normal	Normal
TCGA-BH-A201-01A-11R-A14M-07	TCGA-BH-A201	Primary Solid Tumor	WT	Positive	Negative	ER+Her2- TP53WT
TCGA-BH-A202-01A-11R-A14M-07	TCGA-BH-A202	Primary Solid Tumor	Mut	Positive	Positive	HER2+ TP53Mut
TCGA-BH-A203-11A-42R-A169-07	TCGA-BH-A203	Solid Tissue Normal	Normal	Normal	Normal
TCGA-BH-A204-11A-53R-A157-07	TCGA-BH-A204	Solid Tissue Normal	Normal	Normal	Normal
TCGA-BH-A208-11A-51R-A157-07	TCGA-BH-A208	Solid Tissue Normal	Normal	Normal	Normal
TCGA-BH-A209-11A-42R-A157-07	TCGA-BH-A209	Solid Tissue Normal	Normal	Normal	Normal
TCGA-BH-A28O-01A-11R-A22K-07	TCGA-BH-A28O	Primary Solid Tumor	WT	Positive	Negative	ER+Her2- TP53WT
TCGA-BH-A28Q-01A-11R-A16F-07	TCGA-BH-A28Q	Primary Solid Tumor	WT	Positive	Negative	ER+Her2- TP53WT
TCGA-BH-A2L8-01A-11R-A18M-07	TCGA-BH-A2L8	Primary Solid Tumor	WT	Positive	Negative	ER+Her2- TP53WT
TCGA-BH-A42T-01A-11R-A24H-07	TCGA-BH-A42T	Primary Solid Tumor	WT	Positive	Positive	HER2+ TP53WT
TCGA-BH-A42U-01A-12R-A24H-07	TCGA-BH-A42U	Primary Solid Tumor	WT	Negative	Negative	TNBC TP53WT
TCGA-BH-A42V-01A-11R-A24H-07	TCGA-BH-A42V	Primary Solid Tumor	WT	Positive	Negative	ER+Her2- TP53WT
TCGA-BH-A5IZ-01A-11R-A27Q-07	TCGA-BH-A5IZ	Primary Solid Tumor	Mut	Positive	Negative	ER+Her2- TP53Mut
TCGA-BH-A5J0-01A-11R-A27Q-07	TCGA-BH-A5J0	Primary Solid Tumor	Mut	Positive	Negative	ER+Her2- TP53Mut
TCGA-C8-A12M-01A-11R-A115-07	TCGA-C8-A12M	Primary Solid Tumor	WT	Positive	Negative	ER+Her2- TP53WT
TCGA-C8-A12N-01A-11R-A115-07	TCGA-C8-A12N	Primary Solid Tumor	WT	Positive	Negative	ER+Her2- TP53WT
TCGA-C8-A12O-01A-11R-A115-07	TCGA-C8-A12O	Primary Solid Tumor	Mut	Positive	Negative	ER+Her2- TP53Mut
TCGA-C8-A12P-01A-11R-A115-07	TCGA-C8-A12P	Primary Solid Tumor	Mut	Negative	Positive	HER2+ TP53Mut
TCGA-C8-A12Q-01A-11R-A115-07	TCGA-C8-A12Q	Primary Solid Tumor	Mut	Negative	Positive	HER2+ TP53Mut
TCGA-C8-A12T-01A-11R-A115-07	TCGA-C8-A12T	Primary Solid Tumor	Mut	Positive	Positive	HER2+ TP53Mut
TCGA-C8-A12U-01A-11R-A115-07	TCGA-C8-A12U	Primary Solid Tumor	WT	Positive	Negative	ER+Her2- TP53WT
TCGA-C8-A12V-01A-11R-A115-07	TCGA-C8-A12V	Primary Solid Tumor	WT	Negative	Negative	TNBC TP53WT
TCGA-C8-A12W-01A-11R-A115-07	TCGA-C8-A12W	Primary Solid Tumor	Mut	Positive	Negative	ER+Her2- TP53Mut
TCGA-C8-A12X-01A-11R-A115-07	TCGA-C8-A12X	Primary Solid Tumor	WT	Positive	Negative	ER+Her2- TP53WT
TCGA-C8-A12Z-01A-11R-A115-07	TCGA-C8-A12Z	Primary Solid Tumor	Mut	Negative	Positive	HER2+ TP53Mut
TCGA-C8-A131-01A-11R-A115-07	TCGA-C8-A131	Primary Solid Tumor	Mut	Negative	Negative	TNBC TP53Mut
TCGA-C8-A135-01A-11R-A115-07	TCGA-C8-A135	Primary Solid Tumor	Mut	Negative	Positive	HER2+ TP53Mut
TCGA-C8-A137-01A-11R-A115-07	TCGA-C8-A137	Primary Solid Tumor	WT	Negative	Positive	HER2+ TP53WT
TCGA-C8-A1HF-01A-11R-A137-07	TCGA-C8-A1HF	Primary Solid Tumor	Mut	Negative	Positive	HER2+ TP53Mut
TCGA-C8-A1HG-01A-11R-A137-07	TCGA-C8-A1HG	Primary Solid Tumor	Mut	Positive	Negative	ER+Her2- TP53Mut
TCGA-C8-A1HI-01A-11R-A137-07	TCGA-C8-A1HI	Primary Solid Tumor	WT	Positive	Negative	ER+Her2- TP53WT
TCGA-C8-A1HJ-01A-11R-A13Q-07	TCGA-C8-A1HJ	Primary Solid Tumor	Mut	Negative	Negative	TNBC TP53Mut
TCGA-C8-A1HK-01A-21R-A13Q-07	TCGA-C8-A1HK	Primary Solid Tumor	Mut	Negative	Positive	HER2+ TP53Mut
TCGA-C8-A1HM-01A-12R-A137-07	TCGA-C8-A1HM	Primary Solid Tumor	Mut	Positive	Negative	ER+Her2- TP53Mut
TCGA-C8-A1HO-01A-11R-A13Q-07	TCGA-C8-A1HO	Primary Solid Tumor	WT	Positive	Negative	ER+Her2- TP53WT
TCGA-C8-A26V-01A-11R-A16F-07	TCGA-C8-A26V	Primary Solid Tumor	Mut	Positive	Negative	ER+Her2- TP53Mut
TCGA-C8-A26X-01A-31R-A16F-07	TCGA-C8-A26X	Primary Solid Tumor	Mut	Negative	Negative	TNBC TP53Mut
TCGA-C8-A26Y-01A-11R-A16F-07	TCGA-C8-A26Y	Primary Solid Tumor	WT	Negative	Negative	TNBC TP53WT
TCGA-C8-A26Z-01A-11R-A16F-07	TCGA-C8-A26Z	Primary Solid Tumor	WT	Positive	Negative	ER+Her2- TP53WT
TCGA-C8-A273-01A-11R-A16F-07	TCGA-C8-A273	Primary Solid Tumor	WT	Positive	Negative	ER+Her2- TP53WT
TCGA-C8-A274-01A-11R-A16F-07	TCGA-C8-A274	Primary Solid Tumor	WT	Positive	Negative	ER+Her2- TP53WT
TCGA-C8-A278-01A-11R-A169-07	TCGA-C8-A278	Primary Solid Tumor	Mut	Negative	Positive	HER2+ TP53Mut
TCGA-C8-A27A-01A-11R-A169-07	TCGA-C8-A27A	Primary Solid Tumor	Mut	Positive	Negative	ER+Her2- TP53Mut
TCGA-C8-A27B-01A-11R-A169-07	TCGA-C8-A27B	Primary Solid Tumor	Mut	Negative	Negative	TNBC TP53Mut
TCGA-C8-A3M7-01A-12R-A21T-07	TCGA-C8-A3M7	Primary Solid Tumor	WT	Negative	Negative	TNBC TP53WT
TCGA-C8-A3M8-01A-11R-A213-07	TCGA-C8-A3M8	Primary Solid Tumor	WT	Positive	Positive	HER2+ TP53WT
TCGA-D8-A13Y-01A-11R-A115-07	TCGA-D8-A13Y	Primary Solid Tumor	WT	Positive	Negative	ER+Her2- TP53WT
TCGA-D8-A13Z-01A-11R-A115-07	TCGA-D8-A13Z	Primary Solid Tumor	Mut	Negative	Negative	TNBC TP53Mut
TCGA-D8-A140-01A-11R-A115-07	TCGA-D8-A140	Primary Solid Tumor	WT	Positive	Positive	HER2+ TP53WT
TCGA-D8-A141-01A-11R-A115-07	TCGA-D8-A141	Primary Solid Tumor	WT	Positive	Negative	ER+Her2- TP53WT
TCGA-D8-A143-01A-11R-A115-07	TCGA-D8-A143	Primary Solid Tumor	WT	Negative	Negative	TNBC TP53WT
TCGA-D8-A146-01A-31R-A115-07	TCGA-D8-A146	Primary Solid Tumor	WT	Positive	Negative	ER+Her2- TP53WT
TCGA-D8-A147-01A-11R-A115-07	TCGA-D8-A147	Primary Solid Tumor	Mut	Negative	Negative	TNBC TP53Mut
TCGA-D8-A1J8-01A-11R-A13Q-07	TCGA-D8-A1J8	Primary Solid Tumor	WT	Positive	Negative	ER+Her2- TP53WT
TCGA-D8-A1J9-01A-11R-A13Q-07	TCGA-D8-A1J9	Primary Solid Tumor	Mut	Positive	Positive	HER2+ TP53Mut
TCGA-D8-A1JA-01A-11R-A13Q-07	TCGA-D8-A1JA	Primary Solid Tumor	WT	Negative	Positive	HER2+ TP53WT
TCGA-D8-A1JC-01A-11R-A13Q-07	TCGA-D8-A1JC	Primary Solid Tumor	WT	Positive	Negative	ER+Her2- TP53WT
TCGA-D8-A1JD-01A-11R-A13Q-07	TCGA-D8-A1JD	Primary Solid Tumor	WT	Positive	Negative	ER+Her2- TP53WT
TCGA-D8-A1JE-01A-11R-A13Q-07	TCGA-D8-A1JE	Primary Solid Tumor	WT	Positive	Negative	ER+Her2- TP53WT
TCGA-D8-A1JF-01A-11R-A13Q-07	TCGA-D8-A1JF	Primary Solid Tumor	Mut	Negative	Negative	TNBC TP53Mut
TCGA-D8-A1JH-01A-11R-A13Q-07	TCGA-D8-A1JH	Primary Solid Tumor	WT	Positive	Negative	ER+Her2- TP53WT
TCGA-D8-A1JI-01A-11R-A13Q-07	TCGA-D8-A1JI	Primary Solid Tumor	WT	Positive	Negative	ER+Her2- TP53WT
TCGA-D8-A1JJ-01A-31R-A14M-07	TCGA-D8-A1JJ	Primary Solid Tumor	Mut	Positive	Negative	ER+Her2- TP53Mut
TCGA-D8-A1JK-01A-11R-A13Q-07	TCGA-D8-A1JK	Primary Solid Tumor	Mut	Negative	Negative	TNBC TP53Mut
TCGA-D8-A1JL-01A-11R-A13Q-07	TCGA-D8-A1JL	Primary Solid Tumor	Mut	Negative	Negative	TNBC TP53Mut
TCGA-D8-A1JM-01A-11R-A13Q-07	TCGA-D8-A1JM	Primary Solid Tumor	Mut	Positive	Negative	ER+Her2- TP53Mut
TCGA-D8-A1JP-01A-11R-A13Q-07	TCGA-D8-A1JP	Primary Solid Tumor	WT	Positive	Negative	ER+Her2- TP53WT
TCGA-D8-A1JS-01A-11R-A13Q-07	TCGA-D8-A1JS	Primary Solid Tumor	WT	Positive	Negative	ER+Her2- TP53WT
TCGA-D8-A1JU-01A-11R-A13Q-07	TCGA-D8-A1JU	Primary Solid Tumor	WT	Positive	Negative	ER+Her2- TP53WT
TCGA-D8-A1X5-01A-11R-A14D-07	TCGA-D8-A1X5	Primary Solid Tumor	Mut	Positive	Positive	HER2+ TP53Mut
TCGA-D8-A1X6-01A-11R-A14M-07	TCGA-D8-A1X6	Primary Solid Tumor	WT	Positive	Negative	ER+Her2- TP53WT
TCGA-D8-A1X7-01A-11R-A14M-07	TCGA-D8-A1X7	Primary Solid Tumor	WT	Positive	Negative	ER+Her2- TP53WT
TCGA-D8-A1X8-01A-11R-A14M-07	TCGA-D8-A1X8	Primary Solid Tumor	WT	Positive	Negative	ER+Her2- TP53WT
TCGA-D8-A1XB-01A-11R-A14D-07	TCGA-D8-A1XB	Primary Solid Tumor	WT	Positive	Negative	ER+Her2- TP53WT
TCGA-D8-A1XC-01A-11R-A14D-07	TCGA-D8-A1XC	Primary Solid Tumor	WT	Positive	Negative	ER+Her2- TP53WT
TCGA-D8-A1XF-01A-11R-A14D-07	TCGA-D8-A1XF	Primary Solid Tumor	WT	Positive	Negative	ER+Her2- TP53WT
TCGA-D8-A1XG-01A-11R-A14D-07	TCGA-D8-A1XG	Primary Solid Tumor	WT	Positive	Negative	ER+Her2- TP53WT
TCGA-D8-A1XJ-01A-11R-A14M-07	TCGA-D8-A1XJ	Primary Solid Tumor	Mut	Positive	Positive	HER2+ TP53Mut
TCGA-D8-A1XK-01A-21R-A14M-07	TCGA-D8-A1XK	Primary Solid Tumor	WT	Negative	Negative	TNBC TP53WT
TCGA-D8-A1XM-01A-21R-A14M-07	TCGA-D8-A1XM	Primary Solid Tumor	WT	Positive	Negative	ER+Her2- TP53WT
TCGA-D8-A1XO-01A-11R-A14M-07	TCGA-D8-A1XO	Primary Solid Tumor	WT	Positive	Negative	ER+Her2- TP53WT
TCGA-D8-A1XQ-01A-11R-A14M-07	TCGA-D8-A1XQ	Primary Solid Tumor	Mut	Negative	Negative	TNBC TP53Mut
TCGA-D8-A1XR-01A-11R-A14M-07	TCGA-D8-A1XR	Primary Solid Tumor	WT	Positive	Negative	ER+Her2- TP53WT
TCGA-D8-A1XS-01A-11R-A14M-07	TCGA-D8-A1XS	Primary Solid Tumor	WT	Positive	Positive	HER2+ TP53WT
TCGA-D8-A1XT-01A-11R-A14M-07	TCGA-D8-A1XT	Primary Solid Tumor	Mut	Negative	Positive	HER2+ TP53Mut
TCGA-D8-A1XU-01A-11R-A14M-07	TCGA-D8-A1XU	Primary Solid Tumor	WT	Positive	Negative	ER+Her2- TP53WT
TCGA-D8-A1XW-01A-11R-A14M-07	TCGA-D8-A1XW	Primary Solid Tumor	Mut	Negative	Negative	TNBC TP53Mut
TCGA-D8-A1XY-01A-11R-A14M-07	TCGA-D8-A1XY	Primary Solid Tumor	WT	Positive	Positive	HER2+ TP53WT
TCGA-D8-A1XZ-01A-11R-A14M-07	TCGA-D8-A1XZ	Primary Solid Tumor	Mut	Positive	Negative	ER+Her2- TP53Mut
TCGA-D8-A1Y0-01A-11R-A14M-07	TCGA-D8-A1Y0	Primary Solid Tumor	WT	Positive	Negative	ER+Her2- TP53WT
TCGA-D8-A1Y1-01A-21R-A14M-07	TCGA-D8-A1Y1	Primary Solid Tumor	WT	Positive	Negative	ER+Her2- TP53WT
TCGA-D8-A27E-01A-11R-A16F-07	TCGA-D8-A27E	Primary Solid Tumor	WT	Positive	Negative	ER+Her2- TP53WT
TCGA-D8-A27F-01A-11R-A16F-07	TCGA-D8-A27F	Primary Solid Tumor	Mut	Negative	Negative	TNBC TP53Mut
TCGA-D8-A27H-01A-11R-A16F-07	TCGA-D8-A27H	Primary Solid Tumor	WT	Negative	Negative	TNBC TP53WT
TCGA-D8-A27I-01A-11R-A16F-07	TCGA-D8-A27I	Primary Solid Tumor	WT	Positive	Negative	ER+Her2- TP53WT
TCGA-D8-A27K-01A-11R-A16F-07	TCGA-D8-A27K	Primary Solid Tumor	WT	Positive	Negative	ER+Her2- TP53WT
TCGA-D8-A27L-01A-11R-A16F-07	TCGA-D8-A27L	Primary Solid Tumor	WT	Positive	Negative	ER+Her2- TP53WT
TCGA-D8-A27M-01A-11R-A16F-07	TCGA-D8-A27M	Primary Solid Tumor	Mut	Negative	Negative	TNBC TP53Mut
TCGA-D8-A27N-01A-11R-A16F-07	TCGA-D8-A27N	Primary Solid Tumor	Mut	Positive	Positive	HER2+ TP53Mut
TCGA-D8-A27P-01A-11R-A16F-07	TCGA-D8-A27P	Primary Solid Tumor	WT	Positive	Negative	ER+Her2- TP53WT
TCGA-D8-A27T-01A-11R-A16F-07	TCGA-D8-A27T	Primary Solid Tumor	WT	Positive	Negative	ER+Her2- TP53WT
TCGA-D8-A27V-01A-12R-A17B-07	TCGA-D8-A27V	Primary Solid Tumor	WT	Positive	Negative	ER+Her2- TP53WT
TCGA-D8-A3Z5-01A-41R-A24H-07	TCGA-D8-A3Z5	Primary Solid Tumor	WT	Positive	Negative	ER+Her2- TP53WT
TCGA-D8-A3Z6-01A-11R-A239-07	TCGA-D8-A3Z6	Primary Solid Tumor	WT	Positive	Negative	ER+Her2- TP53WT
TCGA-D8-A4Z1-01A-21R-A266-07	TCGA-D8-A4Z1	Primary Solid Tumor	WT	Positive	Negative	ER+Her2- TP53WT
TCGA-E2-A108-01A-13R-A10J-07	TCGA-E2-A108	Primary Solid Tumor	Mut	Positive	Negative	ER+Her2- TP53Mut
TCGA-E2-A10A-01A-21R-A115-07	TCGA-E2-A10A	Primary Solid Tumor	WT	Positive	Positive	HER2+ TP53WT
TCGA-E2-A10C-01A-21R-A10J-07	TCGA-E2-A10C	Primary Solid Tumor	WT	Positive	Negative	ER+Her2- TP53WT
TCGA-E2-A14N-01A-31R-A137-07	TCGA-E2-A14N	Primary Solid Tumor	Mut	Negative	Negative	TNBC TP53Mut
TCGA-E2-A14P-01A-31R-A12D-07	TCGA-E2-A14P	Primary Solid Tumor	Mut	Negative	Positive	HER2+ TP53Mut
TCGA-E2-A14Q-01A-11R-A12D-07	TCGA-E2-A14Q	Primary Solid Tumor	WT	Positive	Negative	ER+Her2- TP53WT
TCGA-E2-A14R-01A-11R-A115-07	TCGA-E2-A14R	Primary Solid Tumor	Mut	Negative	Negative	TNBC TP53Mut
TCGA-E2-A14T-01A-11R-A115-07	TCGA-E2-A14T	Primary Solid Tumor	WT	Positive	Negative	ER+Her2- TP53WT
TCGA-E2-A14V-01A-11R-A12D-07	TCGA-E2-A14V	Primary Solid Tumor	WT	Positive	Positive	HER2+ TP53WT
TCGA-E2-A14X-01A-11R-A115-07	TCGA-E2-A14X	Primary Solid Tumor	Mut	Negative	Negative	TNBC TP53Mut
TCGA-E2-A14Z-01A-11R-A115-07	TCGA-E2-A14Z	Primary Solid Tumor	WT	Positive	Negative	ER+Her2- TP53WT
TCGA-E2-A150-01A-11R-A12D-07	TCGA-E2-A150	Primary Solid Tumor	Mut	Negative	Negative	TNBC TP53Mut
TCGA-E2-A152-01A-11R-A12D-07	TCGA-E2-A152	Primary Solid Tumor	Mut	Positive	Positive	HER2+ TP53Mut
TCGA-E2-A153-01A-12R-A12D-07	TCGA-E2-A153	Primary Solid Tumor	WT	Positive	Negative	ER+Her2- TP53WT
TCGA-E2-A153-11A-31R-A12D-07	TCGA-E2-A153	Solid Tissue Normal	Normal	Normal	Normal
TCGA-E2-A154-01A-11R-A115-07	TCGA-E2-A154	Primary Solid Tumor	WT	Positive	Negative	ER+Her2- TP53WT
TCGA-E2-A155-01A-11R-A12D-07	TCGA-E2-A155	Primary Solid Tumor	Mut	Positive	Negative	ER+Her2- TP53Mut
TCGA-E2-A156-01A-11R-A12D-07	TCGA-E2-A156	Primary Solid Tumor	WT	Positive	Negative	ER+Her2- TP53WT
TCGA-E2-A158-01A-11R-A12D-07	TCGA-E2-A158	Primary Solid Tumor	Mut	Negative	Negative	TNBC TP53Mut
TCGA-E2-A158-11A-22R-A12D-07	TCGA-E2-A158	Solid Tissue Normal	Normal	Normal	Normal
TCGA-E2-A15A-01A-11R-A12D-07	TCGA-E2-A15A	Primary Solid Tumor	WT	Positive	Negative	ER+Her2- TP53WT
TCGA-E2-A15A-06A-11R-A12D-07	TCGA-E2-A15A	Metastatic	WT	Positive	Negative	ER+Her2- TP53WT
TCGA-E2-A15F-01A-11R-A115-07	TCGA-E2-A15F	Primary Solid Tumor	WT	Positive	Negative	ER+Her2- TP53WT
TCGA-E2-A15G-01A-11R-A12D-07	TCGA-E2-A15G	Primary Solid Tumor	WT	Positive	Negative	ER+Her2- TP53WT
TCGA-E2-A15I-11A-32R-A137-07	TCGA-E2-A15I	Solid Tissue Normal	Normal	Normal	Normal
TCGA-E2-A15K-11A-13R-A12P-07	TCGA-E2-A15K	Solid Tissue Normal	Normal	Normal	Normal
TCGA-E2-A15M-01A-11R-A12D-07	TCGA-E2-A15M	Primary Solid Tumor	Mut	Positive	Negative	ER+Her2- TP53Mut
TCGA-E2-A15M-11A-22R-A12D-07	TCGA-E2-A15M	Solid Tissue Normal	Normal	Normal	Normal
TCGA-E2-A15P-01A-11R-A115-07	TCGA-E2-A15P	Primary Solid Tumor	WT	Positive	Negative	ER+Her2- TP53WT
TCGA-E2-A1B0-01A-11R-A12P-07	TCGA-E2-A1B0	Primary Solid Tumor	Mut	Negative	Positive	HER2+ TP53Mut
TCGA-E2-A1B4-01A-11R-A12P-07	TCGA-E2-A1B4	Primary Solid Tumor	WT	Positive	Negative	ER+Her2- TP53WT
TCGA-E2-A1B5-01A-21R-A12P-07	TCGA-E2-A1B5	Primary Solid Tumor	WT	Positive	Negative	ER+Her2- TP53WT
TCGA-E2-A1BC-01A-11R-A12P-07	TCGA-E2-A1BC	Primary Solid Tumor	WT	Positive	Negative	ER+Her2- TP53WT
TCGA-E2-A1BC-11A-32R-A12P-07	TCGA-E2-A1BC	Solid Tissue Normal	Normal	Normal	Normal
TCGA-E2-A1IF-01A-11R-A144-07	TCGA-E2-A1IF	Primary Solid Tumor	WT	Positive	Negative	ER+Her2- TP53WT
TCGA-E2-A1IG-01A-11R-A144-07	TCGA-E2-A1IG	Primary Solid Tumor	WT	Positive	Negative	ER+Her2- TP53WT
TCGA-E2-A1IG-11A-22R-A144-07	TCGA-E2-A1IG	Solid Tissue Normal	Normal	Normal	Normal
TCGA-E2-A1II-01A-11R-A144-07	TCGA-E2-A1II	Primary Solid Tumor	Mut	Negative	Negative	TNBC TP53Mut
TCGA-E2-A1IK-01A-11R-A144-07	TCGA-E2-A1IK	Primary Solid Tumor	WT	Positive	Negative	ER+Her2- TP53WT
TCGA-E2-A1IL-01A-11R-A14D-07	TCGA-E2-A1IL	Primary Solid Tumor	WT	Positive	Negative	ER+Her2- TP53WT
TCGA-E2-A1IN-01A-11R-A13Q-07	TCGA-E2-A1IN	Primary Solid Tumor	Mut	Positive	Negative	ER+Her2- TP53Mut
TCGA-E2-A1IU-01A-11R-A14D-07	TCGA-E2-A1IU	Primary Solid Tumor	WT	Positive	Negative	ER+Her2- TP53WT
TCGA-E2-A1L6-01A-11R-A13Q-07	TCGA-E2-A1L6	Primary Solid Tumor	WT	Positive	Negative	ER+Her2- TP53WT
TCGA-E2-A1L7-01A-11R-A144-07	TCGA-E2-A1L7	Primary Solid Tumor	Mut	Negative	Negative	TNBC TP53Mut
TCGA-E2-A1L7-11A-33R-A144-07	TCGA-E2-A1L7	Solid Tissue Normal	Normal	Normal	Normal
TCGA-E2-A1L9-01A-11R-A13Q-07	TCGA-E2-A1L9	Primary Solid Tumor	WT	Positive	Negative	ER+Her2- TP53WT
TCGA-E2-A1LB-01A-11R-A144-07	TCGA-E2-A1LB	Primary Solid Tumor	WT	Negative	Positive	HER2+ TP53WT
TCGA-E2-A1LB-11A-22R-A144-07	TCGA-E2-A1LB	Solid Tissue Normal	Normal	Normal	Normal
TCGA-E2-A1LE-01A-12R-A19W-07	TCGA-E2-A1LE	Primary Solid Tumor	Mut	Negative	Positive	HER2+ TP53Mut
TCGA-E2-A1LH-01A-11R-A14D-07	TCGA-E2-A1LH	Primary Solid Tumor	Mut	Negative	Negative	TNBC TP53Mut
TCGA-E2-A1LH-11A-22R-A14D-07	TCGA-E2-A1LH	Solid Tissue Normal	Normal	Normal	Normal
TCGA-E2-A1LL-01A-11R-A144-07	TCGA-E2-A1LL	Primary Solid Tumor	WT	Negative	Negative	TNBC TP53WT
TCGA-E2-A1LS-01A-12R-A157-07	TCGA-E2-A1LS	Primary Solid Tumor	Mut	Negative	Negative	TNBC TP53Mut
TCGA-E2-A1LS-11A-32R-A157-07	TCGA-E2-A1LS	Solid Tissue Normal	Normal	Normal	Normal
TCGA-E9-A1N4-01A-11R-A14M-07	TCGA-E9-A1N4	Primary Solid Tumor	WT	Positive	Positive	HER2+ TP53WT
TCGA-E9-A1N4-11A-33R-A14M-07	TCGA-E9-A1N4	Solid Tissue Normal	Normal	Normal	Normal
TCGA-E9-A1N5-01A-11R-A14D-07	TCGA-E9-A1N5	Primary Solid Tumor	Mut	Positive	Positive	HER2+ TP53Mut
TCGA-E9-A1N5-11A-41R-A14D-07	TCGA-E9-A1N5	Solid Tissue Normal	Normal	Normal	Normal
TCGA-E9-A1N6-11A-32R-A144-07	TCGA-E9-A1N6	Solid Tissue Normal	Normal	Normal	Normal
TCGA-E9-A1N8-01A-11R-A144-07	TCGA-E9-A1N8	Primary Solid Tumor	Mut	Negative	Negative	TNBC TP53Mut
TCGA-E9-A1N9-01A-11R-A14D-07	TCGA-E9-A1N9	Primary Solid Tumor	Mut	Negative	Positive	HER2+ TP53Mut
TCGA-E9-A1N9-11A-71R-A14D-07	TCGA-E9-A1N9	Solid Tissue Normal	Normal	Normal	Normal
TCGA-E9-A1NA-01A-11R-A144-07	TCGA-E9-A1NA	Primary Solid Tumor	WT	Positive	Positive	HER2+ TP53WT
TCGA-E9-A1NA-11A-33R-A144-07	TCGA-E9-A1NA	Solid Tissue Normal	Normal	Normal	Normal
TCGA-E9-A1NC-01A-21R-A26B-07	TCGA-E9-A1NC	Primary Solid Tumor	WT	Negative	Positive	HER2+ TP53WT
TCGA-E9-A1ND-01A-11R-A144-07	TCGA-E9-A1ND	Primary Solid Tumor	Mut	Negative	Positive	HER2+ TP53Mut
TCGA-E9-A1ND-11A-43R-A144-07	TCGA-E9-A1ND	Solid Tissue Normal	Normal	Normal	Normal
TCGA-E9-A1NE-01A-21R-A14M-07	TCGA-E9-A1NE	Primary Solid Tumor	WT	Positive	Negative	ER+Her2- TP53WT
TCGA-E9-A1NF-01A-11R-A14D-07	TCGA-E9-A1NF	Primary Solid Tumor	Mut	Positive	Negative	ER+Her2- TP53Mut
TCGA-E9-A1NF-11A-73R-A14D-07	TCGA-E9-A1NF	Solid Tissue Normal	Normal	Normal	Normal
TCGA-E9-A1NG-01A-21R-A14M-07	TCGA-E9-A1NG	Primary Solid Tumor	WT	Positive	Negative	ER+Her2- TP53WT
TCGA-E9-A1NG-11A-52R-A14M-07	TCGA-E9-A1NG	Solid Tissue Normal	Normal	Normal	Normal
TCGA-E9-A1NH-01A-11R-A14D-07	TCGA-E9-A1NH	Primary Solid Tumor	WT	Positive	Negative	ER+Her2- TP53WT
TCGA-E9-A1NI-01A-11R-A14D-07	TCGA-E9-A1NI	Primary Solid Tumor	WT	Positive	Negative	ER+Her2- TP53WT
TCGA-E9-A1R7-11A-42R-A14M-07	TCGA-E9-A1R7	Solid Tissue Normal	Normal	Normal	Normal
TCGA-E9-A1RB-11A-33R-A157-07	TCGA-E9-A1RB	Solid Tissue Normal	Normal	Normal	Normal
TCGA-E9-A1RC-11A-33R-A157-07	TCGA-E9-A1RC	Solid Tissue Normal	Normal	Normal	Normal
TCGA-E9-A1RD-11A-33R-A157-07	TCGA-E9-A1RD	Solid Tissue Normal	Normal	Normal	Normal
TCGA-E9-A1RF-11A-32R-A157-07	TCGA-E9-A1RF	Solid Tissue Normal	Normal	Normal	Normal
TCGA-E9-A1RH-11A-34R-A169-07	TCGA-E9-A1RH	Solid Tissue Normal	Normal	Normal	Normal
TCGA-E9-A1RI-11A-41R-A169-07	TCGA-E9-A1RI	Solid Tissue Normal	Normal	Normal	Normal
TCGA-E9-A227-01A-11R-A157-07	TCGA-E9-A227	Primary Solid Tumor	WT	Positive	Negative	ER+Her2- TP53WT
TCGA-E9-A22A-01A-11R-A157-07	TCGA-E9-A22A	Primary Solid Tumor	WT	Positive	Negative	ER+Her2- TP53WT
TCGA-E9-A22B-01A-11R-A157-07	TCGA-E9-A22B	Primary Solid Tumor	WT	Positive	Negative	ER+Her2- TP53WT
TCGA-E9-A22D-01A-11R-A157-07	TCGA-E9-A22D	Primary Solid Tumor	WT	Positive	Positive	HER2+ TP53WT
TCGA-E9-A22E-01A-11R-A157-07	TCGA-E9-A22E	Primary Solid Tumor	WT	Positive	Positive	HER2+ TP53WT
TCGA-E9-A22G-01A-11R-A157-07	TCGA-E9-A22G	Primary Solid Tumor	WT	Negative	Positive	HER2+ TP53WT
TCGA-E9-A22H-01A-11R-A157-07	TCGA-E9-A22H	Primary Solid Tumor	WT	Positive	Positive	HER2+ TP53WT
TCGA-E9-A295-01A-11R-A16F-07	TCGA-E9-A295	Primary Solid Tumor	WT	Positive	Positive	HER2+ TP53WT
TCGA-E9-A3X8-01A-31R-A22U-07	TCGA-E9-A3X8	Primary Solid Tumor	WT	Positive	Positive	HER2+ TP53WT
TCGA-E9-A54X-01A-11R-A266-07	TCGA-E9-A54X	Primary Solid Tumor	WT	Positive	Negative	ER+Her2- TP53WT
TCGA-E9-A54Y-01A-11R-A466-07	TCGA-E9-A54Y	Primary Solid Tumor	WT	Positive	Negative	ER+Her2- TP53WT
TCGA-E9-A5FK-01A-11R-A27Q-07	TCGA-E9-A5FK	Primary Solid Tumor	WT	Positive	Negative	ER+Her2- TP53WT
TCGA-E9-A5FL-01A-11R-A27Q-07	TCGA-E9-A5FL	Primary Solid Tumor	Mut	Negative	Negative	TNBC TP53Mut
TCGA-EW-A1IW-01A-11R-A13Q-07	TCGA-EW-A1IW	Primary Solid Tumor	WT	Positive	Positive	HER2+ TP53WT
TCGA-EW-A1IX-01A-12R-A144-07	TCGA-EW-A1IX	Primary Solid Tumor	WT	Positive	Negative	ER+Her2- TP53WT
TCGA-EW-A1IY-01A-11R-A13Q-07	TCGA-EW-A1IY	Primary Solid Tumor	WT	Positive	Negative	ER+Her2- TP53WT
TCGA-EW-A1IZ-01A-11R-A13Q-07	TCGA-EW-A1IZ	Primary Solid Tumor	WT	Positive	Negative	ER+Her2- TP53WT
TCGA-EW-A1J1-01A-11R-A13Q-07	TCGA-EW-A1J1	Primary Solid Tumor	WT	Positive	Negative	ER+Her2- TP53WT
TCGA-EW-A1J2-01A-21R-A13Q-07	TCGA-EW-A1J2	Primary Solid Tumor	WT	Positive	Negative	ER+Her2- TP53WT
TCGA-EW-A1J3-01A-11R-A13Q-07	TCGA-EW-A1J3	Primary Solid Tumor	WT	Positive	Positive	HER2+ TP53WT
TCGA-EW-A1J5-01A-11R-A13Q-07	TCGA-EW-A1J5	Primary Solid Tumor	WT	Positive	Negative	ER+Her2- TP53WT
TCGA-EW-A1J6-01A-11R-A13Q-07	TCGA-EW-A1J6	Primary Solid Tumor	WT	Positive	Negative	ER+Her2- TP53WT
TCGA-EW-A1OV-01A-11R-A144-07	TCGA-EW-A1OV	Primary Solid Tumor	WT	Negative	Negative	TNBC TP53WT
TCGA-EW-A1OX-01A-11R-A144-07	TCGA-EW-A1OX	Primary Solid Tumor	WT	Positive	Negative	ER+Her2- TP53WT
TCGA-EW-A1OY-01A-11R-A144-07	TCGA-EW-A1OY	Primary Solid Tumor	Mut	Positive	Negative	ER+Her2- TP53Mut
TCGA-EW-A1P0-01A-11R-A144-07	TCGA-EW-A1P0	Primary Solid Tumor	WT	Positive	Negative	ER+Her2- TP53WT
TCGA-EW-A1P3-01A-11R-A144-07	TCGA-EW-A1P3	Primary Solid Tumor	WT	Positive	Negative	ER+Her2- TP53WT
TCGA-EW-A1P4-01A-21R-A144-07	TCGA-EW-A1P4	Primary Solid Tumor	Mut	Negative	Negative	TNBC TP53Mut
TCGA-EW-A1P5-01A-11R-A144-07	TCGA-EW-A1P5	Primary Solid Tumor	WT	Positive	Negative	ER+Her2- TP53WT
TCGA-EW-A1P6-01A-11R-A144-07	TCGA-EW-A1P6	Primary Solid Tumor	WT	Positive	Negative	ER+Her2- TP53WT
TCGA-EW-A1P8-01A-11R-A144-07	TCGA-EW-A1P8	Primary Solid Tumor	WT	Negative	Negative	TNBC TP53WT
TCGA-EW-A1PA-01A-11R-A144-07	TCGA-EW-A1PA	Primary Solid Tumor	Mut	Positive	Negative	ER+Her2- TP53Mut
TCGA-EW-A1PB-01A-11R-A144-07	TCGA-EW-A1PB	Primary Solid Tumor	WT	Negative	Negative	TNBC TP53WT
TCGA-EW-A1PC-01B-11R-A21T-07	TCGA-EW-A1PC	Primary Solid Tumor	Mut	Positive	Negative	ER+Her2- TP53Mut
TCGA-EW-A1PE-01A-11R-A144-07	TCGA-EW-A1PE	Primary Solid Tumor	WT	Positive	Negative	ER+Her2- TP53WT
TCGA-EW-A1PH-01A-11R-A14M-07	TCGA-EW-A1PH	Primary Solid Tumor	Mut	Negative	Negative	TNBC TP53Mut
TCGA-EW-A2FS-01A-11R-A17B-07	TCGA-EW-A2FS	Primary Solid Tumor	WT	Positive	Negative	ER+Her2- TP53WT
TCGA-EW-A2FV-01A-11R-A17B-07	TCGA-EW-A2FV	Primary Solid Tumor	WT	Positive	Negative	ER+Her2- TP53WT
TCGA-EW-A2FW-01A-11R-A17B-07	TCGA-EW-A2FW	Primary Solid Tumor	WT	Positive	Negative	ER+Her2- TP53WT
TCGA-EW-A3E8-01B-11R-A24H-07	TCGA-EW-A3E8	Primary Solid Tumor	WT	Positive	Negative	ER+Her2- TP53WT
TCGA-EW-A3U0-01A-11R-A22K-07	TCGA-EW-A3U0	Primary Solid Tumor	Mut	Negative	Negative	TNBC TP53Mut
TCGA-EW-A423-01A-11R-A24H-07	TCGA-EW-A423	Primary Solid Tumor	WT	Positive	Negative	ER+Her2- TP53WT
TCGA-GI-A2C8-01A-11R-A16F-07	TCGA-GI-A2C8	Primary Solid Tumor	WT	Positive	Negative	ER+Her2- TP53WT
TCGA-GI-A2C8-11A-22R-A16F-07	TCGA-GI-A2C8	Solid Tissue Normal	Normal	Normal	Normal
TCGA-GI-A2C9-01A-11R-A21T-07	TCGA-GI-A2C9	Primary Solid Tumor	Mut	Negative	Negative	TNBC TP53Mut
TCGA-GI-A2C9-11A-22R-A21T-07	TCGA-GI-A2C9	Solid Tissue Normal	Normal	Normal	Normal
TCGA-GM-A2DB-01A-31R-A18M-07	TCGA-GM-A2DB	Primary Solid Tumor	Mut	Negative	Negative	TNBC TP53Mut
TCGA-GM-A2DF-01A-11R-A180-07	TCGA-GM-A2DF	Primary Solid Tumor	Mut	Negative	Negative	TNBC TP53Mut
TCGA-GM-A2DH-01A-11R-A180-07	TCGA-GM-A2DH	Primary Solid Tumor	Mut	Negative	Negative	TNBC TP53Mut
TCGA-GM-A2DK-01A-21R-A180-07	TCGA-GM-A2DK	Primary Solid Tumor	WT	Positive	Negative	ER+Her2- TP53WT
TCGA-GM-A2DL-01A-11R-A18M-07	TCGA-GM-A2DL	Primary Solid Tumor	Mut	Positive	Negative	ER+Her2- TP53Mut
TCGA-GM-A2DM-01A-11R-A180-07	TCGA-GM-A2DM	Primary Solid Tumor	WT	Positive	Negative	ER+Her2- TP53WT
TCGA-GM-A2DN-01A-11R-A180-07	TCGA-GM-A2DN	Primary Solid Tumor	WT	Positive	Negative	ER+Her2- TP53WT
TCGA-GM-A2DO-01A-11R-A18M-07	TCGA-GM-A2DO	Primary Solid Tumor	WT	Positive	Negative	ER+Her2- TP53WT
TCGA-GM-A3NY-01A-11R-A21T-07	TCGA-GM-A3NY	Primary Solid Tumor	WT	Positive	Negative	ER+Her2- TP53WT
TCGA-GM-A3XG-01A-31R-A24H-07	TCGA-GM-A3XG	Primary Solid Tumor	WT	Positive	Negative	ER+Her2- TP53WT
TCGA-GM-A3XN-01A-12R-A22U-07	TCGA-GM-A3XN	Primary Solid Tumor	WT	Positive	Negative	ER+Her2- TP53WT
TCGA-GM-A5PX-01A-12R-A28M-07	TCGA-GM-A5PX	Primary Solid Tumor	WT	Positive	Negative	ER+Her2- TP53WT
TCGA-HN-A2NL-01A-11R-A18M-07	TCGA-HN-A2NL	Primary Solid Tumor	WT	Negative	Negative	TNBC TP53WT
TCGA-HN-A2OB-01A-21R-A27Q-07	TCGA-HN-A2OB	Primary Solid Tumor	WT	Positive	Negative	ER+Her2- TP53WT
TCGA-JL-A3YW-01A-12R-A239-07	TCGA-JL-A3YW	Primary Solid Tumor	Mut	Positive	Positive	HER2+ TP53Mut
TCGA-JL-A3YX-01A-11R-A22U-07	TCGA-JL-A3YX	Primary Solid Tumor	WT	Positive	Positive	HER2+ TP53WT
TCGA-LL-A441-01A-11R-A24H-07	TCGA-LL-A441	Primary Solid Tumor	WT	Negative	Negative	TNBC TP53WT
TCGA-LL-A5YL-01A-12R-A29R-07	TCGA-LL-A5YL	Primary Solid Tumor	WT	Positive	Positive	HER2+ TP53WT
TCGA-LL-A5YO-01A-21R-A28M-07	TCGA-LL-A5YO	Primary Solid Tumor	Mut	Negative	Negative	TNBC TP53Mut
TCGA-LL-A5YP-01A-21R-A28M-07	TCGA-LL-A5YP	Primary Solid Tumor	Mut	Positive	Negative	ER+Her2- TP53Mut
TCGA-MS-A51U-01A-31R-A266-07	TCGA-MS-A51U	Primary Solid Tumor	WT	Positive	Negative	ER+Her2- TP53WT
TCGA-OK-A5Q2-01A-11R-A27Q-07	TCGA-OK-A5Q2	Primary Solid Tumor	WT	Positive	Negative	ER+Her2- TP53WT
TCGA-PE-A5DC-01A-12R-A27Q-07	TCGA-PE-A5DC	Primary Solid Tumor	WT	Positive	Positive	HER2+ TP53WT
TCGA-PE-A5DD-01A-12R-A27Q-07	TCGA-PE-A5DD	Primary Solid Tumor	WT	Positive	Positive	HER2+ TP53WT
TCGA-PE-A5DE-01A-11R-A27Q-07	TCGA-PE-A5DE	Primary Solid Tumor	Mut	Positive	Negative	ER+Her2- TP53Mut

## Sheet: S6
Supplementary Data 6: Differential expression gene analysis of LFS BC-versus LFS normal breast tissue
HGNC	Ensembl	Log2FC (UP=LFS BC)	PVal	FDR		Fischer p53 Target	Log2FC (UP=BC)	FDR
TSPAN6	ENSG00000000003	-0.302675	0.249065	0.481865		ABCA12	2.91391	7.72218e-08
TNMD	ENSG00000000005	-1.00138	0.0803551	0.236328		ABHD4	0.088795	0.878411
DPM1	ENSG00000000419	1.43611	0.000191729	0.00273319		ABTB2	-0.512065	0.0932419
SCYL3	ENSG00000000457	0.882819	1.61309e-08	1.31046e-06		ACER2	0.341792	0.409955
C1orf112	ENSG00000000460	0.71845	5.16116e-05	0.000986775		ACTA2	-0.801014	0.0210666
FGR	ENSG00000000938	-0.30152	0.337882	0.576033		ACYP2	-0.243762	0.4927
CFH	ENSG00000000971	-0.413445	0.114101	0.297435		ADGRG1	-0.023571	0.957501
FUCA2	ENSG00000001036	0.0808543	0.695352	0.845464		AEN	-0.454206	0.137198
GCLC	ENSG00000001084	-0.0220716	0.924477	0.965745		AIFM2	-1.10269	5.63414e-05
NFYA	ENSG00000001167	0.51378	0.00144607	0.0131265		AK3	-0.0126352	0.97515
STPG1	ENSG00000001460	-0.0186933	0.925888	0.966323		AKAP9	0.0073968	0.985693
NIPAL3	ENSG00000001461	-0.320172	0.10999	0.290285		ALDH1A3	-1.31343	0.000100852
LAS1L	ENSG00000001497	-0.303541	0.0125498	0.065177		ALOX5	-0.0802006	0.887414
ENPP4	ENSG00000001561	0.658106	0.065074	0.205774		AMOTL1	-1.05629	0.000381749
SEMA3F	ENSG00000001617	1.36944	0.00010217	0.00166552		AMZ2	0.449903	0.240819
CFTR	ENSG00000001626	-0.0863313	0.823152	0.914255		ANKRA2	0.323894	0.308692
ANKIB1	ENSG00000001629	0.305669	0.0275298	0.113885		ANXA4	0.652289	0.000988324
CYP51A1	ENSG00000001630	-0.114417	0.784239	0.894935		APAF1	0.248002	0.117315
KRIT1	ENSG00000001631	0.15298	0.391295	0.625521		APOBEC3C	-0.795889	0.0270763
RAD52	ENSG00000002016	-0.0998879	0.593137	0.779405		APOBEC3H	-0.177048	0.879444
MYH16	ENSG00000002079	0.600027	0.197288	0.41939		ARC	-1.92139	0.0308396
BAD	ENSG00000002330	-0.250848	0.467379	0.689263		ARHGEF3	0.348559	0.260478
LAP3	ENSG00000002549	0.487732	0.0421732	0.153549		ARVCF	-0.133569	0.751815
CD99	ENSG00000002586	-0.152572	0.489692	0.70693		ASCC3	0.21249	0.3655
HS3ST1	ENSG00000002587	-0.489189	0.0647436	0.205175		ASTN2	-0.130176	0.850444
AOC1	ENSG00000002726	-0.670366	0.207384	0.43213		ATF3	-1.22668	0.0308929
WNT16	ENSG00000002745	0.606432	0.38701	0.621534		BAX	-0.263509	0.425861
HECW1	ENSG00000002746	-0.290998	0.628744	0.80239		BBC3	0.321178	0.576798
MAD1L1	ENSG00000002822	-0.27411	0.457891	0.681821		BBS2	-0.340941	0.213582
LASP1	ENSG00000002834	0.135357	0.550914	0.751323		BCL2L1	-0.0851328	0.826273
SNX11	ENSG00000002919	0.181735	0.382254	0.61794		BCL6	-0.536583	0.0512307
TMEM176A	ENSG00000002933	-0.636113	0.0112728	0.0604596		BHLHE40	0.590365	0.122444
M6PR	ENSG00000003056	0.0696289	0.694288	0.844701		BLCAP	-0.294262	0.0494986
KLHL13	ENSG00000003096	-1.74343	6.46882e-05	0.00117419		BLOC1S2	0.483353	0.156605
CYP26B1	ENSG00000003137	-1.36145	2.51447e-05	0.000557033		BMP7	-0.187806	0.868051
ICA1	ENSG00000003147	0.4008	0.151945	0.356442		BORCS7	0.0441487	0.920926
DBNDD1	ENSG00000003249	1.85637	1.08056e-06	4.3308e-05		BTBD10	0.189324	0.418339
ALS2	ENSG00000003393	0.263339	0.0373175	0.141391		BTG1	-0.0435915	0.920926
CASP10	ENSG00000003400	-0.203756	0.448159	0.673803		BTG2	-0.593309	0.243725
CFLAR	ENSG00000003402	-0.338625	0.0946415	0.263477		BTG3	-0.0782247	0.907044
TFPI	ENSG00000003436	-1.02325	0.000151632	0.00226338		CAPN2	-0.00083797	0.998449
NDUFAF7	ENSG00000003509	-0.0762826	0.655492	0.819606		CASP6	0.778003	0.00724627
RBM5	ENSG00000003756	-0.0741595	0.627022	0.801379		CATSPERG	-0.221277	0.630386
MTMR7	ENSG00000003987	-0.242952	0.294746	0.532669		CAV1	-1.8159	9.58558e-08
SLC7A2	ENSG00000003989	0.69374	0.0923711	0.25931		CCDC51	0.406953	0.490321
ARF5	ENSG00000004059	0.0947349	0.640113	0.809715		CCDC90B	0.11	0.603854
SARM1	ENSG00000004139	-0.111263	0.645139	0.81302		CCNG1	-0.223271	0.551739
POLDIP2	ENSG00000004142	0.46013	0.0994019	0.272338		CCNK	-0.0978015	0.771011
PLXND1	ENSG00000004399	-0.0542967	0.787219	0.896387		CD82	-0.12345	0.862689
AK2	ENSG00000004455	0.122311	0.358424	0.595847		CDH8	0.160364	0.903195
CD38	ENSG00000004468	1.24938	0.00353567	0.0256898		CDIP1	-1.02315	5.8915e-05
FKBP4	ENSG00000004478	1.02305	1.33718e-09	1.64757e-07		CDKN1A	-0.822843	0.0669533
KDM1A	ENSG00000004487	0.0705172	0.61416	0.792977		CEL	-0.208581	0.885289
RBM6	ENSG00000004534	-0.238506	0.332189	0.570931		CERS5	-0.0738776	0.765765
CAMKK1	ENSG00000004660	-0.634278	0.00360013	0.0260441		CES2	-0.492164	0.0315049
RECQL	ENSG00000004700	0.194208	0.309805	0.5483		CFLAR	-0.338625	0.263477
VPS50	ENSG00000004766	0.325954	0.0353867	0.136237		CGB7	-0.815088	0.351578
HSPB6	ENSG00000004776	-2.99517	7.61e-13	2.94837e-10		CHST14	-0.165918	0.756986
ARHGAP33	ENSG00000004777	-0.442658	0.112373	0.29446		CLCA2	4.3522	0.000243558
NDUFAB1	ENSG00000004779	0.468818	0.066625	0.208745		CLDN1	1.67535	0.0711891
PDK4	ENSG00000004799	-2.08222	1.83298e-05	0.000432145		CLP1	0.0770704	0.905153
SLC22A16	ENSG00000004809	-2.81018	0.00106276	0.0104181		CMBL	0.454141	0.283182
ZMYND10	ENSG00000004838	0.896168	0.0953107	0.264616		COBLL1	-0.661746	0.0111291
ABCB5	ENSG00000004846	-2.59996	1.86436e-08	1.48172e-06		COL7A1	-0.636475	0.208709
ARX	ENSG00000004848	2.68949	0.0157531	0.0768567		CPE	-0.23346	0.673974
SLC25A13	ENSG00000004864	0.121157	0.456115	0.680429		CPEB2	0.937425	0.0191351
ST7	ENSG00000004866	0.0934358	0.55367	0.75323		CPEB4	1.19003	0.00334315
CDC27	ENSG00000004897	0.217915	0.1912	0.410945		CPSF4	-0.078306	0.840967
SLC4A1	ENSG00000004939	0.106216	0.900091	0.955273		CROT	1.08618	0.000269854
CALCR	ENSG00000004948	0.0436839	0.946726	0.976474		CSF1	-1.28267	7.85074e-06
HCCS	ENSG00000004961	0.628571	0.00537251	0.0348867		CSNK1G1	0.410945	0.0424819
DVL2	ENSG00000004975	-0.45494	0.00328718	0.0243097		CYFIP2	0.545404	0.180487
PRSS22	ENSG00000005001	1.19445	0.00149685	0.0134758		CYP4F3	-0.227619	0.878305
UPF1	ENSG00000005007	-0.00516256	0.965779	0.985839		DAPK1	0.207006	0.767564
SKAP2	ENSG00000005020	-0.368515	0.105783	0.283254		DCP1B	0.053182	0.872888
SLC25A5	ENSG00000005022	0.627216	0.0270486	0.112535		DDB2	-0.293034	0.287082
MCUB	ENSG00000005059	0.77278	8.75581e-06	0.000236488		DDIT4	-1.09478	0.0597651
HOXA11	ENSG00000005073	1.84164	0.141133	0.340533		DDR1	0.285665	0.399291
POLR2J	ENSG00000005075	-0.197417	0.499104	0.714448		DGKA	0.234174	0.476513
DHX33	ENSG00000005100	-0.513139	0.000225914	0.003121		DHRS3	-1.0505	0.00221799
MEOX1	ENSG00000005102	-0.344148	0.51635	0.726663		DNAJB2	-0.167127	0.622173
THSD7A	ENSG00000005108	-0.344083	0.0768998	0.229652		DOCK8	0.372478	0.340257
LIG3	ENSG00000005156	0.110823	0.573549	0.766297		DRAM1	0.250768	0.532396
RPAP3	ENSG00000005175	0.38283	0.0196763	0.0900837		DUSP11	0.00676692	0.987677
ACSM3	ENSG00000005187	-1.13645	0.00199455	0.0167022		DUSP14	-0.196431	0.734425
REXO5	ENSG00000005189	0.713075	0.0122275	0.0639032		DUSP5	1.35216	0.000401401
CIAPIN1	ENSG00000005194	0.488664	0.0175183	0.0829613		DUSP7	-0.441718	0.151605
SPPL2B	ENSG00000005206	-0.375688	0.0889175	0.252769		DYRK3	-0.743855	0.0242993
ATOSB	ENSG00000005238	0.112749	0.523361	0.732483		E2F7	1.74871	0.0045816
COPZ2	ENSG00000005243	-1.10661	0.00015399	0.00229171		EBI3	0.0847575	0.943274
PRKAR2B	ENSG00000005249	-1.45438	0.000119031	0.00187721		EDA2R	-0.790238	0.103301
MSL3	ENSG00000005302	0.297039	0.0864252	0.247964		EDN2	3.62533	0.00287424
CREBBP	ENSG00000005339	-0.440875	0.000610446	0.00673596		EFNB1	-1.1478	0.000417461
TSPOAP1	ENSG00000005379	-0.748054	0.0199242	0.090768		EI24	0.16752	0.665779
MPO	ENSG00000005381	-2.53414	0.000268865	0.00357281		EML2	0.205887	0.576898
PON1	ENSG00000005421	-0.767092	0.113342	0.296194		ENC1	1.59493	3.37367e-09
GCFC2	ENSG00000005436	0.126015	0.440558	0.667557		ENPP2	-1.57793	0.000132788
WDR54	ENSG00000005448	-0.542076	0.0607261	0.196388		EPHA2	-1.23521	0.000121419
CROT	ENSG00000005469	1.08618	1.03162e-05	0.000269854		EPN3	2.58784	5.44869e-06
ABCB4	ENSG00000005471	0.725677	0.0275468	0.113911		EPS8L2	-0.23474	0.538711
KMT2E	ENSG00000005483	-0.0652493	0.601857	0.785174		ETV7	-0.159547	0.875592
RHBDD2	ENSG00000005486	0.559431	0.0222249	0.0980191		FAM13C	-0.865737	0.0612598
SOX8	ENSG00000005513	-1.75714	0.00040907	0.00494586		FAM210B	0.18568	0.674529
IBTK	ENSG00000005700	0.14247	0.369429	0.606336		FAM98C	-0.304002	0.345022
ZNF195	ENSG00000005801	0.160269	0.346331	0.584284		FAS	-0.371	0.366432
MYCBP2	ENSG00000005810	-0.273453	0.0933424	0.261028		FBXO22	0.273953	0.20635
FBXL3	ENSG00000005812	0.209352	0.201171	0.424554		FBXO32	-0.826606	0.00605482
ITGAL	ENSG00000005844	0.240149	0.463255	0.686235		FBXW7	-0.551086	0.000861421
PDK2	ENSG00000005882	-0.824411	0.000796232	0.00830506		FCHO2	0.230296	0.399723
ITGA3	ENSG00000005884	0.478303	0.159325	0.367548		FCHSD2	-0.0613257	0.866379
ZFX	ENSG00000005889	0.242088	0.0764785	0.228904		FDXR	0.731944	0.240665
LAMP2	ENSG00000005893	0.424923	0.0643502	0.204206		FHL2	-0.963605	0.000819415
ITGA2B	ENSG00000005961	-0.33854	0.446017	0.672076		FLRT2	-0.965157	0.00352035
ASB4	ENSG00000005981	-1.44186	0.0474878	0.16605		FOSL1	-1.07026	0.145963
GDE1	ENSG00000006007	0.807082	0.000320325	0.00410943		FUCA1	0.265288	0.637704
REX1BD	ENSG00000006015	-0.495283	0.017669	0.083358		GADD45A	-0.536137	0.282291
CRLF1	ENSG00000006016	0.371878	0.490736	0.707703		GBE1	-0.770291	0.0087892
OSBPL7	ENSG00000006025	-0.092179	0.747341	0.875316		GCC2	0.558648	0.0234137
TMEM98	ENSG00000006042	-1.3766	5.40659e-09	5.28074e-07		GDF15	2.04563	0.00765345
YBX2	ENSG00000006047	0.0836896	0.838855	0.922976		GLS2	-0.473803	0.693261
KRT33A	ENSG00000006059	-1.3093	0.650574			GNAI1	-0.249728	0.716184
MAP3K14	ENSG00000006062	-0.694336	5.66089e-05	0.00105726		GPC1	0.808423	0.031762
ABCC8	ENSG00000006071	0.682034	0.364146	0.601459		GPX1	-0.0882015	0.882679
CACNG3	ENSG00000006116					GRHL3	1.77375	0.0108829
TMEM132A	ENSG00000006118	1.69014	3.6623e-07	1.72666e-05		HES1	0.888315	0.00269706
AP2B1	ENSG00000006125	0.516636	0.00548641	0.0354073		HES2	1.90428	0.0377052
TAC1	ENSG00000006128	-1.7699	0.014222	0.0712407		HHAT	0.717155	0.0414454
ZNF263	ENSG00000006194	-0.137684	0.355735	0.593301		HRAS	0.261764	0.676678
CX3CL1	ENSG00000006210	-2.44046	5.94866e-12	1.65939e-09		HSPA4L	-0.205243	0.64592
SPATA20	ENSG00000006282	0.0595479	0.858203	0.933018		ICOSLG	0.814324	0.442643
CACNA1G	ENSG00000006283	-1.29895	0.0878127	0.250712		IER5	0.00157157	0.99738
TNFRSF12A	ENSG00000006327	-0.697239	0.061158	0.197456		IGDCC4	-1.35769	0.0034427
DLX6	ENSG00000006377	-0.870644	0.447974			IGFBP7	0.73797	0.03303
MAP3K9	ENSG00000006432	0.661969	0.00319475	0.0238081		IKBIP	-0.0127194	0.985921
RALA	ENSG00000006451	0.269068	0.231535	0.46205		IL1B	-0.244186	0.758281
BAIAP2L1	ENSG00000006453	0.506661	0.0513584	0.175055		INPP1	-1.10395	0.00164859
KDM7A	ENSG00000006459	0.629635	0.0113137	0.060571		ISCU	-0.0822309	0.719159
ETV1	ENSG00000006468	0.0538647	0.836978	0.922104		ISYNA1	-0.0881465	0.881561
AGK	ENSG00000006530	0.297206	0.0168908	0.080835		ITGA3	0.478303	0.367548
ALDH3B1	ENSG00000006534	0.282665	0.332988	0.571508		JAG1	-0.0633573	0.882679
TTC22	ENSG00000006555	-0.944437	0.000634339	0.00692727		KCNN4	-2.2896	1.93008e-13
PHTF2	ENSG00000006576	0.497457	0.0149289	0.0738061		KITLG	0.914726	0.0128901
CCL26	ENSG00000006606	1.80929	0.364634			KLHDC7A	2.35713	0.0137853
FARP2	ENSG00000006607	0.198385	0.0885272	0.252174		KRT15	-3.29775	2.09287e-13
USH1C	ENSG00000006611	-0.34089	0.674593	0.832592		KRT8	0.719327	0.0316019
GGCT	ENSG00000006625	1.12435	0.000492984	0.00573377		KSR1	-0.527001	0.0446158
DBF4	ENSG00000006634	0.480486	0.0122216	0.0638912		LACC1	0.378223	0.484515
TBXA2R	ENSG00000006638	0.123916	0.694023	0.844503		LAPTM5	0.574386	0.26362
IFRD1	ENSG00000006652	-0.0745324	0.706183	0.852415		LIF	-0.641115	0.374686
LGALS14	ENSG00000006659	1.31202	0.597553			LIMK2	0.123303	0.742205
COX10	ENSG00000006695	-0.201155	0.371507	0.60815		LMNA	-1.36987	4.07616e-05
GTF2IRD1	ENSG00000006704	0.629	0.00347481	0.0253958		LPXN	0.449079	0.288261
PAF1	ENSG00000006712	-0.396086	0.0335461	0.131002		LRP1	-1.04763	0.000636668
VPS41	ENSG00000006715	0.107738	0.311964	0.550723		LRPAP1	0.0925402	0.808525
ARHGAP44	ENSG00000006740	-0.0927065	0.676955	0.83399		MAST4	0.654536	0.184537
ELAC2	ENSG00000006744	-0.262658	0.0656782	0.206784		MCC	-0.582096	0.0170006
SCIN	ENSG00000006747	1.01517	0.0331855	0.129987		MDM2	0.157363	0.530945
ARSD	ENSG00000006756	0.775377	0.000132334	0.00203008		METTL8	-0.146535	0.560867
PNPLA4	ENSG00000006757	0.368492	0.0845476	0.244614		MFAP3L	-0.161457	0.816987
MYH13	ENSG00000006788	-0.364523	0.197042	0.419045		MICALL1	-0.947571	8.04299e-07
ADIPOR2	ENSG00000006831	-0.198933	0.215313	0.442101		MKNK2	-0.22326	0.546727
CDKL3	ENSG00000006837	0.52155	0.115166	0.299273		MLF2	-0.10789	0.802508
UPP2	ENSG00000007001	-2.43006	4.86783e-09	4.8635e-07		MON2	-0.0306515	0.902825
PRSS21	ENSG00000007038	-2.24113	0.00470645	0.0317308		MR1	0.0997109	0.739348
MARK4	ENSG00000007047	-0.124976	0.559206	0.756595		MRPL49	0.314159	0.291753
PROM1	ENSG00000007062	-2.07418	2.72567e-09	2.98873e-07		MYBPHL	1.01264	0.486074
CCDC124	ENSG00000007080	-0.333443	0.224788	0.453465		MYLK	-0.905587	0.000894818
CEACAM21	ENSG00000007129	-0.221046	0.737306	0.869233		MYO6	1.05913	2.16107e-06
PAFAH1B1	ENSG00000007168	-0.331985	0.0112349	0.0602989		MYOF	0.053552	0.89743
NOS2	ENSG00000007171	-0.370425	0.598296	0.782814		NADSYN1	0.311244	0.173685
DNAH9	ENSG00000007174	-1.0567	0.0136866	0.0692753		NEFL	0.503673	0.819529
BLTP2	ENSG00000007202	0.905686	4.95743e-05	0.000955031		NFKBIA	-1.04902	5.47016e-05
SLC13A2	ENSG00000007216	-3.76937	1.20759e-11	2.9653e-09		NINJ1	0.722432	0.0575763
GAS7	ENSG00000007237	-1.46321	8.36113e-12	2.1757e-09		NLRP1	-0.766768	0.00637177
TRAPPC6A	ENSG00000007255	-0.47247	0.171477	0.38422		NOTCH1	-0.376851	0.230175
MATK	ENSG00000007264	-0.159329	0.759662	0.882073		NTPCR	0.185843	0.389713
CEACAM7	ENSG00000007306	5.67774	0.000557151	0.0062953		NUPR1	-0.603072	0.145884
CD79B	ENSG00000007312	-0.730325	0.142562	0.342378		NYNRIN	-1.33788	0.000260446
SCN4A	ENSG00000007314	-2.03771	8.88483e-06	0.000239047		ORAI3	-0.280557	0.576241
ST7L	ENSG00000007341	0.257639	0.0564008	0.186748		P3H2	-1.21605	0.000998477
TKTL1	ENSG00000007350	1.45623	0.171079	0.383625		PADI4	-1.18169	0.580657
PAX6	ENSG00000007372	0.297826	0.675464	0.833295		PANK1	0.465756	0.367476
RPUSD1	ENSG00000007376	0.108218	0.715243	0.857818		PANK2	0.255244	0.307566
RHBDF1	ENSG00000007384	-0.118546	0.547732	0.749123		PAQR7	-0.154152	0.789475
LUC7L	ENSG00000007392	0.343753	0.155104	0.361041		PARD6G	-0.700993	0.0131251
CACNA2D2	ENSG00000007402	1.1083	0.0244479	0.104765		PCBP4	-0.660448	0.0523186
BAIAP3	ENSG00000007516	0.335664	0.518099	0.728312		PCLO	0.413006	0.399291
TSR3	ENSG00000007520	-0.124245	0.757917	0.881561		PCNA	0.571807	0.280115
PIGQ	ENSG00000007541	0.573992	0.0532282	0.179371		PDE4C	-0.694905	0.757386
CRAMP1	ENSG00000007545	0.0487762	0.768442	0.886194		PERP	0.81565	0.0543655
TEAD3	ENSG00000007866	-0.0514087	0.785409	0.895288		PGAP1	0.0634856	0.8801
SELE	ENSG00000007908	0.170602	0.802166	0.904558		PGF	-0.702002	0.0688283
DNAJC11	ENSG00000007923	0.13199	0.296975	0.535209		PGPEP1	-0.559261	0.0204932
FMO3	ENSG00000007933	0.0221105	0.965174	0.985641		PHLDA3	-0.971904	0.00643089
MYLIP	ENSG00000007944	0.0829176	0.672898	0.831721		PHPT1	-0.0514397	0.908832
NOX1	ENSG00000007952	1.24814	0.121985	0.310611		PIDD1	-0.0168368	0.978349
E2F2	ENSG00000007968	1.05688	0.0290245	0.118065		PLCL2	-0.507356	0.350281
PSMB1	ENSG00000008018	0.337799	0.0865607	0.248173		PLCXD2	0.72411	0.101798
SYN1	ENSG00000008056	0.625393	0.219517	0.447047		PLEKHF1	-1.72987	7.06511e-06
JARID2	ENSG00000008083	0.111116	0.526802	0.734791		PLK2	0.785642	0.0253349
CDKL5	ENSG00000008086	0.399013	0.0169203	0.080932		PLK3	-0.406447	0.338326
CAMK1G	ENSG00000008118	-0.0115959	0.987685	0.994358		PLLP	-0.0948064	0.838581
CDK11A	ENSG00000008128	-0.177076	0.619597	0.796444		PLTP	-1.56709	1.2411e-05
NADK	ENSG00000008130	0.0892816	0.534267	0.740406		PLXNB1	-0.0745279	0.854335
TFAP2B	ENSG00000008196	2.1654	0.00126819	0.0119075		PLXNB2	0.346452	0.231052
TFAP2D	ENSG00000008197	-0.165934	0.956513			PMAIP1	2.34608	0.000200677
DLEC1	ENSG00000008226	-0.478256	0.143546	0.343937		PML	-0.388994	0.137372
CYTH3	ENSG00000008256	-0.158498	0.496033	0.711921		POLH	0.207673	0.443599
ADAM22	ENSG00000008277	0.434045	0.084146	0.243816		POU3F1	0.339173	0.840527
SYPL1	ENSG00000008282	0.60293	0.0129006	0.0666118		PPFIBP1	-0.221811	0.41287
CYB561	ENSG00000008283	1.47227	2.55589e-05	0.000563702		PPM1D	0.158374	0.709427
SPAG9	ENSG00000008294	-0.0689727	0.747397	0.875322		PPM1J	1.26114	0.0671084
CELSR3	ENSG00000008300	1.3261	0.000447605	0.00529429		PPP1R3C	0.491258	0.365711
AASS	ENSG00000008311	-0.849986	0.00180015	0.0154642		PPP4R3A	0.0113911	0.969531
PLEKHG6	ENSG00000008323	-0.805288	0.00044743	0.00529401		PRDM1	-0.375198	0.385448
SS18L2	ENSG00000008324	0.334608	0.422459	0.651924		PRKAB1	0.0256643	0.943343
MPND	ENSG00000008382	-0.259544	0.35587	0.593497		PRKAB2	0.157617	0.653965
MGST1	ENSG00000008394	0.486754	0.16918	0.380909		PRKX	-0.294897	0.389603
CRY1	ENSG00000008405	-0.116652	0.533321	0.739772		PRODH	1.24385	0.619279
PGLYRP1	ENSG00000008438	-0.405104	0.441178	0.66809		PSTPIP2	-0.167332	0.750867
NFIX	ENSG00000008441	-1.91676	1.03435e-17	1.44267e-14		PTAFR	0.398746	0.483264
ST3GAL1	ENSG00000008513	0.548859	0.0137371	0.0694405		PTP4A1	-0.920628	0.306068
MMP25	ENSG00000008516	0.517893	0.216209	0.443418		PTPRE	-0.266711	0.340533
IL32	ENSG00000008517	-0.62403	0.117386	0.302841		PTPRU	-0.163782	0.691827
PKD1	ENSG00000008710	-0.662361	0.00529056	0.0345074		RABGGTA	-0.170992	0.726654
MAPK8IP2	ENSG00000008735	1.50397	0.0166993	0.0801718		RAD51C	0.0340733	0.940755
MED24	ENSG00000008838	-0.174531	0.462478	0.685773		RALGDS	-0.761525	0.00246786
RHOBTB2	ENSG00000008853	-0.723053	0.000207705	0.00291682		RAP2B	0.469761	0.216749
HEATR5B	ENSG00000008869	0.0581207	0.682589	0.837566		RBM38	0.33263	0.433046
SEC62	ENSG00000008952	0.256559	0.151874	0.356324		RETSAT	-0.38527	0.392974
RPS20	ENSG00000008988	-0.513693	0.0455465	0.161777		REV3L	-0.476911	0.0414733
CSDE1	ENSG00000009307	0.0594593	0.737426	0.86931		RGL1	-0.851746	0.00604168
UBE3C	ENSG00000009335	0.425977	0.00096237	0.0096124		RGMA	-2.0132	4.08425e-05
REV3L	ENSG00000009413	-0.476911	0.0067915	0.0414733		RGS16	0.416672	0.424695
TENM1	ENSG00000009694	-0.526937	0.183449	0.400143		RGS20	0.402769	0.411214
PAX7	ENSG00000009709	4.2581	0.0011134	0.0107693		RHOC	0.104479	0.802175
MASP2	ENSG00000009724	-0.556359	0.0214194	0.0956182		RNASE7	-1.33609	0.0301292
IYD	ENSG00000009765	4.3883	5.43214e-10	7.54446e-08		RND3	-0.418456	0.495619
FAM76A	ENSG00000009780	-0.25549	0.0837845	0.243133		RNF144B	-0.370804	0.4868
TRAF3IP3	ENSG00000009790	0.809695	0.0108963	0.0589241		RNF19B	0.549082	0.188098
POMT2	ENSG00000009830	-0.285143	0.161827	0.371339		RPS19	-0.741693	0.00196723
VTA1	ENSG00000009844	0.573236	0.0152303	0.0748964		RPS27L	0.263985	0.427611
MLXIPL	ENSG00000009950	-3.32926	1.55009e-15	1.10306e-12		RRAD	-1.43854	0.147809
BAZ1B	ENSG00000009954	0.159146	0.281878	0.51787		RRM2B	1.03968	0.000180997
RANBP9	ENSG00000010017	0.76029	6.88264e-07	2.93747e-05		S100A2	0.529947	0.643683
ETV7	ENSG00000010030	-0.159547	0.748079	0.875592		SAC3D1	-0.251324	0.785387
SPRTN	ENSG00000010072	0.506877	0.00462359	0.0313231		SCIN	1.01517	0.129987
METTL13	ENSG00000010165	0.551286	0.00497912	0.033007		SCN2A	-1.19416	0.119684
DYRK4	ENSG00000010219	0.268933	0.183672	0.400329		SCN3B	-1.96068	1.19466e-05
ZNF207	ENSG00000010244	0.302855	0.179254	0.394658		SCN4B	-1.63998	0.00025444
UQCRC1	ENSG00000010256	0.22945	0.386198	0.620884		SCRIB	-0.0750814	0.868051
STARD3NL	ENSG00000010270	0.148261	0.288956	0.52617		SDC4	0.270339	0.561637
CD9	ENSG00000010278	1.15363	1.48961e-07	8.17972e-06		SEMA3B	0.791393	0.319726
HHATL	ENSG00000010282	-0.76343	0.542021	0.745716		SERPINB5	-1.14033	0.042668
NCAPD2	ENSG00000010292	0.328941	0.0765604	0.22911		SERPINE1	-0.216323	0.825575
IFFO1	ENSG00000010295	-0.593282	0.00880299	0.0503364		SERTAD1	-0.50277	0.394116
GIPR	ENSG00000010310	0.508505	0.207869	0.432625		SESN1	-0.735164	0.0719153
PHF7	ENSG00000010318	-0.231569	0.449471	0.674612		SESN2	-0.11187	0.812587
SEMA3G	ENSG00000010319	-1.68428	1.02527e-05	0.000268596		SFN	0.662487	0.388915
NISCH	ENSG00000010322	-0.601442	0.00361591	0.0261204		SLC12A4	-0.730369	0.00855231
STAB1	ENSG00000010327	-1.12197	1.91094e-05	0.000447181		SLC25A45	-0.637611	0.0573689
FUZ	ENSG00000010361	-0.742558	0.00734838	0.0438901		SLC30A1	1.11464	0.000103992
SLC6A13	ENSG00000010379	1.03077	0.242021	0.474066		SLC44A5	2.58832	0.00435128
IDS	ENSG00000010404	-0.056351	0.801876	0.904347		SLC4A11	-0.110207	0.922839
PRSS3	ENSG00000010438	-1.71399	0.0709193	0.21732		SLC9A1	0.101457	0.802642
ZNF200	ENSG00000010539	0.523209	0.0154761	0.0758769		SMAD3	-0.337421	0.305492
CD4	ENSG00000010610	0.0388084	0.91079	0.960377		SNX2	-0.151297	0.576245
LRRC23	ENSG00000010626	-0.256842	0.347273	0.58512		SOCS4	0.535276	0.00347015
BTK	ENSG00000010671	0.423774	0.267334	0.502391		SPATA18	-0.70911	0.133389
HFE	ENSG00000010704	0.618464	0.0704484	0.216486		STAT3	-0.282872	0.194025
SCMH1	ENSG00000010803	-0.215092	0.0618967	0.199011		STEAP3	-0.1187	0.860379
FYN	ENSG00000010810	-0.403159	0.0350816	0.135347		STK17A	0.386257	0.0358454
HIVEP2	ENSG00000010818	-0.205217	0.371771	0.608405		STX6	0.486809	0.0276222
FMO1	ENSG00000010932	-0.510571	0.121314	0.309608		SULF2	0.674471	0.0628268
ELOA	ENSG00000011007	0.146663	0.228713	0.458888		SUSD6	0.295458	0.34889
LYPLA2	ENSG00000011009	0.292345	0.150138	0.353794		SYTL1	-0.509091	0.181466
CLCN6	ENSG00000011021	-0.254098	0.0631828	0.201622		TAB3	0.500025	0.0264296
MRC2	ENSG00000011028	-0.901098	0.000630485	0.00689382		TCAIM	0.414317	0.0813717
NME1-NME2	ENSG00000011052					TEP1	0.265879	0.228076
SLC6A7	ENSG00000011083	-0.526954	0.495421	0.711308		TET2	0.293844	0.248918
TSPAN9	ENSG00000011105	0.382483	0.00484483	0.0323691		TEX9	0.958522	0.0121041
BTBD7	ENSG00000011114	0.0511784	0.665609	0.826777		TGFA	-1.14107	0.00415198
APBA3	ENSG00000011132	-0.237915	0.24361	0.475798		TIGAR	0.915874	0.0216602
MKS1	ENSG00000011143	-0.00517024	0.983736	0.992647		TLR3	0.0224867	0.975165
ABHD5	ENSG00000011198	-0.567277	0.00643421	0.0398286		TM7SF3	0.0826062	0.781492
ANOS1	ENSG00000011201	0.67801	0.0340254	0.132473		TMEM63B	1.02092	0.000616905
AKAP8L	ENSG00000011243	0.286664	0.118956	0.305599		TMEM68	0.459884	0.0382925
MBTD1	ENSG00000011258	0.301442	0.176753	0.391613		TMEM8B	-0.23403	0.608512
UTP18	ENSG00000011260	0.687702	0.0181062	0.0848927		TNFAIP8	0.159722	0.740679
RNF216	ENSG00000011275	-0.204535	0.0445134	0.159275		TNFRSF10A	-0.0631696	0.923372
TTC19	ENSG00000011295	-0.385997	0.00347786	0.0254074		TNFRSF10B	-0.351927	0.232125
PTBP1	ENSG00000011304	0.0868613	0.530084	0.737095		TNFRSF10C	0.514686	0.68864
DPF1	ENSG00000011332	-0.376081	0.352847	0.590234		TNFRSF10D	-0.825873	0.0228301
SYT7	ENSG00000011347	-0.307575	0.26477	0.49947		TP53	-0.671375	0.11448
LARS2	ENSG00000011376	-0.0468307	0.723905	0.86179		TP53I11	0.827185	0.012491
PIK3C2A	ENSG00000011405	0.141199	0.343936	0.581916		TP53I3	-0.662173	0.0229106
PLAUR	ENSG00000011422	0.771494	0.033516	0.130984		TP53INP1	0.794621	0.00204499
ANLN	ENSG00000011426	2.2802	3.79953e-08	2.6819e-06		TP73	-0.508851	0.275962
WIZ	ENSG00000011451	-0.274085	0.137728	0.335271		TRAF4	0.913405	0.078445
RABGAP1	ENSG00000011454	-0.0286388	0.748207	0.875596		TRAK1	-0.189851	0.463522
DCN	ENSG00000011465	-0.97674	0.000745895	0.00787954		TRIAP1	0.525506	0.215933
QPCTL	ENSG00000011478	-0.137244	0.614349	0.793078		TRIM22	0.101663	0.807605
PPP5C	ENSG00000011485	-0.527495	0.00657579	0.0404394		TRIM32	0.109123	0.736064
CEP68	ENSG00000011523	-0.485144	0.000903033	0.00915079		TRIM38	0.0831066	0.817403
MAP4K3	ENSG00000011566	0.517658	0.0120184	0.063132		TRIM5	0.212249	0.548628
ZBTB32	ENSG00000011590	-0.248196	0.409577	0.641032		TRIML2	3.85621	0.0350619
TYROBP	ENSG00000011600	0.16071	0.656197	0.82031		TRIP6	-0.92807	0.012596
LDAF1	ENSG00000011638	-0.149197	0.617999	0.795347		TSGA10	0.0999132	0.81302
GABRA3	ENSG00000011677	3.84091	0.00849938	0.049164		TSKU	-0.469529	0.241041
BRCA1	ENSG00000012048	0.300773	0.271392	0.50681		TSPAN11	-0.927735	0.0243734
ERCC1	ENSG00000012061	-0.711626	9.12948e-05	0.00152752		TYMSOS	0.0649878	0.945592
CD22	ENSG00000012124	0.536145	0.305633	0.544092		UNC5B	1.10898	0.00368203
SEMA3B	ENSG00000012171	0.791393	0.127647	0.319726		UQCC1	0.0206994	0.955399
MBTPS2	ENSG00000012174	0.496795	0.0053102	0.0345902		VCAN	1.10562	0.00716408
PRICKLE3	ENSG00000012211	-0.373573	0.177683	0.392533		VDR	-0.0423935	0.911582
LTF	ENSG00000012223	-1.54722	0.0339785	0.13235		VWCE	-1.71331	0.00483433
EXTL3	ENSG00000012232	-0.134091	0.474909	0.694871		XPC	-0.553085	0.0190764
NR1H4	ENSG00000012504	0.359822	0.905852			YPEL3	-0.317499	0.427968
ELOVL5	ENSG00000012660	0.627155	0.00386904	0.0274318		ZMAT3	0.0119121	0.978885
ALOX5	ENSG00000012779	-0.0802006	0.770958	0.887414		ZNF195	0.160269	0.584284
KDM5D	ENSG00000012817	-1.67532	0.423743			ZNF219	-1.43041	2.73246e-07
CALCOCO1	ENSG00000012822	-0.822287	2.24477e-07	1.14434e-05		ZNF337	0.107858	0.794804
UBR7	ENSG00000012963	0.368523	0.0933307	0.261026		ZNF385A	0.0666194	0.912099
MAP4K5	ENSG00000012983	0.00619799	0.977054	0.989837		ZNF488	-1.06579	0.440756
EHD3	ENSG00000013016	-0.657908	0.0235711	0.102176		ZNF561	-0.24683	0.427968
PSMC4	ENSG00000013275	0.406217	0.047794	0.166786		ZNF79	-0.236114	0.699112
MAN2B2	ENSG00000013288	0.243564	0.115425	0.299662
SLC7A14	ENSG00000013293	-2.13487	5.36152e-07	2.35751e-05
CLDN11	ENSG00000013297	-1.67172	7.55225e-09	6.8937e-07
SLC25A39	ENSG00000013306	0.0404933	0.859585	0.93372
MVP	ENSG00000013364	0.121377	0.583851	0.772758
NUB1	ENSG00000013374	-0.0887006	0.578726	0.769596
PGM3	ENSG00000013375	0.132146	0.467022	0.688944
RWDD2A	ENSG00000013392	-0.185038	0.490149	0.707292
CLK1	ENSG00000013441	0.135251	0.433656	0.661476
POLR3B	ENSG00000013503	0.142995	0.47011	0.691395
ANGEL1	ENSG00000013523	-0.493246	0.00438146	0.0301197
RNF14	ENSG00000013561	0.495701	0.00245705	0.0195515
DNASE1L1	ENSG00000013563	0.411842	0.296407	0.534552
DDX11	ENSG00000013573	0.201558	0.443899	0.670349
HEBP1	ENSG00000013583	0.122674	0.476652	0.695938
GPRC5A	ENSG00000013588	2.16178	1.15989e-06	4.60639e-05
MAMLD1	ENSG00000013619	-0.114289	0.744512	0.873661
CD6	ENSG00000013725	0.555296	0.132463	0.327254
TACC3	ENSG00000013810	0.670582	0.0332796	0.130268
UFL1	ENSG00000014123	0.26406	0.19078	0.410281
POLA2	ENSG00000014138	-0.0324183	0.900459	0.95539
ZC3H3	ENSG00000014164	-0.282238	0.151742	0.356106
CAPN1	ENSG00000014216	0.0912879	0.523252	0.732418
ACP3	ENSG00000014257	1.72524	3.04028e-05	0.000647992
MDH1	ENSG00000014641	-0.0619985	0.761881	0.882679
SLC30A9	ENSG00000014824	0.335589	0.018853	0.0873717
MTMR11	ENSG00000014914	0.273264	0.459278	0.682941
COX15	ENSG00000014919	0.20712	0.187463	0.405676
CCDC88C	ENSG00000015133	0.575394	0.00536182	0.0348483
YAF2	ENSG00000015153	0.420013	0.00210735	0.0173796
ZMYND11	ENSG00000015171	0.188018	0.185954	0.403342
WAS	ENSG00000015285	-0.0131388	0.965764	0.985839
DPEP1	ENSG00000015413	1.72333	0.0858606	0.246999
BID	ENSG00000015475	0.0240242	0.904803	0.957121
MATR3	ENSG00000015479	0.363506	0.0208478	0.0937022
NPC1L1	ENSG00000015520	0.884341	0.116938	0.302153
XYLT2	ENSG00000015532	0.17489	0.535568	0.741325
RGPD5	ENSG00000015568	-0.0596384	0.865933	0.937447
STMN4	ENSG00000015592	1.19921	0.345615	0.583765
NUDCD3	ENSG00000015676	0.026325	0.854523	0.931165
ISL1	ENSG00000016082	-1.72533	0.306134
CHDH	ENSG00000016391	-0.0491707	0.879821	0.944229
IL20RA	ENSG00000016402	0.281071	0.519896	0.729743
CLCA1	ENSG00000016490	-0.350171	0.843673
CLCA4	ENSG00000016602	-1.09903	0.0345128	0.133736
GLT8D1	ENSG00000016864	0.0821647	0.601588	0.785058
ATP2C1	ENSG00000017260	0.37573	0.00297271	0.022578
IGF1	ENSG00000017427	-1.23193	0.00172966	0.0150141
SLC38A5	ENSG00000017483	0.0555707	0.89521	0.952521
RALBP1	ENSG00000017797	0.151728	0.499209	0.714525
RUFY3	ENSG00000018189	0.159904	0.283078	0.519152
CNTN1	ENSG00000018236	-1.00562	0.000632136	0.00690753
SLC11A1	ENSG00000018280	-0.0893309	0.824996	0.915352
WWTR1	ENSG00000018408	-0.30763	0.133553	0.32886
AGPS	ENSG00000018510	-0.0676705	0.784398	0.894971
ZNF285CP	ENSG00000018607	1.06642	0.610307
STEEP1	ENSG00000018610	-0.400219	0.00945479	0.0530543
ATP1A2	ENSG00000018625	-2.29395	5.65239e-07	2.47294e-05
TTC27	ENSG00000018699	-0.354189	0.0477693	0.166734
ZNF582	ENSG00000018869	-0.00497682	0.98728	0.99418
VSIG2	ENSG00000019102	-0.579427	0.217248	0.444502
PHLDB1	ENSG00000019144	-1.22208	6.79578e-07	2.90751e-05
MARCO	ENSG00000019169	-2.35044	0.00630971	0.039246
CYP24A1	ENSG00000019186	-4.05426	7.99705e-13	3.06427e-10
PRDM11	ENSG00000019485	-0.892165	0.000111789	0.00178724
SYT13	ENSG00000019505	1.28904	0.0246809	0.105484
SNAI2	ENSG00000019549	-1.0173	0.000507995	0.00586339
CD74	ENSG00000019582	0.361231	0.33654	0.574644
HGF	ENSG00000019991	-0.538604	0.114859	0.298771
ZRANB1	ENSG00000019995	-0.238904	0.169894	0.381924
NCDN	ENSG00000020129	-0.16109	0.400043	0.63287
ADGRA2	ENSG00000020181	-1.30502	0.000625096	0.00685974
CCT8L1P	ENSG00000020219	2.50798	0.00594575	0.0375652
ZFP64	ENSG00000020256	0.13076	0.485318	0.702706
MNAT1	ENSG00000020426	-0.0297294	0.878741	0.94355
SAMD4A	ENSG00000020577	-0.783686	0.00476933	0.0320489
RUNX3	ENSG00000020633	-0.0916221	0.795398	0.900478
MRE11	ENSG00000020922	-0.417097	0.00283966	0.0218241
PLEKHB1	ENSG00000021300	-1.77047	4.73425e-09	4.77106e-07
SERPINB1	ENSG00000021355	-0.013908	0.942288	0.974363
CYP3A43	ENSG00000021461	0.196268	0.728907	0.864462
SLC7A9	ENSG00000021488	0.675422	0.293263	0.531127
SPAST	ENSG00000021574	0.545698	0.000511074	0.00588917
NRXN3	ENSG00000021645	1.68447	0.000778763	0.00816437
OSBPL5	ENSG00000021762	-0.0858894	0.770681	0.887215
AQR	ENSG00000021776	0.379009	0.0400843	0.148313
CPS1	ENSG00000021826	-0.549162	0.161407	0.370659
C8B	ENSG00000021852	-1.53487	0.612995
FHL1	ENSG00000022267	-2.84801	2.29965e-12	7.35655e-10
RTF2	ENSG00000022277	0.401865	0.0743614	0.224616
GABRA1	ENSG00000022355	1.81281	0.549204	0.750223
NLRP2	ENSG00000022556	0.0298367	0.956236	0.981312
SLC45A4	ENSG00000022567	0.0406094	0.837075	0.922182
RNF10	ENSG00000022840	-0.00311032	0.976289	0.98977
ZNF839	ENSG00000022976	-0.351183	0.131908	0.326414
ZDHHC6	ENSG00000023041	-0.0687631	0.644727	0.812904
GRAMD1B	ENSG00000023171	-0.356924	0.193133	0.413888
RNH1	ENSG00000023191	-0.293122	0.127257	0.319209
NDUFS1	ENSG00000023228	0.264544	0.0250652	0.106622
RB1CC1	ENSG00000023287	0.147892	0.320331	0.559284
ERP44	ENSG00000023318	0.109535	0.365034	0.60227
ALAS1	ENSG00000023330	0.500229	0.0334204	0.130686
BIRC3	ENSG00000023445	0.562543	0.193873	0.415064
AKAP11	ENSG00000023516	-0.0858545	0.490738	0.707703
GLRX2	ENSG00000023572	0.678154	0.000247524	0.00335181
SNAPC1	ENSG00000023608	0.0415526	0.87164	0.939988
DERA	ENSG00000023697	0.439142	0.0186289	0.0866324
STRAP	ENSG00000023734	0.26738	0.252055	0.485039
ABCC2	ENSG00000023839	2.07089	0.000132733	0.00203351
DEF6	ENSG00000023892	-0.0252102	0.923208	0.965271
PLEKHO1	ENSG00000023902	-0.476922	0.025832	0.108995
GCLM	ENSG00000023909	0.344454	0.160241	0.368981
UBR2	ENSG00000024048	-0.0324901	0.809482	0.908021
EHD2	ENSG00000024422	-1.42154	9.95328e-12	2.57082e-09
DEPDC1	ENSG00000024526	1.75708	1.96947e-05	0.000457517
CCDC28A	ENSG00000024862	0.0616838	0.849909	0.929187
RRAGD	ENSG00000025039	-1.41324	3.0907e-05	0.000656732
HSF2	ENSG00000025156	0.102481	0.652308	0.81773
PHF20	ENSG00000025293	0.256638	0.0874654	0.250068
HSD17B6	ENSG00000025423	3.41611	1.49923e-06	5.66991e-05
NR1H3	ENSG00000025434	-0.493292	0.0695126	0.214575
TYMP	ENSG00000025708	0.548616	0.0675154	0.210478
NCAPH2	ENSG00000025770	-0.208382	0.32213	0.560916
TOMM34	ENSG00000025772	0.507569	0.0409473	0.150389
SEC63	ENSG00000025796	0.214192	0.226767	0.456295
KPNA6	ENSG00000025800	0.321056	0.0656284	0.206694
VIM	ENSG00000026025	-0.986149	0.00014961	0.00223511
RTEL1-TNFRSF6B	ENSG00000026036	-0.251971	0.338062	0.576171
FAS	ENSG00000026103	-0.371	0.158641	0.366432
RNASET2	ENSG00000026297	0.32925	0.0941003	0.262435
CD44	ENSG00000026508	0.658041	0.0213825	0.0955491
KCNG1	ENSG00000026559	-0.294067	0.618896	0.796055
AGPAT4	ENSG00000026652	-0.84632	7.72535e-06	0.000213282
SLAMF7	ENSG00000026751	0.510223	0.236743	0.467456
BTN3A1	ENSG00000026950	-0.319511	0.158559	0.36634
MIPEP	ENSG00000027001	0.615961	0.00847935	0.0490814
PRKCH	ENSG00000027075	-0.132409	0.544141	0.746789
INSRR	ENSG00000027644	-1.76538	0.000759548	0.007999
IFNGR1	ENSG00000027697	-0.38592	0.137377	0.334768
B4GALT7	ENSG00000027847	-0.267182	0.228801	0.458914
SH2D2A	ENSG00000027869	-0.12992	0.763501	0.883462
VRK2	ENSG00000028116	0.401051	0.0109516	0.0591591
TNFRSF1B	ENSG00000028137	-0.764008	0.00664715	0.0407919
VEZT	ENSG00000028203	0.473164	0.00224658	0.0182613
POU2F2	ENSG00000028277	-0.30367	0.258235	0.492528
BRD9	ENSG00000028310	-0.0605232	0.69843	0.847139
SNX1	ENSG00000028528	-0.387534	0.00255353	0.0201309
TBPL1	ENSG00000028839	0.103743	0.559668	0.756867
BMAL2	ENSG00000029153	0.149706	0.618954	0.796055
BCLAF1	ENSG00000029363	0.0289842	0.862	0.935018
SLC39A9	ENSG00000029364	0.248049	0.134621	0.330546
ANK1	ENSG00000029534	0.673075	0.234853	0.465573
IBSP	ENSG00000029559	4.34359	0.000514728	0.00592345
TFB1M	ENSG00000029639	0.371647	0.132684	0.327524
RABEP1	ENSG00000029725	0.206041	0.197512	0.419762
HMGB3	ENSG00000029993	1.85789	1.94086e-05	0.000452076
NUP160	ENSG00000030066	0.195407	0.217977	0.445368
BAK1	ENSG00000030110	0.110212	0.635875	0.806623
MUSK	ENSG00000030304	-0.571691	0.155403	0.361588
IKZF2	ENSG00000030419	1.22983	1.75551e-05	0.000417773
GRN	ENSG00000030582	0.217378	0.466454	0.688515
FAM13B	ENSG00000031003	0.0356699	0.780946	0.893194
ARHGAP31	ENSG00000031081	-0.444132	0.0218965	0.0971335
CENPQ	ENSG00000031691	0.303849	0.462128	0.685496
SARS1	ENSG00000031698	0.266345	0.0969778	0.267631
RANBP3	ENSG00000031823	-0.0630035	0.637969	0.808157
ARID4A	ENSG00000032219	-0.241133	0.163688	0.373987
EIPR1	ENSG00000032389	0.587032	0.00497219	0.0329862
PNPLA6	ENSG00000032444	-0.36362	0.0550146	0.18364
IFT88	ENSG00000032742	0.0580196	0.752033	0.877863
ALG1	ENSG00000033011	0.0359646	0.9035	0.956677
ZCCHC8	ENSG00000033030	0.0444298	0.808947	0.907742
ABCF2	ENSG00000033050	-0.332598	0.0483566	0.16791
CHPF2	ENSG00000033100	0.179623	0.365313	0.602503
LRRC7	ENSG00000033122	-0.39436	0.167132	0.378375
FUT8	ENSG00000033170	0.847149	9.71909e-05	0.00160386
UBA6	ENSG00000033178	0.686777	2.47117e-09	2.77065e-07
GAB2	ENSG00000033327	-0.411342	0.0601878	0.195172
ATP6V0A1	ENSG00000033627	-0.511614	0.00126542	0.0118932
PIAS1	ENSG00000033800	0.173943	0.234125	0.464894
SLC4A7	ENSG00000033867	-0.323235	0.112212	0.294325
APBA2	ENSG00000034053	-0.517026	0.122548	0.311542
MAP2K3	ENSG00000034152	-0.670152	0.00673651	0.0412169
CLXN	ENSG00000034239	-1.23035	0.0118141	0.0624201
TMSB10	ENSG00000034510	0.622428	0.0590942	0.192647
ASTE1	ENSG00000034533	0.314869	0.0872657	0.24962
RNF19A	ENSG00000034677	0.691798	0.000570091	0.00640209
PEX3	ENSG00000034693	0.183149	0.451704	0.676441
GABARAPL2	ENSG00000034713	0.0941956	0.607739	0.788995
MYOC	ENSG00000034971	-2.80749	0.000931048	0.00937473
SH3YL1	ENSG00000035115	-0.229082	0.206097	0.430711
FAM136A	ENSG00000035141	0.257218	0.164106	0.374686
VCL	ENSG00000035403	-0.266495	0.208024	0.432741
DEPDC1B	ENSG00000035499	1.37137	0.00390696	0.0276165
DAPK2	ENSG00000035664	-0.932491	0.00027707	0.0036637
NSMAF	ENSG00000035681	-0.136875	0.248833	0.481741
ADSS2	ENSG00000035687	0.943053	3.85435e-06	0.00012097
STAP1	ENSG00000035720	1.54053	0.00967258	0.0539465
TIMP2	ENSG00000035862	-0.822514	0.00132434	0.0122922
RFC1	ENSG00000035928	-0.256298	0.0919524	0.25853
TBC1D23	ENSG00000036054	0.156826	0.390036	0.624347
CUL3	ENSG00000036257	0.421653	0.00480007	0.0321913
MYOM2	ENSG00000036448	-0.866002	0.138416	0.336289
OTC	ENSG00000036473
CYP46A1	ENSG00000036530	-0.946929	0.0206445	0.0930522
ZZZ3	ENSG00000036549	0.105653	0.445032	0.671273
SLC18A1	ENSG00000036565	2.50949	0.0770562
USP2	ENSG00000036672	-2.1556	5.64848e-09	5.48626e-07
CASR	ENSG00000036828	0.640423	0.672965
TUBG2	ENSG00000037042	-0.629997	0.0204266	0.0924524
RPL26L1	ENSG00000037241	0.48903	0.180878	0.396794
FLT4	ENSG00000037280	-1.11433	2.07822e-05	0.000478635
NSUN2	ENSG00000037474	0.203516	0.201438	0.424766
FBXO42	ENSG00000037637	-0.0468512	0.760457	0.882304
MFAP3	ENSG00000037749	0.422785	0.00216257	0.0177195
MRI1	ENSG00000037757	0.101522	0.617236	0.794859
METTL1	ENSG00000037897	0.201855	0.446112	0.672117
HOXC8	ENSG00000037965	0.093319	0.775364	0.889963
AGA	ENSG00000038002	0.660137	0.00144537	0.0131265
PI4K2B	ENSG00000038210	0.408427	0.0753228	0.226553
BOD1L1	ENSG00000038219	-0.275316	0.0350167	0.135156
MAT2B	ENSG00000038274	0.312012	0.156822	0.363771
TLL1	ENSG00000038295	-0.936415	0.00153494	0.0137484
EDC4	ENSG00000038358	0.00139083	0.99238	0.996369
TRIO	ENSG00000038382	-0.458629	0.0528053	0.178383
VCAN	ENSG00000038427	1.10562	0.000662804	0.00716408
CLEC16A	ENSG00000038532	-0.0446664	0.737059	0.869024
MSR1	ENSG00000038945	1.5166	0.00043103	0.00514712
CDH1	ENSG00000039068	1.37292	2.38905e-10	3.78654e-08
MTREX	ENSG00000039123	-0.237642	0.0652506	0.206201
DNAH5	ENSG00000039139	0.134841	0.686332	0.839827
ZFYVE16	ENSG00000039319	0.418668	0.00203063	0.0169311
RIPOR1	ENSG00000039523	-0.218335	0.239258	0.470726
C6	ENSG00000039537	-2.26137	0.000335643	0.00423428
RAI14	ENSG00000039560	0.936491	2.49498e-05	0.000554125
SOX30	ENSG00000039600	0.374817	0.719117	0.859452
PNKP	ENSG00000039650	-0.152033	0.511373	0.723424
BEST2	ENSG00000039987	-1.05	0.0373112	0.141383
PHLPP2	ENSG00000040199	0.243846	0.11612	0.300795
SPDL1	ENSG00000040275	0.338872	0.127437	0.319378
STAU2	ENSG00000040341	0.667311	6.64959e-05	0.00120137
SLC66A1	ENSG00000040487	-0.0640941	0.791804	0.898773
CTNS	ENSG00000040531	-0.230167	0.26156	0.495799
RTN4R	ENSG00000040608	-0.132073	0.812451	0.909595
PHF23	ENSG00000040633	0.106213	0.598228	0.782792
CDH10	ENSG00000040731	-0.987896	0.745495
INPP4A	ENSG00000040933	0.196295	0.129957	0.323585
RAB27B	ENSG00000041353	1.74873	5.61832e-24	2.44882e-20
PSMA4	ENSG00000041357	0.695092	8.18891e-05	0.0014066
MYO16	ENSG00000041515	-0.328662	0.583755	0.77268
LSG1	ENSG00000041802	-0.0235033	0.861595	0.93484
PARP3	ENSG00000041880	-0.352198	0.098165	0.269967
TNC	ENSG00000041982	0.439994	0.41356	0.644228
THAP3	ENSG00000041988	-0.00175385	0.994698	0.997473
RIPOR3	ENSG00000042062	-0.92152	6.12067e-05	0.00112327
TDP1	ENSG00000042088	-0.0814955	0.612059	0.791672
AIFM2	ENSG00000042286	-1.10269	1.48815e-06	5.63414e-05
C2orf83	ENSG00000042304	2.8966	0.0187764	0.0871315
SPATA7	ENSG00000042317	-0.283461	0.182669	0.399195
MED17	ENSG00000042429	0.0694061	0.660875	0.824055
RETSAT	ENSG00000042445	-0.38527	0.178051	0.392974
CAPG	ENSG00000042493	0.652301	0.00730615	0.0437106
AP2S1	ENSG00000042753	0.346857	0.112377	0.29446
USH2A	ENSG00000042781	-0.254392	0.339618	0.577496
ZPBP	ENSG00000042813	-0.108532	0.933299
TG	ENSG00000042832	1.3547	0.00120102	0.0114017
ADAM28	ENSG00000042980	0.677782	0.00479311	0.0321762
BARX2	ENSG00000043039	-1.42136	0.000827315	0.00855231
DCUN1D1	ENSG00000043093	0.497978	0.000885954	0.00900388
JADE2	ENSG00000043143	-0.175681	0.430991	0.659219
ZIC2	ENSG00000043355	2.65081	0.0121455	0.0636174
LCP2	ENSG00000043462	0.667879	0.0276823	0.114245
TRIT1	ENSG00000043514	-0.113086	0.537434	0.742429
ADRB1	ENSG00000043591	-1.75998	0.00746684	0.0444227
GUCA2B	ENSG00000044012	0.121229	0.968222
CUL7	ENSG00000044090	-0.131875	0.525533	0.733903
CTNNA1	ENSG00000044115	0.390433	0.01145	0.061038
PHKA2	ENSG00000044446	-0.230056	0.145023	0.346127
CNTLN	ENSG00000044459	-0.37408	0.0498153	0.171522
EPHA3	ENSG00000044524	-0.107041	0.744277	0.873487
HSPA5	ENSG00000044574	0.363783	0.127444	0.319378
DSG2	ENSG00000046604	0.103796	0.739059	0.870499
GEMIN8	ENSG00000046647	-0.0643007	0.719581	0.859637
OFD1	ENSG00000046651	-0.189964	0.296673	0.534914
GPM6B	ENSG00000046653	-0.555574	0.0846969	0.244844
MAGEC2	ENSG00000046774	0.654438	0.829641
PREX2	ENSG00000046889	-0.831902	0.00106611	0.0104392
WDR37	ENSG00000047056	0.212074	0.168241	0.379801
YTHDC2	ENSG00000047188	0.0553232	0.697663	0.84671
CTPS2	ENSG00000047230	1.02275	0.000109083	0.00175121
ATP6V1H	ENSG00000047249	0.668283	3.74206e-05	0.000765404
POLR2B	ENSG00000047315	0.207865	0.0461794	0.163219
ATOSA	ENSG00000047346	0.657712	0.00165196	0.0145423
ARAP2	ENSG00000047365	0.493511	0.0444978	0.159236
TPR	ENSG00000047410	0.122439	0.439681	0.666917
CP	ENSG00000047457	2.358	0.0019648	0.0165008
KATNIP	ENSG00000047578	0.0888215	0.574841	0.767144
DTNBP1	ENSG00000047579	0.295476	0.143234	0.343454
XK	ENSG00000047597	-0.385619	0.519607	0.729636
ANO2	ENSG00000047617	-0.411595	0.14184	0.341461
C12orf4	ENSG00000047621	0.590559	0.000160066	0.00236699
SCML1	ENSG00000047634	0.275838	0.304037	0.542358
WWC3	ENSG00000047644	0.191172	0.417273	0.64727
ARHGAP6	ENSG00000047648	-1.33707	1.75647e-05	0.000417773
FAM184B	ENSG00000047662	0.0953786	0.827746	0.917202
MAP4	ENSG00000047849	-0.188652	0.154437	0.36006
GOPC	ENSG00000047932	0.0120539	0.937773	0.972062
ROS1	ENSG00000047936	-0.0479291	0.974793	0.989169
USP28	ENSG00000048028	0.115712	0.562696	0.758853
HDAC9	ENSG00000048052	-0.32355	0.13661	0.333459
TSPAN17	ENSG00000048140	1.20786	4.5621e-05	0.000895192
NOP16	ENSG00000048162	-0.545389	0.0101569	0.055914
CC2D2A	ENSG00000048342	-0.0527966	0.826577	0.916283
RRM2B	ENSG00000048392	1.03968	6.2549e-06	0.000180997
ZNF800	ENSG00000048405	0.291341	0.0407652	0.149957
TNFRSF17	ENSG00000048462	-0.128049	0.808661	0.907719
SNX29	ENSG00000048471	-0.254826	0.0969061	0.26756
LMO3	ENSG00000048540	0.0986317	0.736714	0.868794
MRPS10	ENSG00000048544	0.605528	0.00379419	0.027022
GUCA1A	ENSG00000048545	0.598674	0.843969
RSF1	ENSG00000048649	0.0973179	0.385089	0.62028
VPS13D	ENSG00000048707	0.0694845	0.533969	0.740228
CELF2	ENSG00000048740	-0.754567	0.00485086	0.0324032
FAM120A	ENSG00000048828	0.487322	8.57877e-05	0.00145564
R3HDM1	ENSG00000048991	0.322222	0.0199138	0.0907468
COL9A2	ENSG00000049089	-0.274641	0.441948	0.668849
KITLG	ENSG00000049130	0.914726	0.00140993	0.0128901
ERCC8	ENSG00000049167	-0.0621248	0.71804	0.859001
ADAMTS6	ENSG00000049192	0.952192	0.0114001	0.0608835
H6PD	ENSG00000049239	-0.612715	0.000236907	0.00323999
VAMP3	ENSG00000049245	0.168754	0.394265	0.627803
PER3	ENSG00000049246	-0.443355	0.219103	0.446592
UTS2	ENSG00000049247	2.1361	0.0592091	0.192787
TNFRSF9	ENSG00000049249	2.13239	0.00171711	0.0149316
EPN3	ENSG00000049283	2.58784	8.68816e-08	5.44869e-06
LTBP1	ENSG00000049323	-0.127416	0.720306	0.859972
RCN1	ENSG00000049449	-0.403648	0.0807093	0.23721
ELN	ENSG00000049540	-0.56455	0.0982556	0.270153
RFC2	ENSG00000049541	0.199012	0.259392	0.493627
ARID1B	ENSG00000049618	-0.03775	0.770101	0.886743
CLPTM1L	ENSG00000049656	0.411269	0.00917126	0.0519357
NEDD4L	ENSG00000049759	-0.62803	7.31011e-05	0.0012867
FOXP3	ENSG00000049768	1.11295	0.00591109	0.0374004
PPP1R3F	ENSG00000049769	-0.0591333	0.845836	0.927026
HEXB	ENSG00000049860	0.385309	0.0973639	0.268468
PTCD2	ENSG00000049883	-0.189307	0.260033	0.494231
NEXMIF	ENSG00000050030	0.441485	0.224483	0.453157
JKAMP	ENSG00000050130	0.55259	4.56545e-05	0.000895238
DKK3	ENSG00000050165	-0.38578	0.173031	0.386558
ARHGEF5	ENSG00000050327	-0.532939	0.0681509	0.211608
NFE2L3	ENSG00000050344	1.3011	1.09934e-09	1.38386e-07
MCUR1	ENSG00000050393	0.236336	0.0859742	0.247203
LIMA1	ENSG00000050405	-0.66693	0.000196705	0.00279272
LETMD1	ENSG00000050426	-0.135211	0.291674	0.529337
SLC4A8	ENSG00000050438	2.51831	2.14383e-14	1.16802e-11
LAMC3	ENSG00000050555	-0.987179	0.172792	0.386185
PTGER3	ENSG00000050628	-0.533856	0.135839	0.332228
TNIP3	ENSG00000050730	2.39421	0.00649856	0.0401201
MAPK9	ENSG00000050748	1.43434	1.58534e-06	5.89961e-05
COL23A1	ENSG00000050767	-1.7358	3.96018e-05	0.000798655
BCAR1	ENSG00000050820	-0.323535	0.194815	0.416314
FHIP1B	ENSG00000051009	-0.504385	0.00406976	0.0284614
HERPUD1	ENSG00000051108	0.326977	0.160463	0.369196
HOMER3	ENSG00000051128	0.0284597	0.945667	0.975864
RAD51	ENSG00000051180	0.44207	0.168788	0.380493
POLQ	ENSG00000051341	1.29975	0.00090669	0.0091809
PIK3CB	ENSG00000051382	0.678352	8.85312e-05	0.00149058
CYBA	ENSG00000051523	0.0663471	0.821788	0.913575
THOC3	ENSG00000051596	0.557268	0.0847186	0.244885
HEBP2	ENSG00000051620	0.0520765	0.82048	0.91316
MPHOSPH9	ENSG00000051825	0.530978	0.0148658	0.0736092
PLEKHA5	ENSG00000052126	-0.0659528	0.720573	0.860203
PRSS8	ENSG00000052344	0.690309	0.0351697	0.135579
SIKE1	ENSG00000052723	0.449333	0.00335782	0.0247325
RRP12	ENSG00000052749	-0.292471	0.141862	0.341461
FNIP2	ENSG00000052795	0.121363	0.565889	0.761265
MSMO1	ENSG00000052802	1.21625	0.0001774	0.00257097
TTC17	ENSG00000052841	0.0331403	0.779194	0.892212
ALX4	ENSG00000052850	-0.753453	0.358383	0.595812
FSTL4	ENSG00000053108	1.99291	0.024576	0.105108
FOXN3	ENSG00000053254	-0.973529	9.23995e-07	3.81287e-05
METTL24	ENSG00000053328	-1.82129	1.40057e-06	5.37228e-05
AKR7A2	ENSG00000053371	-0.00535976	0.983291	0.99237
MRTO4	ENSG00000053372	-0.336106	0.0717574	0.219041
NNAT	ENSG00000053438	-0.53625	0.0195443	0.0896783
USE1	ENSG00000053501	-0.279319	0.26271	0.497013
MCF2L2	ENSG00000053524	0.0274211	0.936794	0.971596
NRIP2	ENSG00000053702	-0.564666	0.00477655	0.0320912
LAMA3	ENSG00000053747	-0.173454	0.713574	0.856829
AP5M1	ENSG00000053770	0.186989	0.155502	0.361721
ANAPC4	ENSG00000053900	-0.0596509	0.721746	0.860884
KCNQ1	ENSG00000053918	-0.313467	0.21587	0.44288
TRAPPC3	ENSG00000054116	0.265262	0.0955856	0.265106
THRAP3	ENSG00000054118	0.0675971	0.66694	0.82763
PHPT1	ENSG00000054148	-0.0514397	0.81143	0.908832
ENTPD2	ENSG00000054179	0.143195	0.591917	0.77889
LY75	ENSG00000054219	-0.372046	0.17255	0.385829
ARID4B	ENSG00000054267	0.36658	0.00260453	0.0204221
OPN3	ENSG00000054277	1.45856	0.00110997	0.010745
SDCCAG8	ENSG00000054282	0.0977984	0.513445	0.724801
PTPRN	ENSG00000054356	-2.8558	0.0272296	0.11314
HHAT	ENSG00000054392	0.717155	0.00678281	0.0414454
KIF1B	ENSG00000054523	-0.338284	0.00530891	0.0345883
FOXC1	ENSG00000054598	-1.68856	1.31146e-09	1.62161e-07
TBC1D22A	ENSG00000054611	-0.293491	0.0252445	0.107125
SYNE2	ENSG00000054654	-0.242598	0.219121	0.446592
PLEKHH1	ENSG00000054690	0.194998	0.342392	0.580543
ATP9A	ENSG00000054793	0.250884	0.226847	0.456422
SPO11	ENSG00000054796	0.238921	0.818249	0.912513
CBLN4	ENSG00000054803	0.96943	0.132582	0.327455
CHRDL2	ENSG00000054938	-0.994914	0.0641006	0.203693
FAM168A	ENSG00000054965	-0.25043	0.107565	0.286291
RELT	ENSG00000054967	0.131093	0.647322	0.814385
GALC	ENSG00000054983	-0.0026538	0.985654	0.993595
NOP58	ENSG00000055044	-0.156702	0.340152	0.578058
SZRD1	ENSG00000055070	-0.457741	0.00495637	0.0329313
KCNH2	ENSG00000055118	-0.0628131	0.918389	0.963454
CUL1	ENSG00000055130	0.166668	0.300319	0.538173
FAM114A2	ENSG00000055147	0.161921	0.275281	0.510872
CYFIP2	ENSG00000055163	0.545404	0.0536508	0.180487
TAB2	ENSG00000055208	0.00684814	0.962562	0.984241
GINM1	ENSG00000055211	-0.0230068	0.917166	0.963062
EIF2AK2	ENSG00000055332	0.373779	0.0197776	0.0903598
USP36	ENSG00000055483	-0.248102	0.131163	0.325239
KMT2C	ENSG00000055609	0.0973851	0.268529	0.50354
MCOLN3	ENSG00000055732	-1.04511	6.47895e-06	0.000185785
CCDC85A	ENSG00000055813	-1.84058	3.79228e-06	0.000119757
PUM2	ENSG00000055917	0.256178	0.0540286	0.181425
MRPL43	ENSG00000055950	-0.114871	0.504662	0.718569
ITIH4	ENSG00000055955	-0.0850847	0.836906	0.922099
ITIH1	ENSG00000055957	0.749654	0.508014	0.720812
HPF1	ENSG00000056050	0.110707	0.685451	0.839102
ZFR	ENSG00000056097	0.228017	0.0701496	0.215872
ZNF280C	ENSG00000056277	0.121609	0.594371	0.780414
NPFFR2	ENSG00000056291	-1.45545	0.131434	0.325721
PHF21B	ENSG00000056487	1.61867	0.0682606	0.211854
TRAF1	ENSG00000056558	0.183539	0.483908	0.701693
RC3H2	ENSG00000056586	0.41073	0.00398598	0.0280216
IL17RB	ENSG00000056736	0.767505	0.0188662	0.0874096
TRAF3IP2	ENSG00000056972	-0.376525	0.0279668	0.115065
GYG2	ENSG00000056998	-1.98817	3.94026e-05	0.000795841
DCBLD2	ENSG00000057019	-0.569517	0.00124908	0.0117618
SERPINB3	ENSG00000057149	0.0713842	0.981286
SOAT1	ENSG00000057252	0.197886	0.401714	0.634378
PKP2	ENSG00000057294	-0.0805759	0.796223	0.901047
MSH4	ENSG00000057468	1.4369	0.014158	0.0710279
F7	ENSG00000057593	2.24916	0.000151915	0.00226567
GDI2	ENSG00000057608	0.134023	0.426842	0.655345
PRDM1	ENSG00000057657	-0.375198	0.172279	0.385448
ATG5	ENSG00000057663	0.459185	0.00350614	0.0255396
TMCC3	ENSG00000057704	-0.0136816	0.959079	0.982659
PITHD1	ENSG00000057757	-0.0780561	0.578524	0.769505
MTA3	ENSG00000057935	0.496417	0.00167845	0.0146976
USP13	ENSG00000058056	0.0233447	0.923857	0.965502
ATP11B	ENSG00000058063	-0.0406979	0.786019	0.895705
LAMC2	ENSG00000058085	-0.969204	0.00345633	0.0252819
CDK14	ENSG00000058091	-0.182351	0.358048	0.595534
SEC61A1	ENSG00000058262	0.160615	0.418873	0.648865
PPP1R12A	ENSG00000058272	-0.209645	0.122877	0.312061
RASGRF1	ENSG00000058335	1.75817	0.00116266	0.011112
CAMK2B	ENSG00000058404	-0.464222	0.335309	0.573357
CROCC	ENSG00000058453	-0.514635	0.0384923	0.144368
POLR3E	ENSG00000058600	0.0303134	0.852783	0.930345
ATP2B4	ENSG00000058668	-0.277024	0.112169	0.294296
ZC3H11A	ENSG00000058673	0.232926	0.399149	0.631973
RIOK2	ENSG00000058729	0.106293	0.524036	0.73281
YIPF1	ENSG00000058799	1.11897	1.33713e-05	0.0003344
NDC1	ENSG00000058804	0.399171	0.0662473	0.208125
DGKG	ENSG00000058866	-0.898789	0.00694369	0.0421151
FLYWCH1	ENSG00000059122	-0.763539	0.00132181	0.0122776
UNKL	ENSG00000059145	-0.0984354	0.69954	0.847896
TBXAS1	ENSG00000059377	0.111605	0.524812	0.733334
PARP12	ENSG00000059378	0.838609	4.19286e-05	0.000834957
ALDH18A1	ENSG00000059573	0.775518	0.00413388	0.0288231
TARBP1	ENSG00000059588	-0.0806239	0.697985	0.846865
GATB	ENSG00000059691	-0.0612692	0.750669	0.877181
MXD1	ENSG00000059728	0.210101	0.251426	0.484444
CDK17	ENSG00000059758	0.274786	0.0531408	0.179256
DNAJC25	ENSG00000059769	0.176535	0.331544	0.5704
SLC2A3	ENSG00000059804	-0.470946	0.200288	0.423423
PSD	ENSG00000059915	-1.24329	0.00117433	0.011191
CTDP1	ENSG00000060069	-0.0981787	0.592246	0.779049
YBX3	ENSG00000060138	-1.08724	4.3817e-05	0.000865151
STYK1	ENSG00000060140	0.841542	0.0301752	0.121303
WNK1	ENSG00000060237	0.070843	0.628028	0.80215
RPS17P5	ENSG00000060303	-0.274228	0.840273
CCAR1	ENSG00000060339	0.15218	0.297164	0.535301
OGFR	ENSG00000060491	-0.375216	0.080128	0.235879
GNA15	ENSG00000060558	0.310333	0.425597	0.654351
CREB3L3	ENSG00000060566	-0.562334	0.853209
PIGV	ENSG00000060642	0.309772	0.165211	0.375906
PTPRU	ENSG00000060656	-0.163782	0.470603	0.691827
SNRNP40	ENSG00000060688	0.373804	0.00502828	0.0332193
RIMBP2	ENSG00000060709	-1.99268	2.93459e-05	0.000629699
COL11A1	ENSG00000060718	4.4345	2.54944e-09	2.84014e-07
QSER1	ENSG00000060749	-0.0806946	0.602001	0.785215
MPC1	ENSG00000060762	-0.148584	0.500297	0.71554
ACAA1	ENSG00000060971	0.312329	0.0278053	0.11459
BCAT1	ENSG00000060982	0.305734	0.400511	0.633274
HDAC7	ENSG00000061273	-0.222487	0.236615	0.467354
LZTS1	ENSG00000061337	-0.685606	0.0226548	0.0993897
PRDM6	ENSG00000061455	-0.267733	0.327523	0.56632
WNT8A	ENSG00000061492	1.45679	0.258328
SPAG4	ENSG00000061656	0.221205	0.59266	0.779297
NCKAP1	ENSG00000061676	0.469121	0.000165782	0.00243426
MRPS35	ENSG00000061794	0.564536	0.0526993	0.178249
GUCY1B1	ENSG00000061918	0.173507	0.490779	0.707726
SFSWAP	ENSG00000061936	-0.233122	0.0972733	0.268305
TNK2	ENSG00000061938	-0.0742631	0.762595	0.882867
MON2	ENSG00000061987	-0.0306515	0.799257	0.902825
CDH3	ENSG00000062038	-0.530915	0.0777017	0.231046
ARSF	ENSG00000062096	0.83353	0.783996
GPBP1	ENSG00000062194	0.106203	0.376515	0.613061
DGAT2	ENSG00000062282	-1.90704	0.000134461	0.00205187
ZNF112	ENSG00000062370	0.146099	0.592681	0.779297
CS	ENSG00000062485	0.0850071	0.613356	0.792588
LTK	ENSG00000062524	-0.759944	0.214471	0.4411
MRPS24	ENSG00000062582	-0.937355	0.111831	0.293727
ELMO2	ENSG00000062598	0.494159	0.00755859	0.0447699
WAPL	ENSG00000062650	0.340961	0.0325565	0.1282
VMP1	ENSG00000062716	1.35978	2.79639e-07	1.36183e-05
APPBP2	ENSG00000062725	0.472933	0.0372174	0.141242
POLD1	ENSG00000062822	-0.478339	0.0271561	0.112915
SEZ6	ENSG00000063015	0.262111	0.432548	0.660587
EIF4B	ENSG00000063046	-0.520682	0.0035769	0.0259084
SLC6A16	ENSG00000063127	0.256897	0.519632	0.729636
BICRA	ENSG00000063169	-0.354012	0.0315753	0.125299
SPHK2	ENSG00000063176	-0.371069	0.0429964	0.155549
RPL18	ENSG00000063177	-0.760867	0.000353021	0.00441517
CA11	ENSG00000063180	-1.37253	0.000332557	0.00420904
ISOC2	ENSG00000063241	0.113942	0.589235	0.776763
U2AF2	ENSG00000063244	-0.0304958	0.818413	0.912574
EPN1	ENSG00000063245	-0.46344	0.00865986	0.049771
MED29	ENSG00000063322	-0.266812	0.0854241	0.24617
AHRR	ENSG00000063438	0.739977	0.319053	0.557955
GSC2	ENSG00000063515	-0.405604	0.893992
ZNF275	ENSG00000063587	-0.421831	0.0238565	0.103016
MTMR1	ENSG00000063601	-0.0563956	0.675199	0.833103
GPC1	ENSG00000063660	0.808423	0.00471662	0.031762
ADCK1	ENSG00000063761	-0.191269	0.475911	0.695512
HAGH	ENSG00000063854	0.210166	0.380215	0.616463
RNF4	ENSG00000063978	0.311974	0.0327915	0.128878
CASP8	ENSG00000064012	0.572084	0.00266834	0.0208055
LIMCH1	ENSG00000064042	0.162165	0.568215	0.762745
INTS13	ENSG00000064102	0.435838	0.043887	0.157714
TM7SF3	ENSG00000064115	0.0826062	0.596083	0.781492
DLX3	ENSG00000064195	0.395234	0.496837	0.7124
SPA17	ENSG00000064199	0.39896	0.101448	0.275841
TSPAN32	ENSG00000064201	-0.0426027	0.915964	0.962482
CCN5	ENSG00000064205	-1.0327	0.0292483	0.118713
DMRT3	ENSG00000064218	-1.07223	0.0567734	0.18759
ST3GAL6	ENSG00000064225	-0.550023	0.0105632	0.0575961
ATP2C2	ENSG00000064270	1.8705	7.28664e-06	0.000203786
NGFR	ENSG00000064300	-1.58531	0.000138895	0.00210938
CDON	ENSG00000064309	-0.883742	0.00991839	0.0549657
TAF2	ENSG00000064313	0.271981	0.0539064	0.181085
HIPK2	ENSG00000064393	-0.069954	0.7194	0.85956
TNPO3	ENSG00000064419	0.251584	0.072838	0.221217
BORCS8-MEF2B	ENSG00000064489	0.135017	0.839737	0.923608
RFXANK	ENSG00000064490	0.233582	0.389075	0.623597
TMEM161A	ENSG00000064545	-0.755383	0.000551703	0.00624792
LPAR2	ENSG00000064547	0.464595	0.155577	0.361799
CTSA	ENSG00000064601	-0.201543	0.350273	0.587845
SUGP2	ENSG00000064607	-0.0429628	0.795472	0.900533
SLC12A2	ENSG00000064651	0.501676	0.218622	0.446051
SNX24	ENSG00000064652	0.616705	0.0136358	0.0691842
EYA2	ENSG00000064655	-1.66446	3.47083e-08	2.50073e-06
CNN2	ENSG00000064666	-0.62927	0.000202946	0.00286498
ABCA7	ENSG00000064687	0.647786	0.0084912	0.0491337
SNCAIP	ENSG00000064692	-0.40814	0.37405	0.610558
DDX20	ENSG00000064703	0.307606	0.15379	0.359272
BTBD1	ENSG00000064726	0.69461	0.000156756	0.00232395
FAR2	ENSG00000064763	0.173888	0.385278	0.620349
BCAS1	ENSG00000064787	3.51651	1.35487e-11	3.25063e-09
POU1F1	ENSG00000064835	2.61324	0.0728022
CHI3L2	ENSG00000064886	-1.02318	0.00775446	0.0457049
SBNO2	ENSG00000064932	0.035044	0.860286	0.934118
PMS1	ENSG00000064933	0.0358782	0.843518	0.925737
HMG20B	ENSG00000064961	0.211409	0.401767	0.634388
CALCRL	ENSG00000064989	-0.350664	0.150884	0.354885
TAF11	ENSG00000064995	0.0561093	0.70611	0.852392
ANKS1A	ENSG00000064999	-0.600666	0.00239235	0.0191856
AP3D1	ENSG00000065000	0.184691	0.17458	0.388601
ZNF76	ENSG00000065029	-0.106201	0.537366	0.742429
NHERF2	ENSG00000065054	-0.548233	0.018983	0.0877876
NTHL1	ENSG00000065057	-0.296144	0.358868	0.596273
BLTP3A	ENSG00000065060	0.356088	0.00650213	0.0401279
GNAI3	ENSG00000065135	0.433403	0.0082978	0.0482548
IPO5	ENSG00000065150	-0.0748666	0.70026	0.848219
OAT	ENSG00000065154	0.158784	0.469028	0.690523
WDR3	ENSG00000065183	-0.0560789	0.716575	0.858298
PKN2	ENSG00000065243	0.0620429	0.613503	0.792687
WDR18	ENSG00000065268	-0.00287122	0.990643	0.995684
TRAM2	ENSG00000065308	-0.210648	0.292407	0.530073
NTN1	ENSG00000065320	-0.859208	0.00148886	0.0134321
GLP2R	ENSG00000065325	-1.23265	0.0620179	0.199291
MCM10	ENSG00000065328	0.962836	0.0239201	0.1032
DGKA	ENSG00000065357	0.234174	0.24432	0.476513
ERBB3	ENSG00000065361	1.32425	2.32621e-07	1.17227e-05
ROPN1	ENSG00000065371	-4.39282	1.00378e-14	5.93233e-12
ANKRD44	ENSG00000065413	0.569094	0.00706801	0.0426097
KARS1	ENSG00000065427	-0.158982	0.406402	0.638228
ADAT1	ENSG00000065457	0.291669	0.081061	0.237902
PDIA5	ENSG00000065485	0.130969	0.557125	0.755362
TBC1D22B	ENSG00000065491	0.0380578	0.836786	0.922099
NDUFB4	ENSG00000065518	0.402371	0.0652872	0.206261
SPEN	ENSG00000065526	-0.240311	0.0988926	0.271412
MYLK	ENSG00000065534	-0.905587	4.55505e-05	0.000894818
ZC3H15	ENSG00000065548	0.119421	0.381282	0.617317
MAP2K4	ENSG00000065559	0.463827	0.190428	0.409778
PACC1	ENSG00000065600	0.901425	0.00446035	0.0305076
SNAP91	ENSG00000065609	1.08371	0.203501	0.427412
SLK	ENSG00000065613	0.307147	0.0899305	0.254507
CYB5R4	ENSG00000065615	0.512057	0.0111373	0.0598838
COL17A1	ENSG00000065618	-1.67947	4.7187e-05	0.000918684
GSTO2	ENSG00000065621	-0.507228	0.0965369	0.266985
SEC61A2	ENSG00000065665	0.758915	9.48826e-07	3.90149e-05
PRKCQ	ENSG00000065675	-0.919881	0.00103069	0.0101753
TLE2	ENSG00000065717	-0.780447	0.00273986	0.021233
ASB1	ENSG00000065802	-0.61087	0.000112469	0.00179482
FAM107B	ENSG00000065809	0.335773	0.247006	0.479638
ME1	ENSG00000065833	-0.686257	0.204904	0.429148
TBC1D1	ENSG00000065882	0.279546	0.116936	0.302153
CDK13	ENSG00000065883	0.0249613	0.819353	0.912745
MTHFD2	ENSG00000065911	1.33089	2.43077e-08	1.84659e-06
SLC9A7	ENSG00000065923	-0.265433	0.179222	0.394626
FOXJ2	ENSG00000065970	-0.385557	0.00244096	0.0194502
YBX1	ENSG00000065978	-0.372271	0.128015	0.320326
PDE4A	ENSG00000065989	-0.44667	0.0537809	0.180803
PPP2R5A	ENSG00000066027	0.421691	0.0224093	0.0985237
CTNNA2	ENSG00000066032	4.12995	0.00480845	0.0322136
ELAVL1	ENSG00000066044	0.117203	0.361406	0.598949
TIE1	ENSG00000066056	-1.22301	4.18358e-07	1.90689e-05
DIP2B	ENSG00000066084	0.354974	0.0102861	0.0564386
SMARCD1	ENSG00000066117	-0.173757	0.133501	0.328834
KDM4A	ENSG00000066135	0.0861429	0.544548	0.747082
NFYC	ENSG00000066136	-0.243461	0.0251532	0.106855
ZMYND12	ENSG00000066185	-0.0687212	0.906065	0.957529
SLC9A3	ENSG00000066230	-0.813084	0.0203769	0.0922755
NGEF	ENSG00000066248	0.00632753	0.986145	0.99384
ASPM	ENSG00000066279	2.12907	1.66494e-07	8.98682e-06
CD84	ENSG00000066294	0.782783	0.0150479	0.0742682
ELOVL1	ENSG00000066322	0.0623204	0.750501	0.877131
SPI1	ENSG00000066336	-0.143384	0.63725	0.807648
POLR1H	ENSG00000066379	0.393075	0.0654599	0.206426
MPPED2	ENSG00000066382	0.0125634	0.980293	0.991037
CLDN18	ENSG00000066405	-0.46838	0.188839	0.407565
ZBTB11	ENSG00000066422	0.367687	0.0144563	0.0720765
ATXN3	ENSG00000066427	-0.463401	0.00078791	0.00824045
GOLGA5	ENSG00000066455	0.115962	0.412407	0.643496
FGFR2	ENSG00000066468	-1.02951	0.00446681	0.0305398
LRRC40	ENSG00000066557	0.422788	0.0408021	0.149982
ISOC1	ENSG00000066583	1.07968	5.02819e-05	0.000965995
EML1	ENSG00000066629	-0.624756	0.00483611	0.0323357
TRMT11	ENSG00000066651	-0.373856	0.0530839	0.179116
THUMPD1	ENSG00000066654	-0.224338	0.144576	0.345526
MSANTD3	ENSG00000066697	0.0459869	0.88402	0.946255
KIF26A	ENSG00000066735	-1.31094	0.00195856	0.016472
ATG2B	ENSG00000066739	-0.286524	0.0614984	0.198206
ARFGEF1	ENSG00000066777	0.457466	2.03875e-05	0.000471414
ACSM2B	ENSG00000066813	-0.489562	0.699428	0.847817
ZFAT	ENSG00000066827	0.0490685	0.726384	0.862785
MTFR1	ENSG00000066855	0.926887	1.18507e-06	4.70104e-05
STAG3	ENSG00000066923	-0.294553	0.26459	0.499215
FECH	ENSG00000066926	0.428522	0.0107168	0.0582335
MYO9A	ENSG00000066933	0.0128506	0.953412	0.979711
DDX3Y	ENSG00000067048	0.875311	0.535296
PFKP	ENSG00000067057	-0.157412	0.501447	0.716398
IDI1	ENSG00000067064	0.909744	0.000498071	0.00577677
SP100	ENSG00000067066	0.372438	0.0277469	0.114471
KLF6	ENSG00000067082	-0.627235	0.0058664	0.0371987
PLPP1	ENSG00000067113	-0.695737	0.0108166	0.0586049
NEO1	ENSG00000067141	0.178882	0.572793	0.765854
TRAM1	ENSG00000067167	0.586883	0.0113668	0.060771
PHKA1	ENSG00000067177	0.727949	0.000309531	0.0039915
TNFRSF1A	ENSG00000067182	-0.391783	0.0536849	0.180567
CACNB1	ENSG00000067191	0.13801	0.712706	0.856176
EVI5	ENSG00000067208	0.0770506	0.631213	0.803981
STOML1	ENSG00000067221	-0.0239409	0.921852	0.964725
PKM	ENSG00000067225	1.14281	3.06873e-05	0.000652462
DHX29	ENSG00000067248	0.19325	0.213588	0.440165
DNTTIP2	ENSG00000067334	0.112396	0.551096	0.751425
METTL22	ENSG00000067365	-0.158277	0.362048	0.599568
TP53BP1	ENSG00000067369	-0.236004	0.179593	0.395044
TRO	ENSG00000067445	-1.0543	0.00533971	0.0347564
RRP15	ENSG00000067533	0.306984	0.0561826	0.186255
RHOA	ENSG00000067560	0.500347	0.0396349	0.147285
DHX8	ENSG00000067596	-0.0817639	0.640638	0.810126
PMS2P4	ENSG00000067601	-0.154934	0.635555	0.806418
PRKCZ	ENSG00000067606	0.417719	0.0935092	0.261342
ZFY	ENSG00000067646	0.285284	0.925296
IARS2	ENSG00000067704	0.595481	0.0035978	0.0260328
SYT1	ENSG00000067715	0.678455	0.107259	0.285672
NAV3	ENSG00000067798	-0.921318	0.0010533	0.0103429
IDH3G	ENSG00000067829	0.0372795	0.819068	0.912745
ROGDI	ENSG00000067836	0.336785	0.370419	0.607313
PDZD4	ENSG00000067840	-1.13933	0.000588812	0.00656581
ATP2B3	ENSG00000067842	1.56111	0.137729
ROCK1	ENSG00000067900	0.0252314	0.857401	0.932677
CBFB	ENSG00000067955	0.56106	0.00144106	0.013106
PDK3	ENSG00000067992	0.00176422	0.992051	0.996313
HYAL2	ENSG00000068001	-0.486085	0.00664072	0.0407668
HDAC4	ENSG00000068024	-0.526166	0.00245165	0.019522
RASSF1	ENSG00000068028	-0.407337	0.0312932	0.124505
FGFR3	ENSG00000068078	3.09793	4.79328e-08	3.29009e-06
IFI35	ENSG00000068079	0.330255	0.311955	0.550723
HEATR6	ENSG00000068097	0.580456	0.00312291	0.0234077
COASY	ENSG00000068120	-0.26462	0.30788	0.546224
PLEKHH3	ENSG00000068137	-0.161838	0.609735	0.789997
MEF2A	ENSG00000068305	0.199656	0.244501	0.476712
OTUD5	ENSG00000068308	-0.215542	0.0995556	0.272652
TFE3	ENSG00000068323	-0.495654	0.000304246	0.00394523
TBC1D25	ENSG00000068354	-0.444457	0.00996458	0.0551691
ACSL4	ENSG00000068366	-0.437374	0.113238	0.296056
INPP5A	ENSG00000068383	0.142329	0.525486	0.733903
GPKOW	ENSG00000068394	0.00776444	0.968172	0.986805
GRIPAP1	ENSG00000068400	0.155163	0.281888	0.51787
FTSJ1	ENSG00000068438	0.0295082	0.854744	0.931319
PRR11	ENSG00000068489	1.54533	4.78858e-05	0.000928525
REEP1	ENSG00000068615	1.6631	2.22067e-05	0.000504775
ATP11A	ENSG00000068650	-0.611808	0.00107658	0.0105005
POLR1A	ENSG00000068654	0.000519805	0.997416	0.998648
LAPTM4A	ENSG00000068697	0.166168	0.514626	0.725645
TTC7A	ENSG00000068724	-0.514847	0.0192862	0.0888364
IP6K2	ENSG00000068745	-0.249017	0.159585	0.367954
STON1-GTF2A1L	ENSG00000068781	0.779701	0.416254	0.646492
SRBD1	ENSG00000068784	0.226243	0.20713	0.431865
KIF2A	ENSG00000068796	0.224023	0.166488	0.377555
RASGRP2	ENSG00000068831	-0.444035	0.142176	0.341852
PSME4	ENSG00000068878	0.230204	0.207922	0.432672
IFT80	ENSG00000068885	0.284861	0.154131	0.359683
SIRT2	ENSG00000068903	-0.641706	2.06827e-05	0.00047666
ERLEC1	ENSG00000068912	0.378013	0.0339198	0.132151
PPP2R5B	ENSG00000068971	-0.27502	0.180073	0.3956
PYGM	ENSG00000068976	-0.829912	0.0380151	0.143157
PAGE1	ENSG00000068985
PITX1	ENSG00000069011	3.1672	3.46502e-05	0.000720034
TRPC7	ENSG00000069018	0.72083	0.812654
MAST4	ENSG00000069020	0.654536	0.0554104	0.184537
ADGRF5	ENSG00000069122	-0.604535	0.01401	0.0704864
SDK2	ENSG00000069188	-0.0288326	0.941177	0.97375
ADAM7	ENSG00000069206	1.76086	0.270469
NUP133	ENSG00000069248	0.331664	0.0545408	0.18267
NUCKS1	ENSG00000069275	-0.023968	0.885159	0.946941
VPS35	ENSG00000069329	0.347628	0.0266296	0.111232
DNAJA2	ENSG00000069345	0.198684	0.233514	0.464299
BCL3	ENSG00000069399	0.7396	0.0298612	0.120387
KCNAB2	ENSG00000069424	0.0446621	0.820377	0.913106
ABCC9	ENSG00000069431	-0.796702	0.00187737	0.0159669
GAL	ENSG00000069482	-0.117196	0.874202	0.941342
CLEC2D	ENSG00000069493	0.57301	0.000652506	0.00706591
FUNDC1	ENSG00000069509	0.697997	0.0221477	0.0977928
MAOB	ENSG00000069535	-1.16244	0.00694117	0.0421092
RORA	ENSG00000069667	0.104582	0.641858	0.810998
DRD4	ENSG00000069696	-0.708331	0.0233578	0.101592
TGFBR3	ENSG00000069702	-2.45994	1.14052e-12	4.09987e-10
PLA2G10	ENSG00000069764	0.210825	0.771949	0.88786
HES2	ENSG00000069812	1.90428	0.00598088	0.0377052
ATP1B3	ENSG00000069849	0.20065	0.387458	0.621992
NEDD4	ENSG00000069869	0.645954	0.000164498	0.00242225
PIGB	ENSG00000069943	0.0238983	0.899662	0.955019
MAPK6	ENSG00000069956	0.0501573	0.765204	0.88447
GNB5	ENSG00000069966	-0.42481	0.0722679	0.220118
RAB27A	ENSG00000069974	0.108654	0.467643	0.689476
HDHD5	ENSG00000069998	-0.197171	0.204617	0.428716
UFD1	ENSG00000070010	0.365463	0.0175491	0.0830282
LRP6	ENSG00000070018	-0.69345	0.00118183	0.0112532
GUCY2C	ENSG00000070019	-0.240648	0.565868	0.761265
SCT	ENSG00000070031	-0.595885	0.127295	0.319222
PHRF1	ENSG00000070047	-0.459194	0.0279776	0.115096
ELP1	ENSG00000070061	0.0985621	0.604938	0.787018
NUCB2	ENSG00000070081	0.608331	0.00305235	0.0229994
PFN2	ENSG00000070087	0.272342	0.358178	0.595637
PTPN3	ENSG00000070159	0.504423	0.0145772	0.0724892
SPTB	ENSG00000070182	-0.729486	0.0489871	0.169474
DAPP1	ENSG00000070190	0.788962	0.0144459	0.0720518
FGF10	ENSG00000070193	-1.74296	9.76218e-05	0.00160728
SLC44A1	ENSG00000070214	0.528503	0.00702171	0.0424038
TMEM260	ENSG00000070269	-0.0393757	0.759868	0.882136
SMG6	ENSG00000070366	-0.668236	0.000422491	0.00507402
EXOC5	ENSG00000070367	0.306279	0.0383328	0.143971
CLTCL1	ENSG00000070371	-0.352954	0.221341	0.449213
FGF22	ENSG00000070388	-0.205882	0.734751	0.867737
FSTL3	ENSG00000070404	-0.699759	0.00528386	0.0344766
DGCR2	ENSG00000070413	-0.172226	0.250298	0.483071
RNF126	ENSG00000070423	-0.105867	0.680209	0.836149
MNT	ENSG00000070444	-0.500106	0.0243579	0.104472
ZXDC	ENSG00000070476	-0.198134	0.160649	0.369431
JMJD6	ENSG00000070495	0.0916749	0.708454	0.853449
POLB	ENSG00000070501	0.985328	0.000130531	0.00201037
ST6GALNAC1	ENSG00000070526	1.3346	0.0156989	0.0766459
WIPI1	ENSG00000070540	0.325677	0.0837794	0.243133
FRMPD1	ENSG00000070601	-0.123542	0.818995	0.912745
GBA2	ENSG00000070610	-0.365433	0.028296	0.116104
NDST1	ENSG00000070614	-0.420774	0.0112743	0.0604596
ASNS	ENSG00000070669	0.0975502	0.739412	0.870658
AP3M2	ENSG00000070718	0.521335	0.00566663	0.0362417
CNGB1	ENSG00000070729	1.55016	0.333937
ST6GALNAC2	ENSG00000070731	0.858093	0.028955	0.117838
CHAT	ENSG00000070748
PABPC1	ENSG00000070756	-0.00457316	0.985556	0.993569
TESK2	ENSG00000070759	0.440505	0.0836228	0.242866
CFAP20	ENSG00000070761	0.0251384	0.898125	0.954201
CSNK2A2	ENSG00000070770	-0.000916527	0.995668	0.997761
PTPN21	ENSG00000070778	-0.702621	0.00144581	0.0131265
EIF2B3	ENSG00000070785	-0.497447	0.00104343	0.0102749
CAMK2A	ENSG00000070808	-0.22797	0.684445	0.838664
TCOF1	ENSG00000070814	-0.445833	0.0256853	0.108534
CDC42	ENSG00000070831	0.310301	0.0440267	0.158053
OSBPL3	ENSG00000070882	0.491512	0.0361938	0.138473
EPHA8	ENSG00000070886	5.472	0.000513621	0.00591266
SLC12A3	ENSG00000070915	1.06249	0.152986	0.358043
RAD18	ENSG00000070950	0.185417	0.265502	0.500206
ATP2B1	ENSG00000070961	-0.0792201	0.556673	0.755043
TRPM5	ENSG00000070985	-1.26668	0.127617	0.319697
NCK2	ENSG00000071051	-0.32391	0.0244526	0.104772
MAP4K4	ENSG00000071054	-0.403492	0.0174631	0.0827899
MGAT4A	ENSG00000071073	1.44251	4.20334e-09	4.31077e-07
RPL31	ENSG00000071082	-0.49868	0.00431644	0.0297882
WDR1	ENSG00000071127	-0.132442	0.280845	0.51696
SNX13	ENSG00000071189	0.205708	0.118457	0.30454
MS4A12	ENSG00000071203	2.05394	0.409196
ARHGAP10	ENSG00000071205	-0.80631	0.01089	0.0588991
RPS6KA2	ENSG00000071242	-0.0206823	0.903995	0.956801
ING3	ENSG00000071243	-0.105531	0.598376	0.782862
VASH1	ENSG00000071246	-0.171652	0.377321	0.613837
LMCD1	ENSG00000071282	-0.369253	0.188933	0.407652
BUD23	ENSG00000071462	0.118807	0.447243	0.673106
SEL1L	ENSG00000071537	0.241237	0.198696	0.421124
TRIP13	ENSG00000071539	0.904907	0.00907121	0.0515153
ATP6AP1	ENSG00000071553	0.911258	3.45571e-05	0.000719385
TCF3	ENSG00000071564	0.00822599	0.971376	0.987948
TRIB2	ENSG00000071575	0.0553953	0.794339	0.899951
DAZAP1	ENSG00000071626	-0.0922329	0.588324	0.776086
MBD3	ENSG00000071655	-0.603968	0.00259699	0.0203768
PRLH	ENSG00000071677	1.1132	0.668982
HLTF	ENSG00000071794	0.596395	0.0051596	0.0338495
FAM50A	ENSG00000071859	0.107135	0.611211	0.79122
FAM3A	ENSG00000071889	-0.19074	0.364881	0.602132
CPSF1	ENSG00000071894	-0.330683	0.0263208	0.110416
MYO3B	ENSG00000071909	0.931841	0.0859471	0.247166
CYBRD1	ENSG00000071967	-0.674964	0.00585218	0.0371288
CDH19	ENSG00000071991	-2.3243	0.0060361	0.0379435
PDCD2	ENSG00000071994	0.278174	0.0417138	0.152369
SLC6A15	ENSG00000072041	-2.16283	0.0214245	0.0956288
RDH11	ENSG00000072042	0.564178	0.00243564	0.0194255
PRKACA	ENSG00000072062	-0.58954	0.000328407	0.00417622
ADGRL1	ENSG00000072071	-0.716397	0.00864311	0.0497079
SPP2	ENSG00000072080	0.598674	0.843969
ACTN1	ENSG00000072110	-0.447896	0.0173577	0.0824699
ZFYVE26	ENSG00000072121	-0.14905	0.353571	0.590831
RPS6KA6	ENSG00000072133	0.563785	0.0152958	0.0751515
EPN2	ENSG00000072134	-0.0171337	0.941553	0.973915
PTPN18	ENSG00000072135	-0.248271	0.236412	0.467104
LIMS2	ENSG00000072163	-1.58021	9.83317e-09	8.6366e-07
ASIC4	ENSG00000072182	0.514974	0.378964	0.615296
SPEG	ENSG00000072195	-1.24301	0.000214524	0.0029909
LNX1	ENSG00000072201	-0.0931562	0.662538	0.825092
ALDH3A2	ENSG00000072210	-0.906155	0.000251965	0.00340006
TFRC	ENSG00000072274	0.8432	0.00588943	0.037304
SREBF1	ENSG00000072310	1.74024	3.92849e-05	0.000795338
TRPC5	ENSG00000072315	0.429789	0.375792	0.612227
AFF4	ENSG00000072364	0.342321	0.0141328	0.0709866
UBE2D1	ENSG00000072401	0.930702	0.00024479	0.003329
PALS1	ENSG00000072415	-0.0980804	0.426183	0.65483
RHOBTB1	ENSG00000072422	0.659249	0.0481234	0.167366
SMC1A	ENSG00000072501	0.349871	0.0862585	0.247635
HSD17B10	ENSG00000072506	0.472608	0.106448	0.284253
MARK2	ENSG00000072518	0.216151	0.173399	0.386961
HMMR	ENSG00000072571	1.15078	0.0182524	0.0853942
CHFR	ENSG00000072609	0.431415	0.00830397	0.0482827
TRHDE	ENSG00000072657	-2.69798	8.29368e-05	0.0014197
P4HA2	ENSG00000072682	0.319866	0.211799	0.437616
FCGR2B	ENSG00000072694	0.338257	0.311451	0.550096
NFATC3	ENSG00000072736	-0.356884	0.0170363	0.0813084
TRNT1	ENSG00000072756	0.168708	0.304739	0.543055
ACADVL	ENSG00000072778	-1.07107	1.84448e-10	3.12209e-08
STK10	ENSG00000072786	0.0739062	0.704042	0.850927
FBXW11	ENSG00000072803	0.477035	0.00743353	0.0442922
ACAP1	ENSG00000072818	-1.01902	4.76024e-06	0.000143377
CRMP1	ENSG00000072832	-0.591305	0.00636158	0.0394912
EVC	ENSG00000072840	-0.66307	0.00213925	0.0175721
DERL2	ENSG00000072849	-0.136255	0.430224	0.658566
SIDT1	ENSG00000072858	1.48927	2.53037e-20	5.51446e-17
NDE1	ENSG00000072864	0.39404	0.0367363	0.140011
IRAG1	ENSG00000072952	-0.560125	0.00174736	0.0151338
TMEM38A	ENSG00000072954	0.606265	0.0653319	0.206289
AP1M1	ENSG00000072958	-0.300688	0.0583766	0.191112
PVR	ENSG00000073008	-0.572305	0.00241382	0.0193001
XRCC1	ENSG00000073050	-0.284671	0.119869	0.307242
SCARB1	ENSG00000073060	-1.58181	7.05628e-14	3.67232e-11
CYP2W1	ENSG00000073067	-0.999773	0.0278895	0.114855
MCM2	ENSG00000073111	0.233201	0.517524	0.72782
MOV10L1	ENSG00000073146	1.40081	0.0227772	0.0997763
PANX2	ENSG00000073150	-0.238599	0.578807	0.769656
SELENOO	ENSG00000073169	-0.414918	0.0843914	0.244345
TP63	ENSG00000073282	-1.30854	0.00146353	0.0132447
ALPK1	ENSG00000073331	-0.0721317	0.675743	0.83345
LLGL2	ENSG00000073350	1.59737	3.4807e-09	3.68901e-07
PDE8A	ENSG00000073417	-0.175675	0.242507	0.474574
CLCN4	ENSG00000073464	-0.797933	0.017922	0.0842326
NLE1	ENSG00000073536	-0.755631	0.000549635	0.00623057
SDHA	ENSG00000073578	0.414438	0.0445385	0.159331
SMARCE1	ENSG00000073584	0.452404	0.0326896	0.128623
FNDC8	ENSG00000073598	-1.40516	0.288133
GSDMB	ENSG00000073605	0.899238	0.0410314	0.150634
KDM5A	ENSG00000073614	-0.073753	0.373648	0.610222
ADAM11	ENSG00000073670	-1.61733	0.00042258	0.00507402
PPP2R3A	ENSG00000073711	-0.170416	0.247751	0.480469
FERMT2	ENSG00000073712	-0.697392	0.00437406	0.0300945
ABCB11	ENSG00000073734	-0.468456	0.390939	0.625182
DHRS9	ENSG00000073737	0.690173	0.291102	0.528724
CD5L	ENSG00000073754	0.916321	0.488578
PTGS2	ENSG00000073756	-0.778358	0.100615	0.274346
IGF2BP2	ENSG00000073792	-1.77434	5.64838e-08	3.77305e-06
MAP3K13	ENSG00000073803	0.179071	0.229456	0.459485
ST6GAL1	ENSG00000073849	0.312525	0.350616	0.588167
TBX21	ENSG00000073861	-0.0463343	0.931735	0.969001
VDAC1P1	ENSG00000073905	1.84679	0.120544
FRY	ENSG00000073910	0.285684	0.195874	0.417432
PICALM	ENSG00000073921	-0.0275039	0.88993	0.949569
NSF	ENSG00000073969	1.10858	5.22934e-05	0.000995315
GLI2	ENSG00000074047	-0.782322	0.0729624	0.22144
CLASP1	ENSG00000074054	-0.0845153	0.433661	0.661476
MRPS34	ENSG00000074071	0.337485	0.220507	0.448329
NOTCH3	ENSG00000074181	-0.0637489	0.801141	0.904015
CLNS1A	ENSG00000074201	0.28813	0.131074	0.325066
PPP2R2C	ENSG00000074211	4.03588	1.46276e-09	1.78339e-07
TEAD2	ENSG00000074219	-0.248855	0.444698	0.671064
EED	ENSG00000074266	0.337146	0.112148	0.294266
CDHR2	ENSG00000074276	0.996296	0.0528543	0.178479
SNCB	ENSG00000074317	1.25843	0.621711
TSG101	ENSG00000074319	0.0636088	0.770981	0.887414
NCBP3	ENSG00000074356	-0.210764	0.0330254	0.129469
ATP2A3	ENSG00000074370	0.63213	0.0851353	0.245672
CA12	ENSG00000074410	2.69366	7.51879e-06	0.000209069
MGLL	ENSG00000074416	-0.925249	0.00134668	0.0124622
NTN4	ENSG00000074527	-0.19364	0.563627	0.75954
BCS1L	ENSG00000074582	-0.114132	0.525215	0.73368
NUAK1	ENSG00000074590	-0.0425586	0.843542	0.925737
DPP8	ENSG00000074603	0.462133	0.00102409	0.0101216
SLC24A1	ENSG00000074621	-0.368775	0.0293908	0.119133
ZNF532	ENSG00000074657	-0.301903	0.120013	0.307453
SCARF1	ENSG00000074660	-1.05934	2.18623e-05	0.000498316
LMAN1	ENSG00000074695	0.292774	0.197181	0.419264
HACD3	ENSG00000074696	1.31275	4.45246e-11	8.67735e-09
IPCEF1	ENSG00000074706	-0.0389518	0.909538	0.959742
ZZEF1	ENSG00000074755	-0.42636	0.00262655	0.020544
NOX3	ENSG00000074771
ENO1	ENSG00000074800	-0.27382	0.166757	0.377944
SLC12A1	ENSG00000074803	1.05032	0.020201	0.0917294
MYDGF	ENSG00000074842	-0.177173	0.53948	0.743775
ANO8	ENSG00000074855	-0.517536	0.0326952	0.12863
TUBE1	ENSG00000074935	0.0507104	0.82397	0.914709
ARHGEF10L	ENSG00000074964	-0.412344	0.0874863	0.250107
TXK	ENSG00000074966	0.843957	0.00689896	0.0419313
WSCD2	ENSG00000075035	-1.29036	0.0124071	0.0646094
KCNQ2	ENSG00000075043	1.47575	0.239334
TACR2	ENSG00000075073	-0.0362673	0.92939	0.967958
ACTR6	ENSG00000075089	0.306988	0.141177	0.340583
TIPIN	ENSG00000075131	-0.0125593	0.961029	0.983499
SRI	ENSG00000075142	0.504917	0.0101372	0.0558491
EIF4G3	ENSG00000075151	0.10624	0.402192	0.634772
NUP37	ENSG00000075188	0.278612	0.127723	0.319858
SEMA3A	ENSG00000075213	-0.016986	0.973814	0.988959
GTSE1	ENSG00000075218	1.70504	0.000411556	0.00497247
SEMA3C	ENSG00000075223	-0.150167	0.480029	0.698557
TTC38	ENSG00000075234	-0.353448	0.160403	0.36912
ACAT1	ENSG00000075239	-0.345001	0.0260393	0.109607
GRAMD4	ENSG00000075240	0.141056	0.450553	0.675423
CELSR1	ENSG00000075275	2.22796	4.03625e-12	1.17283e-09
WNT8B	ENSG00000075290	-0.44573	0.277032	0.512785
ZNF638	ENSG00000075292	-0.147626	0.20771	0.43252
SLC25A40	ENSG00000075303	0.607163	7.04853e-05	0.00125588
TIMM21	ENSG00000075336	0.144012	0.435495	0.663171
ADD2	ENSG00000075340	-0.310716	0.339998	0.577945
FGF4	ENSG00000075388	0.353347	0.907539
RASAL2	ENSG00000075391	-0.17234	0.263227	0.497466
VPS9D1	ENSG00000075399	-0.521226	0.0417656	0.152479
ZNF37A	ENSG00000075407	-0.090097	0.6481	0.814716
MARK3	ENSG00000075413	-0.00288151	0.978341	0.990125
SLC25A3	ENSG00000075415	-0.188085	0.192128	0.412367
FNDC3B	ENSG00000075420	-0.376811	0.0361284	0.138344
FOSL2	ENSG00000075426	-0.262781	0.272185	0.507659
CACNG5	ENSG00000075429	0.0118869	0.996884
CACNG4	ENSG00000075461	3.22885	2.82486e-11	6.04294e-09
FRYL	ENSG00000075539	0.38321	0.00568626	0.0363339
TMEM131	ENSG00000075568	0.156356	0.225768	0.454867
FSCN1	ENSG00000075618	-1.21916	2.2537e-07	1.14468e-05
ACTB	ENSG00000075624	0.134725	0.584524	0.773266
MOCOS	ENSG00000075643	0.193273	0.46964	0.690965
PLD1	ENSG00000075651	-0.961516	6.10375e-06	0.00017736
ATP12A	ENSG00000075673	0.79348	0.614407
WDR62	ENSG00000075702	0.738498	0.0232965	0.101373
DLG1	ENSG00000075711	0.227644	0.0501478	0.172388
RAB7A	ENSG00000075785	0.163036	0.389305	0.623753
BCAP29	ENSG00000075790	0.632824	0.000125372	0.00195631
SEC31B	ENSG00000075826	-0.415962	0.0664341	0.208449
SART3	ENSG00000075856	-0.0113927	0.931774	0.969012
ARHGAP15	ENSG00000075884	0.744096	0.0629709	0.201166
TUBA3D	ENSG00000075886	1.09052	0.0164989	0.0793963
PAX2	ENSG00000075891	3.26112	0.000683015	0.00733931
EXOSC7	ENSG00000075914	-0.312556	0.0449908	0.16044
KIFAP3	ENSG00000075945	0.133262	0.482579	0.700543
MKRN2	ENSG00000075975	0.0666477	0.664819	0.826492
MCM6	ENSG00000076003	0.284465	0.235364	0.465996
REXO2	ENSG00000076043	-0.132049	0.56154	0.758281
RBM7	ENSG00000076053	-0.0632751	0.740954	0.871495
RBMS2	ENSG00000076067	-0.7438	3.35298e-06	0.000108255
BAZ2A	ENSG00000076108	0.0877952	0.50813	0.720917
PTPN23	ENSG00000076201	-0.559774	0.00325729	0.0241326
MLH1	ENSG00000076242	-0.15468	0.227879	0.457655
UNG	ENSG00000076248	0.171865	0.479344	0.69791
FMO4	ENSG00000076258	0.22294	0.520299	0.729984
KLHL20	ENSG00000076321	0.0100481	0.955457	0.980945
RGS11	ENSG00000076344	0.375267	0.470518	0.691732
SLC46A1	ENSG00000076351	0.0248806	0.926902	0.966801
PLXNA2	ENSG00000076356	-0.0810937	0.725875	0.862506
SPAG5	ENSG00000076382	1.92329	1.99546e-06	7.10722e-05
ANKRD13A	ENSG00000076513	0.0725213	0.642155	0.811161
TPD52	ENSG00000076554	1.74261	9.46437e-09	8.44023e-07
ACACB	ENSG00000076555	-2.13778	2.18472e-08	1.68303e-06
TRAF4	ENSG00000076604	0.913405	0.0162069	0.078445
PAG1	ENSG00000076641	0.434503	0.0345185	0.133736
GPATCH1	ENSG00000076650	-0.0187134	0.933704	0.970047
ICAM3	ENSG00000076662	0.0852564	0.915983	0.962482
NT5C2	ENSG00000076685	0.298449	0.120894	0.308941
MCAM	ENSG00000076706	-1.24354	2.88015e-06	9.65652e-05
GPC4	ENSG00000076716	0.954107	0.00102813	0.0101564
MBNL3	ENSG00000076770	0.238679	0.128534	0.321256
CAMSAP3	ENSG00000076826	0.466491	0.136275	0.332875
RAP1GAP	ENSG00000076864	0.584207	0.100704	0.274482
XAB2	ENSG00000076924	-0.409861	0.0397617	0.147605
ARHGEF1	ENSG00000076928	-0.370213	0.0435202	0.156767
STXBP2	ENSG00000076944	0.794846	0.000117218	0.00185786
MAP2K7	ENSG00000076984	-0.589538	0.00178171	0.0153551
NMRK2	ENSG00000077009	0.481104	0.611636	0.791389
DGKD	ENSG00000077044	0.747699	0.00207199	0.0171856
CTTNBP2	ENSG00000077063	-0.483946	0.169905	0.381924
ACTL6B	ENSG00000077080	-0.0645695	0.9575
RARB	ENSG00000077092	-0.307302	0.216476	0.443808
TOP2B	ENSG00000077097	0.284878	0.101389	0.275841
TM9SF3	ENSG00000077147	0.42271	0.0212301	0.0951139
NFKB2	ENSG00000077150	-0.334857	0.237697	0.468767
UBE2T	ENSG00000077152	1.57383	8.81887e-05	0.00148697
PPP1R12B	ENSG00000077157	-0.805689	5.48629e-06	0.000161028
DNAJC10	ENSG00000077232	0.768019	0.000819172	0.00849403
GTF3C1	ENSG00000077235	0.0749633	0.63274	0.804888
IL4R	ENSG00000077238	-0.562354	0.010098	0.0556691
USP33	ENSG00000077254	0.13701	0.329981	0.568962
PAK3	ENSG00000077264	-1.55211	1.66701e-05	0.000401153
CAPN6	ENSG00000077274	-1.9726	0.00515531	0.0338341
DCX	ENSG00000077279	-1.5579	0.0527609	0.178333
SNRPA	ENSG00000077312	-0.0210878	0.925724	0.966323
SPAG6	ENSG00000077327	1.48527	0.0854961	0.246219
EXOSC5	ENSG00000077348	-0.341367	0.195889	0.417432
DYNC1I2	ENSG00000077380	0.271718	0.13036	0.324024
APBB1IP	ENSG00000077420	-0.390442	0.244172	0.476362
LRCH4	ENSG00000077454	0.256278	0.152381	0.357202
FAM76B	ENSG00000077458	0.171813	0.38541	0.620473
SIRT6	ENSG00000077463	0.211161	0.43838	0.665779
TYR	ENSG00000077498	2.20747	0.0102224	0.0561537
POLD3	ENSG00000077514	0.0789421	0.673787	0.83213
ACTN2	ENSG00000077522	1.01976	0.221075	0.44891
CAPZB	ENSG00000077549	0.00456231	0.974991	0.989169
GPR137B	ENSG00000077585	1.06171	8.87782e-05	0.00149402
NAALAD2	ENSG00000077616	-0.71013	0.00798485	0.0467389
JADE1	ENSG00000077684	-0.753808	0.00430935	0.0297576
SLC25A43	ENSG00000077713	0.264755	0.11952	0.306684
UBE2A	ENSG00000077721	0.749828	5.24248e-06	0.000155575
FGFR1	ENSG00000077782	-0.190061	0.637342	0.807648
FKBP6	ENSG00000077800	-1.20552	0.542702
SMC1B	ENSG00000077935	-0.164076	0.518899	0.729017
FBLN1	ENSG00000077942	-0.391584	0.268487	0.503516
ITGA8	ENSG00000077943	-0.671455	0.0152573	0.0749895
CST7	ENSG00000077984	-0.0137954	0.974296	0.989103
MAP2	ENSG00000078018	0.0229553	0.959018	0.982633
PIAS2	ENSG00000078043	0.25831	0.1167	0.301827
AMPH	ENSG00000078053	-0.620278	0.0926029	0.259668
ARAF	ENSG00000078061	-0.238522	0.161923	0.371436
MCCC1	ENSG00000078070	-0.0409561	0.83596	0.921646
LAMP3	ENSG00000078081	1.81985	0.000426453	0.0051047
FAP	ENSG00000078098	1.00385	0.00498448	0.03303
NEBL	ENSG00000078114	0.913897	0.000429365	0.00513505
ACER3	ENSG00000078124	-0.0154235	0.947622	0.976899
UBE2K	ENSG00000078140	0.621741	0.000308592	0.00398305
PIK3C3	ENSG00000078142	0.0348375	0.816319	0.911582
N4BP2	ENSG00000078177	0.155196	0.443701	0.670164
TIGAR	ENSG00000078237	0.915874	0.00280901	0.0216602
TULP3	ENSG00000078246	0.191102	0.358175	0.595637
SYNJ2	ENSG00000078269	-0.190442	0.286799	0.523942
ADCY2	ENSG00000078295	0.886471	0.0743687	0.224616
PPP2R5C	ENSG00000078304	0.0505279	0.694871	0.84516
PMS2P1	ENSG00000078319	0.136934	0.537612	0.742475
RBFOX1	ENSG00000078328	1.56167	0.0769498	0.229742
GNB1	ENSG00000078369	0.498054	0.00194781	0.0163974
HOXA9	ENSG00000078399	-0.886231	0.0276773	0.114238
EDN1	ENSG00000078401	-1.58622	4.95351e-05	0.000955031
MLLT10	ENSG00000078403	0.169166	0.21791	0.445284
ZCWPW1	ENSG00000078487	-0.386443	0.15843	0.36617
ADCYAP1R1	ENSG00000078549	-0.731744	0.270201	0.505359
FGF20	ENSG00000078579	0.582453	0.715268
P2RY10	ENSG00000078589	1.53136	0.00508163	0.0334639
ITM2A	ENSG00000078596	-0.693125	0.100734	0.274543
NRDC	ENSG00000078618	0.25475	0.0255126	0.107974
VDAC3	ENSG00000078668	0.366866	0.0521796	0.176972
PCM1	ENSG00000078674	-0.176328	0.302074	0.540099
TNRC6C	ENSG00000078687	0.0732711	0.672678	0.831674
CBFA2T2	ENSG00000078699	0.18711	0.216138	0.443299
BRINP1	ENSG00000078725	-1.8221	0.000178239	0.00257593
ITCH	ENSG00000078747	0.278597	0.0164605	0.0792981
PKD2L2	ENSG00000078795	-0.205849	0.363518	0.600878
TP53INP2	ENSG00000078804	0.354202	0.118379	0.304428
SDF4	ENSG00000078808	-0.0579159	0.734483	0.867541
MYH7B	ENSG00000078814	-0.514147	0.0785877	0.232884
BPIFB2	ENSG00000078898	0.641248	0.410264	0.641589
TP73	ENSG00000078900	-0.508851	0.101573	0.275962
TOLLIP	ENSG00000078902	-0.0119706	0.942589	0.974555
UBE2D4	ENSG00000078967	-0.260866	0.0507332	0.173569
CLUL1	ENSG00000079101	0.621778	0.297033	0.535245
RUNX1T1	ENSG00000079102	-0.820311	0.00867529	0.0498268
CDH17	ENSG00000079112	-1.14222	0.0333277	0.130441
THOC1	ENSG00000079134	0.156598	0.473906	0.693933
FKBP7	ENSG00000079150	-0.397059	0.130151	0.323761
OSBPL6	ENSG00000079156	0.803586	0.00908726	0.0515813
SLC1A3	ENSG00000079215	-0.160025	0.65254	0.81788
XRCC5	ENSG00000079246	0.357682	0.0480447	0.167235
LXN	ENSG00000079257	0.454827	0.104022	0.280262
SP140	ENSG00000079263	0.926077	0.00267628	0.0208476
MKNK1	ENSG00000079277	-0.158439	0.153096	0.358228
TNS1	ENSG00000079308	-1.66487	2.23014e-12	7.20026e-10
REXO1	ENSG00000079313	-0.535401	0.0161512	0.0782489
SAR1A	ENSG00000079332	0.0539566	0.723752	0.861726
CDC14A	ENSG00000079335	0.396204	0.205286	0.429697
RAPGEF3	ENSG00000079337	-1.53003	2.31194e-07	1.16935e-05
CEACAM1	ENSG00000079385	-1.14073	0.000100658	0.00164859
SENP1	ENSG00000079387	0.361479	0.0174797	0.0828464
DUSP13	ENSG00000079393	0.598674	0.843969
CIC	ENSG00000079432	-0.851828	6.29117e-07	2.72505e-05
LIPE	ENSG00000079435	-2.55357	1.02363e-12	3.79714e-10
FDFT1	ENSG00000079459	0.635682	0.0117457	0.0621206
PAFAH1B3	ENSG00000079462	1.20216	4.2347e-05	0.000841366
OPHN1	ENSG00000079482	0.208106	0.17256	0.385829
AFM	ENSG00000079557	0.0713842	0.981286
KIF22	ENSG00000079616	0.231716	0.223515	0.451932
SCGN	ENSG00000079689	-0.774933	0.571121
CARMIL1	ENSG00000079691	-0.155357	0.32068	0.559459
PGM1	ENSG00000079739	-0.724364	0.00699795	0.0423558
DDX1	ENSG00000079785	0.120391	0.583499	0.772468
DNM2	ENSG00000079805	0.0365563	0.793988	0.899642
EPB41L2	ENSG00000079819	-0.979663	5.76935e-07	2.52095e-05
RIMS1	ENSG00000079841	0.814907	0.0451132	0.160745
MOXD1	ENSG00000079931	0.76058	0.0432834	0.15614
STX7	ENSG00000079950	0.0933276	0.573244	0.766134
RABL2B	ENSG00000079974	0.132125	0.520273	0.729984
KEAP1	ENSG00000079999	-0.0651067	0.724513	0.862131
DDX43	ENSG00000080007	-0.242214	0.602809	0.785771
PTPRH	ENSG00000080031	-0.978749	0.0262685	0.110281
DCT	ENSG00000080166	-1.34191	0.053163	0.17928
SLC35C2	ENSG00000080189	-0.0168319	0.903613	0.956704
CRYBG3	ENSG00000080200	-1.0195	0.000117501	0.00185979
EPHA6	ENSG00000080224	-0.387026	0.574444	0.76687
SCTR	ENSG00000080293	-1.14022	0.0346824	0.134213
RFX3	ENSG00000080298	-0.234941	0.235116	0.465829
RIF1	ENSG00000080345	-0.148018	0.205624	0.430082
RAB21	ENSG00000080371	0.166263	0.296193	0.534296
SLC4A4	ENSG00000080493	-1.23597	0.0139501	0.0702521
SMARCA2	ENSG00000080503	-0.160327	0.24023	0.472132
RDH8	ENSG00000080511	0.121229	0.968222
SESN1	ENSG00000080546	-0.735164	0.0143933	0.0719153
MID2	ENSG00000080561	-0.149036	0.528179	0.735712
DNAAF6	ENSG00000080572	0.962365	0.73138
COL5A3	ENSG00000080573	-1.69185	1.85215e-13	8.69905e-11
SRCAP	ENSG00000080603	-0.168748	0.363331	0.600627
PUM3	ENSG00000080608	-0.362516	0.0667957	0.208979
CPB2	ENSG00000080618	-0.533254	0.32852	0.567312
CHRNA3	ENSG00000080644	0.395833	0.464494	0.686853
KCNN2	ENSG00000080709	-0.436622	0.477228	0.696341
CNOT4	ENSG00000080802	-0.144413	0.221694	0.449668
PSEN1	ENSG00000080815	0.0629754	0.641414	0.810695
CPOX	ENSG00000080819	0.272674	0.220292	0.44811
CLDND1	ENSG00000080822	0.169483	0.177435	0.392392
MOK	ENSG00000080823	-0.069561	0.757164	0.881138
HSP90AA1	ENSG00000080824	0.756519	0.00496012	0.0329483
RBL1	ENSG00000080839	0.425558	0.00437503	0.0300952
DLGAP4	ENSG00000080845	-0.187022	0.209521	0.434477
IGSF9B	ENSG00000080854	-0.128836	0.740233	0.871087
CFHR2	ENSG00000080910	0.117785	0.956746
CROCCP3	ENSG00000080947	-0.0623917	0.769331	0.88654
NDC80	ENSG00000080986	1.59735	0.000331551	0.00420069
AP4E1	ENSG00000081014	0.34467	0.0579674	0.190326
RSBN1	ENSG00000081019	0.230664	0.103415	0.279342
MAGI3	ENSG00000081026	1.14223	3.23454e-06	0.000105308
CXCL2	ENSG00000081041	-3.53001	5.40121e-23	2.09261e-19
AFP	ENSG00000081051	2.10774	0.0892376	0.253403
COL4A4	ENSG00000081052	-0.425113	0.135226	0.33145
TCF7	ENSG00000081059	-0.367347	0.0389562	0.145622
OSTM1	ENSG00000081087	0.536083	0.0247951	0.105724
CDH7	ENSG00000081138	2.52012	0.00504925	0.0333039
IMPG2	ENSG00000081148	0.217224	0.404058	0.636105
PCNP	ENSG00000081154	0.267076	0.180304	0.395907
EXD2	ENSG00000081177	0.206721	0.166944	0.37812
ARG2	ENSG00000081181	-0.6097	0.025212	0.107027
MEF2C	ENSG00000081189	-0.332904	0.0812562	0.238235
PTPRC	ENSG00000081237	0.981657	0.0043061	0.0297562
CACNA1S	ENSG00000081248	0.416719	0.868253
PKP1	ENSG00000081277	-1.25861	0.00317331	0.0236685
UBA5	ENSG00000081307	-0.0926695	0.543856	0.746616
STK17B	ENSG00000081320	0.397279	0.124791	0.315269
CDC14B	ENSG00000081377	-0.654483	0.00539088	0.034972
ZNF510	ENSG00000081386	0.0496168	0.709598	0.854296
LRP2	ENSG00000081479	-1.26208	0.0574636	0.189135
ZNF506	ENSG00000081665	0.148979	0.300726	0.538711
JMJD4	ENSG00000081692	-0.302887	0.161531	0.370879
DUSP12	ENSG00000081721	0.287904	0.234307	0.46508
AACS	ENSG00000081760	-0.30367	0.0925091	0.259485
DELE1	ENSG00000081791	-0.260911	0.0284836	0.116499
SLC13A1	ENSG00000081800
CADPS2	ENSG00000081803	0.827598	0.00562515	0.0360558
PCDHB4	ENSG00000081818	-0.328833	0.280395	0.516445
PCDHA6	ENSG00000081842	1.22421	0.0360952	0.138278
PCDHGA2	ENSG00000081853	0.226795	0.628535	0.802311
IFT25	ENSG00000081870	0.692514	0.000629272	0.0068892
PHLPP1	ENSG00000081913	-1.06258	2.24927e-09	2.60564e-07
ATP8B1	ENSG00000081923	0.794021	1.21497e-07	6.93366e-06
IL12RB2	ENSG00000081985	0.416614	0.199403	0.42216
SMARCD3	ENSG00000082014	-0.815585	0.000475998	0.00557526
WDR70	ENSG00000082068	-0.0309158	0.831013	0.918967
FYB1	ENSG00000082074	0.986276	0.00544722	0.0352261
MPP4	ENSG00000082126	2.11672	0.0133351	0.0680667
STRADB	ENSG00000082146	0.378752	0.0279032	0.114898
BZW1	ENSG00000082153	0.760539	0.000102795	0.00167494
PGR	ENSG00000082175	1.24855	0.0749874	0.225973
C1QTNF3	ENSG00000082196	0.876086	1.03512e-05	0.00027013
ME2	ENSG00000082212	0.0204704	0.916256	0.962578
C5orf22	ENSG00000082213	0.63397	0.00159893	0.0141933
CCNT2	ENSG00000082258	0.208129	0.135176	0.33139
FAM135A	ENSG00000082269	-0.363486	0.0574438	0.18913
COL19A1	ENSG00000082293	-0.134792	0.802918	0.904791
EPB41L3	ENSG00000082397	-0.138899	0.641148	0.810521
COBLL1	ENSG00000082438	-0.661746	0.00116593	0.0111291
DLG3	ENSG00000082458	1.22874	5.50222e-11	1.06587e-08
KCNK2	ENSG00000082482	-1.33469	9.72409e-05	0.00160392
SERTAD4	ENSG00000082497	1.7759	9.68264e-09	8.59094e-07
TRAF5	ENSG00000082512	0.503985	0.000250415	0.00338375
MRPL22	ENSG00000082515	0.374205	0.0499112	0.171765
GEMIN5	ENSG00000082516	-0.333925	0.0515373	0.175476
OPRK1	ENSG00000082556	-1.24285	0.439744
NFE2L1	ENSG00000082641	-0.187665	0.424646	0.653788
SEMA5B	ENSG00000082684	0.754088	0.175989	0.39069
GSK3B	ENSG00000082701	0.434969	0.006716	0.0411203
ITGB5	ENSG00000082781	0.0343698	0.862906	0.935639
ERC1	ENSG00000082805	-0.174181	0.225451	0.454381
XPO1	ENSG00000082898	0.410869	0.00179947	0.0154642
LINC01587	ENSG00000082929	-0.88807	0.0419312	0.15291
RNF13	ENSG00000082996	0.338109	0.0292161	0.118664
TRPM3	ENSG00000083067	-0.811528	0.0220437	0.0974939
PALB2	ENSG00000083093	0.223907	0.168234	0.379801
DOP1A	ENSG00000083097	-0.276853	0.0980953	0.269873
LYRM2	ENSG00000083099	-0.0979992	0.562366	0.758556
BCKDHB	ENSG00000083123	0.357484	0.121982	0.310611
KAT6A	ENSG00000083168	0.218683	0.171064	0.383625
TUT7	ENSG00000083223	0.234516	0.16038	0.36912
ULK2	ENSG00000083290	-0.0881644	0.617777	0.795262
GRHL2	ENSG00000083307	1.32354	1.06745e-14	6.1018e-12
TNPO1	ENSG00000083312	0.691052	3.42957e-07	1.62481e-05
PLOD1	ENSG00000083444	-0.528687	0.00785667	0.0461591
P2RX5	ENSG00000083454	-0.417624	0.454458	0.67868
ITGAE	ENSG00000083457	0.0697023	0.799216	0.902807
DIS3	ENSG00000083520	-0.0168156	0.901379	0.955819
PIBF1	ENSG00000083535	-0.165329	0.400526	0.633274
TDRD3	ENSG00000083544	-0.154789	0.37609	0.612597
	ENSG00000083622	0.598674	0.843969
NUFIP1	ENSG00000083635	-0.104123	0.675726	0.83345
PDS5B	ENSG00000083642	-0.200254	0.19607	0.417691
OXCT1	ENSG00000083720	-0.236226	0.335781	0.573855
RRAGB	ENSG00000083750	-0.211646	0.165842	0.376807
EPYC	ENSG00000083782	5.08312	0.00292664	0.0223302
CYLD	ENSG00000083799	0.0931165	0.589636	0.777111
SLC27A5	ENSG00000083807	-0.38574	0.132397	0.32716
ZNF324	ENSG00000083812	-0.548289	0.0118823	0.0626338
ZNF671	ENSG00000083814	0.127375	0.531169	0.737902
ZNF416	ENSG00000083817	-0.227527	0.475025	0.694929
ZNF586	ENSG00000083828	0.785191	0.00144263	0.0131168
ZNF446	ENSG00000083838	-0.714103	0.0136674	0.0692081
ZNF264	ENSG00000083844	0.0957738	0.505366	0.719071
RPS5	ENSG00000083845	-0.689267	0.00423348	0.029359
FAT1	ENSG00000083857	-0.127284	0.61621	0.794271
YTHDC1	ENSG00000083896	-0.136394	0.253301	0.48647
CHMP2B	ENSG00000083937	0.629984	0.0110592	0.0595454
SMAP2	ENSG00000084070	0.132172	0.623689	0.79942
PPIE	ENSG00000084072	0.118026	0.645166	0.813021
ZMPSTE24	ENSG00000084073	1.10678	1.7954e-05	0.000425298
STARD7	ENSG00000084090	0.148087	0.478552	0.697369
NOA1	ENSG00000084092	-0.243362	0.242907	0.475092
REST	ENSG00000084093	0.648376	2.58775e-06	8.87239e-05
HAL	ENSG00000084110	0.639407	0.28795	0.525115
SSH1	ENSG00000084112	0.142548	0.417722	0.647663
GSTP1	ENSG00000084207	-1.06679	0.0013538	0.0125015
APLP2	ENSG00000084234	0.187282	0.382189	0.61794
FAM234B	ENSG00000084444	1.10866	0.000797997	0.00831601
SLCO1A2	ENSG00000084453	-4.4703	1.10955e-22	3.86887e-19
WBP11	ENSG00000084463	-0.0014477	0.993199	0.996885
EIF3I	ENSG00000084623	0.0168672	0.92718	0.967036
NKAIN1	ENSG00000084628	4.58817	1.34971e-07	7.55427e-06
COL16A1	ENSG00000084636	-0.768053	0.0170193	0.0812458
TXLNA	ENSG00000084652	0.0379113	0.801187	0.904038
APOB	ENSG00000084674	-3.82899	4.4739e-10	6.4144e-08
NCOA1	ENSG00000084676	-0.433075	0.00486992	0.0325118
AGBL5	ENSG00000084693	-0.33943	0.114149	0.297456
EFR3B	ENSG00000084710	0.617559	0.0813767	0.238468
KIF3C	ENSG00000084731	-0.145383	0.477754	0.696759
RAB10	ENSG00000084733	0.711391	0.000601564	0.00666785
GCKR	ENSG00000084734	0.194142	0.841195	0.92453
HADHA	ENSG00000084754	-0.525695	0.0022813	0.0185079
MAPRE3	ENSG00000084764	-0.599236	0.000198321	0.00280993
CAD	ENSG00000084774	-0.124403	0.458963	0.682833
CD59	ENSG00000085063	-0.934572	1.20044e-05	0.000302673
CD82	ENSG00000085117	-0.12345	0.726197	0.862689
BCORL1	ENSG00000085185	-0.523166	0.00832988	0.0484091
ATRX	ENSG00000085224	0.140201	0.369023	0.605899
AK6	ENSG00000085231	0.794907	0.00385111	0.0273213
FCN1	ENSG00000085265	-0.136362	0.762057	0.882679
MYNN	ENSG00000085274	0.0930336	0.562994	0.759041
MECOM	ENSG00000085276	-0.506502	0.0176956	0.083461
SCAMP1	ENSG00000085365	0.403877	0.0466142	0.164158
PREP	ENSG00000085377	-0.205192	0.228976	0.459065
HACE1	ENSG00000085382	-0.0536516	0.768529	0.886194
SEH1L	ENSG00000085415	-0.247385	0.0994597	0.272432
WDR47	ENSG00000085433	0.257174	0.123066	0.312359
WDFY1	ENSG00000085449	0.498861	0.00676519	0.0413561
OVGP1	ENSG00000085465	0.0234671	0.945243	0.975645
SLC25A24	ENSG00000085491	0.993533	9.18872e-06	0.000245396
MAP3K4	ENSG00000085511	-0.300037	0.030934	0.123601
PILRA	ENSG00000085514	-0.138073	0.661095	0.824188
IGSF9	ENSG00000085552	1.13294	7.65468e-05	0.00133189
ABCB1	ENSG00000085563	-0.429399	0.144414	0.345353
ZNF213	ENSG00000085644	-0.290976	0.180955	0.396869
AKR1B1	ENSG00000085662	-0.256415	0.340838	0.578781
CPNE3	ENSG00000085719	0.54592	0.00338106	0.0248565
RRN3	ENSG00000085721	0.150022	0.347305	0.585146
CTTN	ENSG00000085733	0.63373	0.014205	0.0711862
WNT11	ENSG00000085741	-2.38536	1.83734e-06	6.66243e-05
MTIF2	ENSG00000085760	0.366897	0.10502	0.282164
DDHD2	ENSG00000085788	-0.027307	0.893861	0.951812
TTC39A	ENSG00000085831	1.71405	1.84967e-08	1.47927e-06
EPS15	ENSG00000085832	-0.0233401	0.874504	0.941464
ORC1	ENSG00000085840	1.4126	0.00030483	0.00394988
MGST2	ENSG00000085871	0.226059	0.323074	0.561635
CHERP	ENSG00000085872	-0.478397	0.00623347	0.0389106
ATG16L1	ENSG00000085978	0.950395	1.41403e-07	7.85124e-06
USP40	ENSG00000085982	0.282542	0.0591475	0.192712
POMGNT1	ENSG00000085998	0.125404	0.470803	0.691871
RAD54L	ENSG00000085999	0.119384	0.759552	0.882073
MAST2	ENSG00000086015	0.139085	0.413202	0.644074
DNAJA1	ENSG00000086061	0.595729	0.00367539	0.0264296
B4GALT1	ENSG00000086062	-0.550342	0.0156711	0.0765636
CHMP5	ENSG00000086065	0.789985	0.00074839	0.00790297
NFX1	ENSG00000086102	-0.0723561	0.547244	0.748778
AQP6	ENSG00000086159	-2.85732	0.000385499	0.0047231
DIMT1	ENSG00000086189	0.248251	0.108034	0.287099
IPO11	ENSG00000086200	0.19544	0.23979	0.471555
FOLH1	ENSG00000086205	-1.13974	0.000218792	0.00304431
EIF2AK1	ENSG00000086232	0.70651	0.000101498	0.00165923
NME8	ENSG00000086288	0.429541	0.521969	0.731327
EPDR1	ENSG00000086289	-0.242977	0.427987	0.656444
SNX10	ENSG00000086300	1.66594	2.42965e-05	0.000542726
SEPHS1	ENSG00000086475	0.234889	0.172644	0.385967
MRPL28	ENSG00000086504	0.1274	0.731216	0.86565
HBQ1	ENSG00000086506	0.249279	0.891577
ITPKC	ENSG00000086544	-0.734358	0.000882961	0.00898132
CEACAM6	ENSG00000086548	5.2986	5.72377e-09	5.54395e-07
FAT2	ENSG00000086570	-1.97646	9.02101e-10	1.17027e-07
RBM22	ENSG00000086589	0.0116427	0.918146	0.963425
TMED2	ENSG00000086598	0.627244	0.0053395	0.0347564
ERO1B	ENSG00000086619	0.726548	4.32653e-05	0.000857169
ZFAND6	ENSG00000086666	0.434147	0.0109355	0.059095
HSD17B2	ENSG00000086696	-1.17164	0.0292199	0.118666
TXLNG	ENSG00000086712	-0.091655	0.583756	0.77268
PPEF1	ENSG00000086717	2.73749	4.15434e-07	1.90378e-05
LAT2	ENSG00000086730	0.329172	0.167506	0.378758
HUWE1	ENSG00000086758	0.0523811	0.663059	0.825503
ZW10	ENSG00000086827	0.0579519	0.756116	0.88033
ALG9	ENSG00000086848	-0.413247	0.0126697	0.0657216
MYBPC2	ENSG00000086967	-1.31072	0.141972	0.341597
NOX4	ENSG00000086991	2.24116	1.77489e-06	6.49305e-05
ACOX3	ENSG00000087008	0.533653	0.0075132	0.0446158
MTMR2	ENSG00000087053	-0.122085	0.503003	0.717136
PPP1R15A	ENSG00000087074	-1.54677	3.66437e-07	1.72666e-05
HSD17B14	ENSG00000087076	-0.509124	0.143457	0.34384
TRIP6	ENSG00000087077	-0.92807	0.00136653	0.012596
ACHE	ENSG00000087085	-0.24608	0.53783	0.74256
FTL	ENSG00000087086	-0.0622444	0.846657	0.927318
SRRT	ENSG00000087087	-0.027833	0.854025	0.930911
BAX	ENSG00000087088	-0.263509	0.202189	0.425861
NLK	ENSG00000087095	1.16965	7.43379e-05	0.00130387
PIGS	ENSG00000087111	0.532448	0.053224	0.179371
ADAMTS2	ENSG00000087116	-0.270049	0.383402	0.618838
TMPRSS11E	ENSG00000087128	1.61785	0.0647216	0.205143
ATXN7L3	ENSG00000087152	-0.179765	0.470402	0.691701
PGS1	ENSG00000087157	0.378026	0.0154927	0.0759122
PSMC5	ENSG00000087191	0.138893	0.399472	0.632283
UIMC1	ENSG00000087206	0.172833	0.314674	0.553517
CETP	ENSG00000087237	1.1375	0.0291562	0.118494
MMP2	ENSG00000087245	-1.05808	0.00489146	0.0326221
MT3	ENSG00000087250	0.359822	0.905852
LPCAT2	ENSG00000087253	-0.103123	0.660502	0.823872
GNAO1	ENSG00000087258	-0.0956329	0.815944	0.911443
OGFOD1	ENSG00000087263	0.135113	0.368554	0.605414
SH3BP2	ENSG00000087266	-0.608532	0.00167986	0.0146989
NOP14	ENSG00000087269	-0.370451	0.0341022	0.132654
ADD1	ENSG00000087274	-0.115649	0.407678	0.639149
L2HGDH	ENSG00000087299	0.0537995	0.744975	0.874002
TXNDC16	ENSG00000087301	0.752	0.00888795	0.0507451
RTRAF	ENSG00000087302	-0.0100184	0.956073	0.981285
NID2	ENSG00000087303	-0.221292	0.396145	0.629789
GMCL1	ENSG00000087338	0.494345	0.0235802	0.102203
SF3B2	ENSG00000087365	-0.131479	0.512078	0.72379
KLHL42	ENSG00000087448	0.16951	0.313193	0.551886
GNAS	ENSG00000087460	0.506413	0.0461506	0.163158
DNM1L	ENSG00000087470	0.130672	0.263528	0.497796
PTHLH	ENSG00000087494	-0.0914081	0.915886	0.962482
PHACTR3	ENSG00000087495	2.00814	0.000209841	0.00294089
ERGIC2	ENSG00000087502	0.370233	0.0121324	0.0635696
TFAP2C	ENSG00000087510	-0.568937	0.0122496	0.0639995
AURKA	ENSG00000087586	1.72455	0.00011788	0.00186326
CASS4	ENSG00000087589	0.359501	0.294641	0.532654
PIR	ENSG00000087842	0.472487	0.226547	0.455957
AAMDC	ENSG00000087884	-0.220634	0.362639	0.600141
RFX2	ENSG00000087903	-1.42815	2.51431e-05	0.000557033
METTL2A	ENSG00000087995	0.291335	0.242093	0.474138
SULT2B1	ENSG00000088002	1.62091	7.27449e-05	0.00128238
ALG6	ENSG00000088035	0.579476	0.00210846	0.0173847
CNOT3	ENSG00000088038	0.0246953	0.881989	0.945348
GP6	ENSG00000088053	0.224725	0.536893	0.742216
PTPN4	ENSG00000088179	-0.0730992	0.652593	0.817917
DDX18	ENSG00000088205	0.08254	0.565049	0.760541
KHSRP	ENSG00000088247	-0.278687	0.0909103	0.256386
GNA11	ENSG00000088256	-0.41984	0.0392768	0.146318
ASAP3	ENSG00000088280	-0.185253	0.375543	0.612078
EDEM2	ENSG00000088298	0.190959	0.396902	0.630426
DNMT3B	ENSG00000088305	1.81152	4.47645e-06	0.000135966
REM1	ENSG00000088320	-1.11397	0.0316946	0.125608
TPX2	ENSG00000088325	1.82306	3.69347e-06	0.000116973
FER1L4	ENSG00000088340	0.784352	0.0220673	0.0975734
PDRG1	ENSG00000088356	1.26455	1.07495e-05	0.000278681
EPB41L1	ENSG00000088367	-0.365141	0.0770866	0.230033
SLC15A1	ENSG00000088386	4.30169	0.000290418	0.00379557
DOCK9	ENSG00000088387	-0.283325	0.139861	0.338573
ANKRD10	ENSG00000088448	0.608732	2.41693e-05	0.000540792
TGDS	ENSG00000088451	0.175517	0.409713	0.641129
DOCK3	ENSG00000088538	0.818276	0.0237601	0.102727
C3orf18	ENSG00000088543	-0.43662	0.152813	0.357781
COQ9	ENSG00000088682	0.576667	0.00632691	0.0393344
TMEM40	ENSG00000088726	0.670413	0.261686	0.495883
KIF9	ENSG00000088727	0.12406	0.586426	0.774579
ARHGAP28	ENSG00000088756	-0.767685	0.00988394	0.0548247
CRLS1	ENSG00000088766	-0.0801511	0.730123	0.865353
DEFB127	ENSG00000088782
PPP1R13B	ENSG00000088808	-0.231256	0.167879	0.379214
ATRN	ENSG00000088812	-0.0260825	0.871092	0.939756
SMOX	ENSG00000088826	-0.0778898	0.854848	0.931343
SIGLEC1	ENSG00000088827	-0.213711	0.479103	0.697647
FKBP1A	ENSG00000088832	0.125341	0.556594	0.754994
NSFL1C	ENSG00000088833	-0.0879422	0.527747	0.735565
SLC4A11	ENSG00000088836	-0.110207	0.838487	0.922839
DNAAF9	ENSG00000088854	-0.231746	0.263127	0.497396
ZNF343	ENSG00000088876	-0.491571	0.0171294	0.0816409
EBF4	ENSG00000088881	0.289478	0.291368	0.529069
CPXM1	ENSG00000088882	-1.86865	5.33102e-07	2.34706e-05
MAVS	ENSG00000088888	-0.306772	0.0133255	0.0680404
LZTS3	ENSG00000088899	-1.22056	4.13879e-05	0.000827023
F11	ENSG00000088926	1.25472	0.473795
XRN2	ENSG00000088930	0.241205	0.220176	0.448049
KIZ	ENSG00000088970	-0.602005	0.00256647	0.0201873
DYNLL1	ENSG00000088986	0.707011	0.00297259	0.022578
TESC	ENSG00000088992	-1.49802	0.00107186	0.0104719
SNX5	ENSG00000089006	0.346404	0.146907	0.348949
RPL6	ENSG00000089009	-0.270839	0.228446	0.45848
SIRPG	ENSG00000089012	1.8927	0.00160582	0.0142332
MAPKAPK5	ENSG00000089022	0.196872	0.147359	0.349637
P2RX7	ENSG00000089041	0.153354	0.625293	0.800475
ESF1	ENSG00000089048	-0.049635	0.846368	0.927175
RBBP9	ENSG00000089050	-0.0402501	0.851743	0.929921
ANAPC5	ENSG00000089053	-0.0912903	0.554549	0.753775
SLC23A2	ENSG00000089057	-0.566438	0.00352713	0.0256458
SLC8B1	ENSG00000089060	-0.0428166	0.807678	0.907106
TMEM230	ENSG00000089063	0.026544	0.880023	0.944316
DZANK1	ENSG00000089091	-0.0981314	0.706218	0.852415
KDM2B	ENSG00000089094	0.00333057	0.982953	0.992307
CFAP61	ENSG00000089101	1.34342	0.0044409	0.0303985
LHX5	ENSG00000089116	-1.02117	0.736719
TASP1	ENSG00000089123	0.0400877	0.844655	0.926347
OAS1	ENSG00000089127	1.43593	1.38884e-06	5.3393e-05
GCN1	ENSG00000089154	0.0395375	0.817849	0.912323
RPLP0	ENSG00000089157	-0.591277	0.0213064	0.0953336
PXN	ENSG00000089159	-1.0999	3.17835e-11	6.62724e-09
SIRT4	ENSG00000089163	0.598736	0.357462	0.594967
RPH3A	ENSG00000089169	2.19442	0.0231967	0.101071
KIF16B	ENSG00000089177	0.792393	0.0045353	0.0308929
TRMT6	ENSG00000089195	0.427867	0.0592606	0.192919
CHGB	ENSG00000089199	1.35525	0.214638
PEBP1	ENSG00000089220	-0.0628107	0.741305	0.871672
TBX5	ENSG00000089225	-1.11775	0.000141876	0.00214344
BRAP	ENSG00000089234	0.111406	0.420778	0.65033
ERP29	ENSG00000089248	0.0769061	0.723972	0.8618
NOS1	ENSG00000089250	-1.09647	0.180602	0.396337
FUS	ENSG00000089280	0.0985431	0.684183	0.838546
IGBP1	ENSG00000089289	0.0720816	0.752309	0.878068
FXYD5	ENSG00000089327	0.152882	0.533491	0.739801
ZNF302	ENSG00000089335	0.053716	0.753009	0.878444
GRAMD1A	ENSG00000089351	-0.235696	0.246948	0.479551
FXYD3	ENSG00000089356	0.461931	0.219493	0.447047
HEPH	ENSG00000089472	-0.527883	0.0577894	0.189885
CDIP1	ENSG00000089486	-1.02315	1.57953e-06	5.8915e-05
CMTM1	ENSG00000089505	0.637853	0.0435395	0.1568
KCNH4	ENSG00000089558	0.128541	0.859458	0.933684
GANAB	ENSG00000089597	0.065956	0.713929	0.857024
GMIP	ENSG00000089639	0.373575	0.170587	0.38289
RBM41	ENSG00000089682	0.292244	0.162102	0.371665
BIRC5	ENSG00000089685	1.68495	0.000101549	0.00165928
LAG3	ENSG00000089692	0.41764	0.42395	0.65309
MLF2	ENSG00000089693	-0.10789	0.62894	0.802508
OTUB2	ENSG00000089723	-0.600115	0.0650037	0.205663
DDX24	ENSG00000089737	-0.64166	1.53149e-09	1.86068e-07
ZBTB25	ENSG00000089775	0.0344429	0.83153	0.919238
NECAP1	ENSG00000089818	0.00641729	0.970208	0.987677
ARHGAP4	ENSG00000089820	-0.395548	0.0909674	0.256449
ANKRD24	ENSG00000089847	-0.981745	0.00651107	0.0401617
DHX32	ENSG00000089876	0.318811	0.0875644	0.250167
RCOR1	ENSG00000089902	0.12256	0.449154	0.674369
GPATCH2L	ENSG00000089916	-0.0287782	0.835352	0.921303
LTBP4	ENSG00000090006	-1.50994	1.29695e-08	1.09235e-06
BLVRB	ENSG00000090013	0.282817	0.305878	0.544187
SLC9A1	ENSG00000090020	0.101457	0.629126	0.802642
SPTLC1	ENSG00000090054	0.431456	0.0044188	0.030298
PAPOLA	ENSG00000090060	0.2809	0.0300888	0.121039
CCNK	ENSG00000090061	-0.0978015	0.580802	0.771011
PCBP4	ENSG00000090097	-0.660448	0.00927868	0.0523186
RGS1	ENSG00000090104	1.32655	0.0027358	0.0212224
YPEL3	ENSG00000090238	-0.317499	0.204062	0.427968
MRPS33	ENSG00000090263	0.700851	0.00372399	0.0266855
NDUFB2	ENSG00000090266	0.0865774	0.644213	0.812587
NUDC	ENSG00000090273	0.000538756	0.997921	0.998776
MAEA	ENSG00000090316	0.0459342	0.778657	0.891922
ICAM1	ENSG00000090339	0.200809	0.582347	0.77188
STRN4	ENSG00000090372	-0.0870608	0.533489	0.739801
IRAK3	ENSG00000090376	-0.631837	0.0198324	0.0905057
LYZ	ENSG00000090382	0.437503	0.517203	0.727485
SI	ENSG00000090402
MUL1	ENSG00000090432	-0.0685774	0.765211	0.88447
TFAP4	ENSG00000090447	-0.52126	0.0902826	0.255104
PDCD7	ENSG00000090470	-0.273448	0.112007	0.294022
SPG21	ENSG00000090487	0.200359	0.223205	0.451499
FETUB	ENSG00000090512	-0.222919	0.926403
DNAJB11	ENSG00000090520	0.454402	0.0394734	0.146925
P3H2	ENSG00000090530	-1.21605	5.24881e-05	0.000998477
THPO	ENSG00000090534	-0.971917	0.0163434	0.0789632
CHRD	ENSG00000090539	-0.735362	0.0208064	0.0935517
FLT3LG	ENSG00000090554	-0.425635	0.288546	0.525754
RAB11FIP3	ENSG00000090565	0.443857	0.10505	0.282223
GNPTG	ENSG00000090581	0.154737	0.418988	0.648969
ZNF268	ENSG00000090612	-0.218051	0.167154	0.378375
GOLGA3	ENSG00000090615	0.0304497	0.823259	0.914269
PABPC4	ENSG00000090621	0.0574908	0.740589	0.87135
CD209	ENSG00000090659	-1.10237	0.0184471	0.0859477
CERS4	ENSG00000090661	0.62902	0.0470734	0.165098
MCOLN1	ENSG00000090674	-0.471037	0.0441437	0.158314
USP48	ENSG00000090686	0.0755469	0.582917	0.772157
EFNB1	ENSG00000090776	-1.1478	1.74957e-05	0.000417461
PDPR	ENSG00000090857	-0.233679	0.358246	0.595721
AARS1	ENSG00000090861	0.425724	0.0302408	0.121468
GLG1	ENSG00000090863	-0.475311	0.00210695	0.0173796
KIF4A	ENSG00000090889	2.373	4.7464e-06	0.000143168
TNRC6A	ENSG00000090905	-0.220398	0.104588	0.281286
PLEKHG2	ENSG00000090924	-0.621285	0.0150538	0.0742762
DLL3	ENSG00000090932	1.22957	0.414527
NAT14	ENSG00000090971	-0.0812385	0.776526	0.890886
PITPNM2	ENSG00000090975	-0.70014	0.000286245	0.00375369
EXOC1	ENSG00000090989	-0.0684637	0.661682	0.824478
RBM27	ENSG00000091009	0.439135	0.0133325	0.0680662
POU4F3	ENSG00000091010	0.138479	0.924487
OSBPL8	ENSG00000091039	0.273739	0.25475	0.488365
DTX2	ENSG00000091073	0.112204	0.628002	0.80215
NLRC4	ENSG00000091106	0.409472	0.211777	0.437598
PUS7	ENSG00000091127	0.0426108	0.82019	0.913106
LAMB4	ENSG00000091128	0.39362	0.588638	0.776265
NRCAM	ENSG00000091129	1.18313	0.00900549	0.0512422
LAMB1	ENSG00000091136	-0.433659	0.123619	0.313421
SLC26A4	ENSG00000091137	-0.989427	0.0143342	0.0716794
SLC26A3	ENSG00000091138	-1.70273	0.00204428	0.0170006
DLD	ENSG00000091140	0.187737	0.318192	0.557232
WDR7	ENSG00000091157	-0.149204	0.266385	0.501273
TXNL1	ENSG00000091164	0.24971	0.145539	0.346899
IL5RA	ENSG00000091181	-0.507859	0.305347	0.543804
ABCC6	ENSG00000091262	1.02248	0.0209114	0.093952
CMTM6	ENSG00000091317	0.17832	0.457877	0.681821
ITGA6	ENSG00000091409	-0.624159	0.0168127	0.0805724
RAPGEF4	ENSG00000091428	-0.182546	0.414	0.644641
MAP3K20	ENSG00000091436	-0.778982	0.000637296	0.0069465
SMPX	ENSG00000091482	1.16611	0.700682
FH	ENSG00000091483	0.42471	0.10045	0.274094
SEL1L3	ENSG00000091490	0.551366	0.106314	0.284046
TF	ENSG00000091513	-1.19431	0.00836775	0.0485887
CDV3	ENSG00000091527	0.209723	0.361917	0.599424
MYO15A	ENSG00000091536	-0.0976304	0.805184	0.905822
ALKBH5	ENSG00000091542	-0.345423	0.132025	0.326588
APOH	ENSG00000091583	-1.28701	0.494591
NLRP1	ENSG00000091592	-0.766768	0.000566477	0.00637177
PITPNM3	ENSG00000091622	-0.546175	0.186043	0.403454
SPAG7	ENSG00000091640	-0.887386	0.000242289	0.00329886
ORC6	ENSG00000091651	0.345238	0.274709	0.510218
ZFHX4	ENSG00000091656	-0.963456	8.99167e-05	0.00150954
SLC17A6	ENSG00000091664
CPA1	ENSG00000091704	-1.20828	0.212987	0.439333
ZC3HC1	ENSG00000091732	-0.420309	0.0148008	0.0733602
ESR1	ENSG00000091831	1.96519	0.000722207	0.00767295
RGS17	ENSG00000091844	0.274881	0.280767	0.516899
ANGPT2	ENSG00000091879	0.118761	0.486966	0.704351
TMEM101	ENSG00000091947	0.104803	0.81179	0.909046
CD200	ENSG00000091972	-0.330685	0.124033	0.314141
CCDC80	ENSG00000091986	-0.578362	0.0837525	0.243133
CMA1	ENSG00000092009	-1.04419	0.0470022	0.164934
PSME1	ENSG00000092010	0.472667	0.104538	0.281196
PPP2R3C	ENSG00000092020	0.429721	0.0142857	0.0715292
HAUS4	ENSG00000092036	0.041653	0.866156	0.937514
JPH4	ENSG00000092051	-1.29398	0.00617517	0.038602
MYH7	ENSG00000092054	0.0713842	0.981286
CEBPE	ENSG00000092067	-1.33353	0.372929
SLC7A8	ENSG00000092068	-0.444538	0.160263	0.368981
OSGEP	ENSG00000092094	-0.430042	0.0484598	0.168134
SLC22A17	ENSG00000092096	-0.357184	0.318877	0.557819
RNF31	ENSG00000092098	0.0644098	0.808811	0.907742
SCFD1	ENSG00000092108	-0.18601	0.163656	0.373987
G2E3	ENSG00000092140	0.136921	0.421732	0.651314
HECTD1	ENSG00000092148	-0.25658	0.0699029	0.215379
HNRNPC	ENSG00000092199	0.21745	0.0937709	0.261827
RPGRIP1	ENSG00000092200	-0.0575053	0.881814	0.945277
SUPT16H	ENSG00000092201	-0.0119336	0.953623	0.97987
TOX4	ENSG00000092203	-0.0985473	0.452738	0.677069
GEMIN2	ENSG00000092208	0.122651	0.592005	0.778967
TGM1	ENSG00000092295	-0.232757	0.54247	0.74593
TINF2	ENSG00000092330	-0.0955849	0.581544	0.771387
DAZL	ENSG00000092345	3.00496	0.0967852
TBL1Y	ENSG00000092377	0.0713842	0.981286
SEMA6A	ENSG00000092421	-1.22025	9.19118e-06	0.000245396
TRPM7	ENSG00000092439	0.0389843	0.74079	0.87139
TYRO3	ENSG00000092445	-1.4881	0.000325666	0.00415198
WDR76	ENSG00000092470	0.607784	0.0501627	0.172389
CAPN3	ENSG00000092529	-0.415183	0.239549	0.471246
SNAP23	ENSG00000092531	0.406256	0.00807587	0.0471451
TBX15	ENSG00000092607	-1.32152	6.66224e-05	0.00120241
PHGDH	ENSG00000092621	-0.446229	0.29216	0.5299
COL9A3	ENSG00000092758	-1.54308	0.000272341	0.003608
EZR	ENSG00000092820	1.367	2.06107e-06	7.27053e-05
MYL6	ENSG00000092841	-0.437302	0.00247522	0.0196423
AGO1	ENSG00000092847	-0.0815086	0.412716	0.643683
TEKT2	ENSG00000092850	-0.929157	0.260912	0.495169
CLSPN	ENSG00000092853	1.32978	7.451e-05	0.00130557
RFFL	ENSG00000092871	0.655245	0.00156908	0.0139965
UNC13D	ENSG00000092929	0.01838	0.945952	0.976044
MFSD11	ENSG00000092931	0.308445	0.173273	0.386827
DPYSL2	ENSG00000092964	-1.10135	1.14931e-05	0.000293378
TGFB2	ENSG00000092969	-0.192198	0.541061	0.744907
GPATCH2	ENSG00000092978	1.02959	1.23616e-06	4.84311e-05
NUP50	ENSG00000093000	0.5956	0.00113432	0.0109051
CDC45	ENSG00000093009	0.756608	0.0563689	0.186666
COMT	ENSG00000093010	0.140059	0.500022	0.715293
ADA2	ENSG00000093072	0.205945	0.514726	0.725714
	ENSG00000093100	-0.75507	0.0108892	0.0588991
VNN3P	ENSG00000093134	2.12264	0.0432108	0.155959
ECHDC1	ENSG00000093144	-0.711988	0.000236307	0.00323383
[truncated: 58,619 more rows]

## Sheet: S7
Supplementary Data 7: Differential expression gene analysis of ER+Her2- and HER2+ nonLFS-BC vs normal breast tissue
HGNC	Ensembl	Log2FC (UP=nonLFS-BC)	pvalue	FDR		Fischer p53 Target	Log2FC (UP=BC)	FDR
TSPAN6	ENSG00000000003	-0.199498	0.303104	0.492778		ABCA12	1.82397	0.00206304
TNMD	ENSG00000000005	-1.74426	0.000218424	0.00191886		ABHD4	-0.0698285	0.786624
DPM1	ENSG00000000419	0.653484	0.00829493	0.035757		ABTB2	0.578155	0.0731764
SCYL3	ENSG00000000457	0.673372	1.92825e-06	3.56696e-05		ACER2	-0.513562	0.0918468
C1orf112	ENSG00000000460	0.621468	0.00127233	0.00813181		ACTA2	-0.954684	0.00100617
FGR	ENSG00000000938	-0.70796	0.00409961	0.0206318		ACYP2	-0.362971	0.0451424
CFH	ENSG00000000971	-1.03502	5.90061e-06	9.27645e-05		ADGRG1	0.133004	0.678834
FUCA2	ENSG00000001036	0.258688	0.168231	0.331229		AEN	0.52332	0.0207544
GCLC	ENSG00000001084	0.143866	0.454596	0.634325		AIFM2	-1.11721	0.000183017
NFYA	ENSG00000001167	0.299848	0.0100117	0.0412715		AK3	-0.338002	0.0842273
STPG1	ENSG00000001460	0.248371	0.190369	0.361154		AKAP9	-0.0663916	0.687067
NIPAL3	ENSG00000001461	0.190446	0.295897	0.485794		ALDH1A3	-0.832296	0.00965799
LAS1L	ENSG00000001497	-0.192199	0.0735823	0.185011		ALOX5	0.137559	0.668799
ENPP4	ENSG00000001561	0.0954382	0.667895	0.800763		AMOTL1	-0.869509	3.37714e-06
SEMA3F	ENSG00000001617	0.977175	0.000179341	0.00163089		AMZ2	0.448708	0.039558
CFTR	ENSG00000001626	-1.80738	9.09597e-06	0.00013435		ANKRA2	0.09221	0.783865
ANKIB1	ENSG00000001629	0.331347	0.000217623	0.00191326		ANXA4	0.359595	0.0101558
CYP51A1	ENSG00000001630	0.204839	0.560332	0.721366		APAF1	0.179721	0.269775
KRIT1	ENSG00000001631	0.0558843	0.626522	0.772077		APOBEC3C	-0.574162	0.0182004
RAD52	ENSG00000002016	-0.0837778	0.559612	0.720722		APOBEC3H	-0.504901	0.515244
MYH16	ENSG00000002079	0.604778	0.0559589	0.151848		ARC	-1.01394	0.184902
BAD	ENSG00000002330	0.329635	0.150475	0.306959		ARHGEF3	0.165927	0.416099
LAP3	ENSG00000002549	0.32995	0.0499665	0.139625		ARVCF	0.103133	0.781901
CD99	ENSG00000002586	-0.406521	0.00391105	0.0198882		ASCC3	0.287072	0.125876
HS3ST1	ENSG00000002587	-0.56294	0.0151622	0.0568242		ASTN2	0.560764	0.238202
AOC1	ENSG00000002726	0.159937	0.712508	0.831668		ATF3	-0.538686	0.131535
WNT16	ENSG00000002745	-0.0673217	0.910912	0.952948		BAX	0.49995	0.00679439
HECW1	ENSG00000002746	0.310489	0.407196	0.594201		BBC3	0.922213	0.00151448
MAD1L1	ENSG00000002822	0.33994	0.079261	0.195043		BBS2	-0.723034	3.04196e-06
LASP1	ENSG00000002834	0.29241	0.0536117	0.147193		BCL2L1	0.398214	0.0138007
SNX11	ENSG00000002919	0.223265	0.0889425	0.2115		BCL6	-1.13572	4.51822e-08
TMEM176A	ENSG00000002933	-0.608425	0.00281283	0.0152844		BHLHE40	0.582127	0.0383213
M6PR	ENSG00000003056	0.440399	0.00525811	0.0250171		BLCAP	-0.156963	0.429389
KLHL13	ENSG00000003096	-1.49365	8.25623e-06	0.000123717		BLOC1S2	0.356764	0.12773
CYP26B1	ENSG00000003137	-1.0831	0.0016297	0.00985942		BMP7	0.300217	0.636773
ICA1	ENSG00000003147	0.695556	0.00224629	0.0127576		BORCS7	-0.327607	0.169606
DBNDD1	ENSG00000003249	0.959024	0.00536352	0.0254018		BTBD10	0.0972808	0.491015
ALS2	ENSG00000003393	0.259315	0.0235098	0.0792534		BTG1	-0.561999	0.000771544
CASP10	ENSG00000003400	-0.591046	0.00616629	0.0283083		BTG2	-0.286145	0.51208
CFLAR	ENSG00000003402	-0.494013	0.000693291	0.00495184		BTG3	-0.154491	0.69491
TFPI	ENSG00000003436	-1.86879	1.23581e-19	3.34466e-17		CAPN2	0.239276	0.396329
NDUFAF7	ENSG00000003509	-0.240832	0.0355878	0.108249		CASP6	0.702267	0.000292895
RBM5	ENSG00000003756	-0.160164	0.125599	0.270215		CATSPERG	0.480731	0.104744
MTMR7	ENSG00000003987	-0.432044	0.0656555	0.170406		CAV1	-2.49101	3.60278e-23
SLC7A2	ENSG00000003989	1.41004	0.00139382	0.00871204		CCDC51	0.522153	0.199614
ARF5	ENSG00000004059	0.30586	0.0967124	0.224321		CCDC90B	0.0554333	0.806674
SARM1	ENSG00000004139	-0.0441115	0.81509	0.898184		CCNG1	-0.0882805	0.761949
POLDIP2	ENSG00000004142	0.338573	0.0136815	0.0524425		CCNK	0.179617	0.388588
PLXND1	ENSG00000004399	-0.207271	0.222498	0.40086		CD82	0.631419	0.0630832
AK2	ENSG00000004455	0.414695	0.000105227	0.0010509		CDH8	-0.0298571	0.974631
CD38	ENSG00000004468	0.158504	0.650959	0.789253		CDIP1	-0.725925	0.000149455
FKBP4	ENSG00000004478	1.11792	2.31285e-08	7.92358e-07		CDKN1A	-0.57354	0.0890032
KDM1A	ENSG00000004487	0.187523	0.115251	0.253945		CEL	1.32236	0.00998392
RBM6	ENSG00000004534	-0.448635	5.60453e-05	0.000615641		CERS5	-0.0117693	0.934195
CAMKK1	ENSG00000004660	-0.317978	0.180952	0.348933		CES2	-0.488433	0.00384943
RECQL	ENSG00000004700	0.342021	0.0603158	0.160295		CFLAR	-0.494013	0.00495184
VPS50	ENSG00000004766	0.484692	0.00917867	0.0386896		CGB7	-1.23767	0.105925
HSPB6	ENSG00000004776	-3.22488	7.57095e-12	5.89328e-10		CHST14	0.0717582	0.801549
ARHGAP33	ENSG00000004777	0.252262	0.214499	0.391663		CLCA2	0.725807	0.507003
NDUFAB1	ENSG00000004779	0.770438	3.2897e-06	5.59424e-05		CLDN1	1.15539	0.0300706
PDK4	ENSG00000004799	-2.80189	2.32458e-12	2.00461e-10		CLP1	0.523881	0.155485
SLC22A16	ENSG00000004809	0.324985	0.643013	0.783757		CMBL	0.495786	0.136441
ZMYND10	ENSG00000004838	1.32591	0.00566578	0.0265156		COBLL1	-0.601719	0.0232806
ABCB5	ENSG00000004846	-3.76095	1.37597e-23	7.2257e-21		COL7A1	-0.45166	0.195176
ARX	ENSG00000004848	0.553106	0.616083	0.764487		CPE	-1.38507	3.12775e-08
SLC25A13	ENSG00000004864	0.371748	0.029211	0.0932039		CPEB2	0.446414	0.149683
ST7	ENSG00000004866	0.271803	0.00630649	0.0287904		CPEB4	0.444229	0.0545788
CDC27	ENSG00000004897	0.352738	0.00701621	0.0312994		CPSF4	0.0642494	0.806655
SLC4A1	ENSG00000004939	-0.548723	0.461254	0.640263		CROT	0.467094	0.152537
CALCR	ENSG00000004948	1.11003	0.0988156	0.22756		CSF1	-0.746813	0.0344513
HCCS	ENSG00000004961	0.385819	0.0375029	0.112624		CSNK1G1	0.401691	0.0237494
DVL2	ENSG00000004975	-0.0347484	0.797524	0.886962		CYFIP2	0.714392	0.0155618
PRSS22	ENSG00000005001	1.57579	1.76144e-05	0.000233427		CYP4F3	-1.21002	0.172468
UPF1	ENSG00000005007	0.128103	0.236881	0.418501		DAPK1	0.296686	0.276337
SKAP2	ENSG00000005020	-0.18552	0.261501	0.446785		DCP1B	-0.00355273	0.992563
SLC25A5	ENSG00000005022	0.854238	2.48926e-05	0.000312014		DDB2	0.0493953	0.851905
MCUB	ENSG00000005059	0.457079	0.00366033	0.018849		DDIT4	0.343547	0.453341
HOXA11	ENSG00000005073	0.499953	0.531666	0.699112		DDR1	0.788956	9.46224e-05
POLR2J	ENSG00000005075	0.172643	0.43352	0.617081		DGKA	-0.146571	0.64248
DHX33	ENSG00000005100	0.166594	0.334984	0.524596		DHRS3	-1.51531	6.42464e-09
MEOX1	ENSG00000005102	-2.79711	1.91043e-13	1.98188e-11		DNAJB2	0.164216	0.357203
THSD7A	ENSG00000005108	-1.13121	5.00481e-07	1.13428e-05		DOCK8	-0.0758425	0.764487
LIG3	ENSG00000005156	0.460234	0.00820564	0.0354584		DRAM1	0.309737	0.31036
RPAP3	ENSG00000005175	0.295164	0.064099	0.167428		DUSP11	-0.0758965	0.736646
ACSM3	ENSG00000005187	-0.883291	0.0410981	0.120809		DUSP14	-0.357354	0.248001
REXO5	ENSG00000005189	0.686962	0.00543868	0.0256748		DUSP5	0.427653	0.21956
CIAPIN1	ENSG00000005194	0.428343	0.00761025	0.0333739		DUSP7	0.495613	0.165003
SPPL2B	ENSG00000005206	0.289982	0.0591829	0.158013		DYRK3	-0.0748724	0.833494
ATOSB	ENSG00000005238	0.181493	0.344628	0.534301		E2F7	2.27407	2.11736e-06
COPZ2	ENSG00000005243	-0.476834	0.0856398	0.205971		EBI3	0.230314	0.691907
PRKAR2B	ENSG00000005249	-1.99381	1.49432e-09	7.01949e-08		EDA2R	-1.2003	2.31171e-05
MSL3	ENSG00000005302	0.182322	0.213811	0.390813		EDN2	4.23828	3.85484e-08
CREBBP	ENSG00000005339	-0.190716	0.040771	0.120071		EFNB1	-0.364137	0.366484
TSPOAP1	ENSG00000005379	0.387094	0.18088	0.348856		EI24	0.361605	0.0208021
MPO	ENSG00000005381	0.0308317	0.965236	0.982601		EML2	0.45912	0.0199549
PON1	ENSG00000005421	-0.161507	0.710719	0.830376		ENC1	1.04756	4.39879e-06
GCFC2	ENSG00000005436	-0.124409	0.313384	0.503843		ENPP2	-2.38318	9.20319e-17
WDR54	ENSG00000005448	0.136354	0.474855	0.652782		EPHA2	-1.37103	1.16642e-06
CROT	ENSG00000005469	0.467094	0.056286	0.152537		EPN3	2.20181	4.97874e-09
ABCB4	ENSG00000005471	0.117836	0.684874	0.813042		EPS8L2	0.66007	0.00504155
KMT2E	ENSG00000005483	-0.12951	0.171037	0.335214		ETV7	0.847709	0.121411
RHBDD2	ENSG00000005486	0.499358	0.000751341	0.00529127		FAM13C	-1.90491	2.01351e-14
SOX8	ENSG00000005513	-0.834094	0.139392	0.290939		FAM210B	-0.114638	0.670498
IBTK	ENSG00000005700	0.338391	0.00113577	0.0074084		FAM98C	0.492883	0.005976
ZNF195	ENSG00000005801	0.290219	0.0379087	0.113523		FAS	0.087275	0.848607
MYCBP2	ENSG00000005810	-0.625138	1.70501e-06	3.23915e-05		FBXO22	0.488033	0.0180635
FBXL3	ENSG00000005812	-0.229734	0.0974707	0.225589		FBXO32	-0.127865	0.770184
ITGAL	ENSG00000005844	0.106687	0.695842	0.82042		FBXW7	-0.409827	0.0111609
PDK2	ENSG00000005882	-0.784669	0.000544471	0.00407069		FCHO2	-0.0480057	0.797592
ITGA3	ENSG00000005884	0.517723	0.0518885	0.143593		FCHSD2	0.00959739	0.969495
ZFX	ENSG00000005889	0.187068	0.165697	0.327955		FDXR	0.413666	0.195519
LAMP2	ENSG00000005893	0.456292	0.0204726	0.0715371		FHL2	-0.312427	0.277556
ITGA2B	ENSG00000005961	0.665445	0.180671	0.34862		FLRT2	-1.57114	7.60583e-12
ASB4	ENSG00000005981	-2.0991	0.00293029	0.0157871		FOSL1	0.183632	0.84849
GDE1	ENSG00000006007	0.688929	0.000131366	0.00126284		FUCA1	-0.207086	0.562548
REX1BD	ENSG00000006015	0.120956	0.504933	0.677261		GADD45A	-0.587135	0.00420737
CRLF1	ENSG00000006016	-0.219905	0.53724	0.703812		GBE1	-0.834109	0.000159842
OSBPL7	ENSG00000006025	0.288223	0.0929087	0.218072		GCC2	0.0829892	0.629806
TMEM98	ENSG00000006042	-0.870911	3.29494e-05	0.000394989		GDF15	1.4447	0.0140872
YBX2	ENSG00000006047	-0.265557	0.500001	0.67314		GLS2	0.370126	0.515525
KRT33A	ENSG00000006059	-0.528959	0.856493			GNAI1	-1.06436	0.00260313
MAP3K14	ENSG00000006062	-0.260363	0.132672	0.281049		GPC1	1.08993	0.00196142
ABCC8	ENSG00000006071	0.998007	0.107445	0.24154		GPX1	-0.0799152	0.794065
CACNG3	ENSG00000006116					GRHL3	1.54701	0.00946934
TMEM132A	ENSG00000006118	1.82121	1.01541e-09	5.06752e-08		HES1	0.550686	0.0348815
AP2B1	ENSG00000006125	0.589752	8.367e-06	0.000125163		HES2	1.97823	0.0249007
TAC1	ENSG00000006128	-2.41844	0.00017239	0.00157788		HHAT	0.488431	0.0676885
ZNF263	ENSG00000006194	0.181706	0.120044	0.261722		HRAS	0.65137	0.00551807
CX3CL1	ENSG00000006210	-1.86167	1.98022e-07	5.14945e-06		HSPA4L	0.353588	0.273827
SPATA20	ENSG00000006282	0.257438	0.263097	0.448553		ICOSLG	-0.119462	0.879931
CACNA1G	ENSG00000006283	-2.47621	1.81419e-09	8.32211e-08		IER5	-0.14832	0.594112
TNFRSF12A	ENSG00000006327	0.187789	0.461108	0.640087		IGDCC4	-1.19337	0.000162013
DLX6	ENSG00000006377	1.67117	0.107436	0.241536		IGFBP7	-0.213899	0.454189
MAP3K9	ENSG00000006432	0.997292	1.02679e-05	0.000148605		IKBIP	0.027512	0.919727
RALA	ENSG00000006451	0.490868	0.000322216	0.00263578		IL1B	0.839196	0.0829045
BAIAP2L1	ENSG00000006453	1.06903	1.9361e-05	0.000253327		INPP1	-1.10014	1.15136e-06
KDM7A	ENSG00000006459	-0.0882372	0.540374	0.706071		ISCU	-0.236966	0.0718316
ETV1	ENSG00000006468	-0.543268	0.0287079	0.0920158		ISYNA1	0.858863	0.00816161
AGK	ENSG00000006530	0.136982	0.181534	0.349725		ITGA3	0.517723	0.143593
ALDH3B1	ENSG00000006534	0.548351	0.00919315	0.0387247		JAG1	-0.225181	0.288923
TTC22	ENSG00000006555	0.340631	0.367874	0.557147		KCNN4	-0.464915	0.313482
PHTF2	ENSG00000006576	0.462002	0.00170921	0.0102239		KITLG	1.04506	0.00145988
CCL26	ENSG00000006606	-1.18743	0.271368			KLHDC7A	1.16801	0.134545
FARP2	ENSG00000006607	0.195136	0.0405045	0.119436		KRT15	-0.57059	0.421953
USH1C	ENSG00000006611	-0.415038	0.597741	0.749785		KRT8	1.79632	1.48803e-07
GGCT	ENSG00000006625	0.692536	0.0205293	0.0716784		KSR1	-0.246425	0.358984
DBF4	ENSG00000006634	0.642502	0.00652673	0.0295694		LACC1	0.0574365	0.869441
TBXA2R	ENSG00000006638	-0.187311	0.565583	0.725325		LAPTM5	0.552932	0.053117
IFRD1	ENSG00000006652	-0.21133	0.217935	0.395452		LIF	-0.454788	0.335667
LGALS14	ENSG00000006659	-0.0648239	0.982411			LIMK2	0.353864	0.0895691
COX10	ENSG00000006695	0.14111	0.400256	0.587681		LMNA	-0.807255	0.000839251
GTF2IRD1	ENSG00000006704	1.16179	2.96231e-10	1.65965e-08		LPXN	0.296252	0.286784
PAF1	ENSG00000006712	0.0370373	0.787313	0.880537		LRP1	-1.26631	4.38514e-09
VPS41	ENSG00000006715	0.0608252	0.453683	0.633553		LRPAP1	0.104738	0.526024
ARHGAP44	ENSG00000006740	-0.535046	0.0182985	0.0657423		MAST4	0.388859	0.25182
ELAC2	ENSG00000006744	-0.0518764	0.665027	0.798605		MCC	-0.465933	0.00311428
SCIN	ENSG00000006747	1.23664	0.00192706	0.0112582		MDM2	0.277037	0.19434
ARSD	ENSG00000006756	0.747367	0.000282178	0.00237005		METTL8	0.139738	0.522329
PNPLA4	ENSG00000006757	0.30726	0.217534	0.394921		MFAP3L	-0.347649	0.45035
MYH13	ENSG00000006788	0.138053	0.640454	0.78199		MICALL1	-0.203325	0.363685
ADIPOR2	ENSG00000006831	-0.0591337	0.705386	0.826643		MKNK2	0.0393627	0.92376
CDKL3	ENSG00000006837	0.375499	0.229975	0.410025		MLF2	0.410232	0.0737667
UPP2	ENSG00000007001	-1.81509	0.000160004	0.00148297		MON2	-0.213053	0.113238
PRSS21	ENSG00000007038	1.10989	0.168145	0.331126		MR1	0.192808	0.427976
MARK4	ENSG00000007047	0.166363	0.160666	0.320958		MRPL49	0.490851	0.0118072
PROM1	ENSG00000007062	-0.122904	0.824162	0.903371		MYBPHL	0.226512	0.797837
CCDC124	ENSG00000007080	0.0896155	0.650594	0.789056		MYLK	-1.26009	8.25389e-12
CEACAM21	ENSG00000007129	-0.246696	0.587532	0.742225		MYO6	0.712888	1.43911e-05
PAFAH1B1	ENSG00000007168	-0.146239	0.0963891	0.223807		MYOF	0.101211	0.64243
NOS2	ENSG00000007171	0.370019	0.472788	0.650946		NADSYN1	0.380499	0.00944008
DNAH9	ENSG00000007174	-1.08648	0.0278434	0.0899496		NEFL	0.967497	0.460411
BLTP2	ENSG00000007202	0.437162	0.000148341	0.0013892		NFKBIA	-0.378693	0.0564496
SLC13A2	ENSG00000007216	-3.94232	6.12066e-11	4.07859e-09		NINJ1	0.440654	0.0408699
GAS7	ENSG00000007237	-1.20322	1.17362e-08	4.33747e-07		NLRP1	-0.75952	0.00436888
TRAPPC6A	ENSG00000007255	0.300741	0.13284	0.281319		NOTCH1	-0.325993	0.310287
MATK	ENSG00000007264	0.845412	0.0827346	0.200976		NTPCR	0.232054	0.188297
CEACAM7	ENSG00000007306	0.890373	0.408909	0.595789		NUPR1	-0.467545	0.0592319
CD79B	ENSG00000007312	-1.50156	0.00150278	0.00926314		NYNRIN	-0.923735	0.000448127
SCN4A	ENSG00000007314	-3.05942	1.12688e-11	8.54488e-10		ORAI3	-0.000460171	0.998815
ST7L	ENSG00000007341	0.160134	0.205313	0.380376		P3H2	-0.373926	0.408223
TKTL1	ENSG00000007350	-0.79529	0.462807	0.641332		PADI4	-1.42217	0
PAX6	ENSG00000007372	3.07844	1.72873e-06	3.27184e-05		PANK1	0.669637	0.122911
RPUSD1	ENSG00000007376	0.75809	0.000516192	0.00389152		PANK2	0.355967	0.0144141
RHBDF1	ENSG00000007384	0.24669	0.126009	0.270765		PAQR7	0.0926086	0.755182
LUC7L	ENSG00000007392	0.160845	0.109825	0.245231		PARD6G	0.102139	0.718491
CACNA2D2	ENSG00000007402	0.298342	0.308957	0.499074		PCBP4	-0.457171	0.0548493
BAIAP3	ENSG00000007516	0.670422	0.049629	0.138925		PCLO	0.0923646	0.787768
TSR3	ENSG00000007520	0.400697	0.0978126	0.226007		PCNA	1.22312	0.000195834
PIGQ	ENSG00000007541	0.84332	3.02855e-05	0.000367813		PDE4C	-0.153094	0.942898
CRAMP1	ENSG00000007545	0.382532	0.00395592	0.0200584		PERP	1.21156	0.00406404
TEAD3	ENSG00000007866	0.209908	0.157571	0.316705		PGAP1	-0.245474	0.386484
SELE	ENSG00000007908	-0.851988	0.0618064	0.16316		PGF	-0.376616	0.084224
DNAJC11	ENSG00000007923	0.346168	0.0416746	0.122129		PGPEP1	-0.165831	0.585976
FMO3	ENSG00000007933	-0.510152	0.196056	0.36888		PHLDA3	-0.674991	0.0435347
MYLIP	ENSG00000007944	-0.169204	0.471077	0.649338		PHPT1	0.265949	0.330477
NOX1	ENSG00000007952	0.430676	0.53197	0.699267		PIDD1	0.473921	0.0761658
E2F2	ENSG00000007968	1.74453	8.34573e-05	0.000861862		PLCL2	-0.882243	4.24272e-05
PSMB1	ENSG00000008018	0.320953	0.0770366	0.191146		PLCXD2	-0.0637937	0.900109
SYN1	ENSG00000008056	0.882821	0.0365859	0.110502		PLEKHF1	-0.279529	0.582774
JARID2	ENSG00000008083	0.111865	0.526329	0.694951		PLK2	0.381786	0.277259
CDKL5	ENSG00000008086	0.18559	0.186186	0.355903		PLK3	-0.401724	0.169695
CAMK1G	ENSG00000008118	0.520365	0.486008	0.662149		PLLP	0.16643	0.654642
CDK11A	ENSG00000008128	0.0786808	0.78915	0.881549		PLTP	-1.89428	1.25743e-14
NADK	ENSG00000008130	0.100615	0.493292	0.667589		PLXNB1	0.509965	0.0176594
TFAP2B	ENSG00000008196	1.16955	0.112325	0.249262		PLXNB2	0.357562	0.0541753
TFAP2D	ENSG00000008197	-0.0352482	0.990435			PMAIP1	1.7068	0.000131431
DLEC1	ENSG00000008226	-0.711675	0.00854645	0.0365902		PML	-0.0371882	0.924452
CYTH3	ENSG00000008256	-0.464096	0.0145189	0.0549223		POLH	0.470631	0.0124173
ADAM22	ENSG00000008277	-0.062941	0.776731	0.873674		POU3F1	1.30494	0.281411
SYPL1	ENSG00000008282	0.592608	0.000502084	0.00380472		PPFIBP1	-0.0998347	0.621767
CYB561	ENSG00000008283	1.38542	4.10682e-08	1.30528e-06		PPM1D	0.441284	0.263763
SPAG9	ENSG00000008294	-0.0151399	0.916211	0.955919		PPM1J	1.69572	0.00013435
CELSR3	ENSG00000008300	1.74748	3.95778e-07	9.34566e-06		PPP1R3C	0.826552	0.0729387
AASS	ENSG00000008311	-1.67564	7.07598e-15	9.76319e-13		PPP4R3A	0.0950835	0.451508
PLEKHG6	ENSG00000008323	-0.509557	0.057415	0.1548		PRDM1	0.00906494	0.979914
SS18L2	ENSG00000008324	0.287233	0.19833	0.371845		PRKAB1	0.369701	0.0235054
MPND	ENSG00000008382	0.394702	0.0816979	0.199214		PRKAB2	0.309542	0.147856
MGST1	ENSG00000008394	-0.21763	0.490412	0.665252		PRKX	0.0888542	0.781685
CRY1	ENSG00000008405	-0.322268	0.0408002	0.120117		PRODH	0.902599	0.723317
PGLYRP1	ENSG00000008438	0.236554	0.583	0.738939		PSTPIP2	0.205688	0.50879
NFIX	ENSG00000008441	-1.23298	3.41176e-07	8.21624e-06		PTAFR	0.218721	0.56898
ST3GAL1	ENSG00000008513	0.540701	0.010696	0.0433714		PTP4A1	0.579281	0.346403
MMP25	ENSG00000008516	0.0951132	0.737908	0.848318		PTPRE	-0.31188	0.0412715
IL32	ENSG00000008517	0.554972	0.0689215	0.176555		PTPRU	-0.103117	0.785107
PKD1	ENSG00000008710	-0.192622	0.314011	0.504598		RABGGTA	0.538117	0.0473639
MAPK8IP2	ENSG00000008735	1.74508	3.13865e-05	0.000378834		RAD51C	0.4742	0.17743
MED24	ENSG00000008838	0.563345	0.004747	0.0231219		RALGDS	-0.497262	0.0424439
RHOBTB2	ENSG00000008853	-0.225992	0.148024	0.303341		RAP2B	0.425637	0.110762
HEATR5B	ENSG00000008869	0.0748101	0.400206	0.587665		RBM38	0.931935	0.00516264
SEC62	ENSG00000008952	-0.173095	0.142155	0.294835		RETSAT	-0.945076	0.000149772
RPS20	ENSG00000008988	-0.24032	0.149888	0.305968		REV3L	-0.752443	4.91535e-08
CSDE1	ENSG00000009307	-0.0803885	0.464713	0.643111		RGL1	-1.46525	2.20832e-17
UBE3C	ENSG00000009335	0.499968	1.20806e-05	0.000170976		RGMA	-1.03888	0.0227912
REV3L	ENSG00000009413	-0.752443	9.821e-10	4.91535e-08		RGS16	0.705904	0.0568185
TENM1	ENSG00000009694	-1.73818	1.10062e-09	5.42357e-08		RGS20	0.842186	0.0373977
PAX7	ENSG00000009709	2.26957	0.251461	0.435163		RHOC	0.345029	0.0817045
MASP2	ENSG00000009724	-0.891812	2.04694e-05	0.000265374		RNASE7	-2.03288	0.0020168
IYD	ENSG00000009765	0.6534	0.410614	0.597077		RND3	-1.15839	9.94013e-07
FAM76A	ENSG00000009780	-0.276407	0.00949719	0.0397229		RNF144B	-0.163064	0.599497
TRAF3IP3	ENSG00000009790	0.209334	0.548855	0.712954		RNF19B	0.762458	0.00490943
POMT2	ENSG00000009830	0.138438	0.25336	0.436865		RPS19	-0.112961	0.619196
VTA1	ENSG00000009844	0.358141	0.0410113	0.120587		RPS27L	-0.0914765	0.750776
MLXIPL	ENSG00000009950	-3.71193	3.03468e-14	3.72029e-12		RRAD	-2.11647	0.000271488
BAZ1B	ENSG00000009954	0.264989	0.0263721	0.0864669		RRM2B	0.79557	6.59551e-05
RANBP9	ENSG00000010017	0.579736	0.000531816	0.00399049		S100A2	2.05354	0.00894952
ETV7	ENSG00000010030	0.847709	0.0413779	0.121411		SAC3D1	0.664123	0.0801174
SPRTN	ENSG00000010072	0.626295	0.000221004	0.00193728		SCIN	1.23664	0.0112582
METTL13	ENSG00000010165	0.832745	3.88973e-08	1.24869e-06		SCN2A	-0.933066	0.131445
DYRK4	ENSG00000010219	0.335454	0.0957286	0.222682		SCN3B	-1.95154	3.63975e-09
ZNF207	ENSG00000010244	0.129754	0.2411	0.423		SCN4B	-2.36537	1.5205e-13
UQCRC1	ENSG00000010256	0.528553	0.00165774	0.00998408		SCRIB	0.957206	3.75255e-05
STARD3NL	ENSG00000010270	0.35238	0.0344163	0.105534		SDC4	0.75672	0.00946625
CD9	ENSG00000010278	1.07872	8.68077e-10	4.40092e-08		SEMA3B	0.892811	0.11113
HHATL	ENSG00000010282	-1.3175	0.142348	0.295079		SERPINB5	-0.489444	0.581234
NCAPD2	ENSG00000010292	1.18204	4.09949e-05	0.000475714		SERPINE1	0.310044	0.417206
IFFO1	ENSG00000010295	-0.442437	0.00623241	0.0285299		SERTAD1	-0.328815	0.374611
GIPR	ENSG00000010310	0.789077	0.0360065	0.109193		SESN1	-0.845521	2.70952e-05
PHF7	ENSG00000010318	-0.140381	0.490253	0.665189		SESN2	0.165499	0.71388
SEMA3G	ENSG00000010319	-2.80272	1.44042e-26	1.23392e-23		SFN	0.793795	0.0754728
NISCH	ENSG00000010322	-0.55323	2.60965e-05	0.000324789		SLC12A4	-0.680434	0.000115781
STAB1	ENSG00000010327	-1.39094	5.70698e-09	2.29479e-07		SLC25A45	-0.1194	0.626243
FUZ	ENSG00000010361	0.180822	0.357346	0.547313		SLC30A1	0.742508	0.000298473
SLC6A13	ENSG00000010379	0.98457	0.20274	0.377139		SLC44A5	1.05461	0.166946
IDS	ENSG00000010404	-0.0462279	0.717052	0.834561		SLC4A11	-0.24332	0.692517
PRSS3	ENSG00000010438	0.986377	0.174356	0.33994		SLC9A1	0.394468	0.0524435
ZNF200	ENSG00000010539	0.547138	0.00400091	0.0202385		SMAD3	-0.370099	0.134879
CD4	ENSG00000010610	0.0324268	0.88925	0.940604		SNX2	-0.117378	0.427985
LRRC23	ENSG00000010626	0.022311	0.900572	0.947146		SOCS4	0.387028	0.00363701
BTK	ENSG00000010671	-0.0328412	0.895779	0.943993		SPATA18	-0.220378	0.683096
HFE	ENSG00000010704	0.382036	0.0542155	0.148376		STAT3	0.00356576	0.988194
SCMH1	ENSG00000010803	-0.23384	0.0468554	0.133174		STEAP3	0.669773	0.0416838
FYN	ENSG00000010810	-0.754604	2.77008e-06	4.86826e-05		STK17A	0.133097	0.478736
HIVEP2	ENSG00000010818	-0.260356	0.0781176	0.192917		STX6	0.682046	9.69958e-07
FMO1	ENSG00000010932	-1.09995	1.11974e-05	0.000160085		SULF2	1.12086	0.000395155
ELOA	ENSG00000011007	0.0700927	0.521878	0.691514		SUSD6	0.42313	0.0070116
LYPLA2	ENSG00000011009	0.42116	0.0180402	0.065044		SYTL1	0.14182	0.64516
CLCN6	ENSG00000011021	-0.197938	0.0720368	0.182184		TAB3	0.346472	0.0194871
MRC2	ENSG00000011028	-0.329727	0.128175	0.274263		TCAIM	0.356617	0.0156879
NME1-NME2	ENSG00000011052					TEP1	0.200477	0.270275
SLC6A7	ENSG00000011083	-0.48613	0.380816	0.569537		TET2	0.0810249	0.610295
TSPAN9	ENSG00000011105	0.219366	0.109762	0.245136		TEX9	0.473768	0.191817
BTBD7	ENSG00000011114	-0.00660826	0.942624	0.969838		TGFA	-0.801367	0.103142
APBA3	ENSG00000011132	0.442337	0.0198479	0.0699308		TIGAR	0.608894	0.0495698
MKS1	ENSG00000011143	0.356696	0.155652	0.313987		TLR3	-0.0617092	0.88688
ABHD5	ENSG00000011198	-0.855071	5.03957e-06	8.1448e-05		TM7SF3	0.399206	0.0182171
ANOS1	ENSG00000011201	0.398057	0.133685	0.282575		TMEM63B	1.05233	1.18829e-05
AKAP8L	ENSG00000011243	0.488129	0.00238291	0.0133866		TMEM68	0.741431	0.000471035
MBTD1	ENSG00000011258	0.406045	0.0489113	0.137482		TMEM8B	-0.324805	0.264111
UTP18	ENSG00000011260	0.967883	4.58676e-05	0.000522267		TNFAIP8	-0.171911	0.58862
RNF216	ENSG00000011275	-0.120129	0.338119	0.527625		TNFRSF10A	0.3538	0.308078
TTC19	ENSG00000011295	-0.0600785	0.662461	0.796747		TNFRSF10B	0.12713	0.663472
PTBP1	ENSG00000011304	0.360077	0.000234998	0.00203		TNFRSF10C	0.647262	0.384113
DPF1	ENSG00000011332	-0.676833	0.0239932	0.0805285		TNFRSF10D	-0.839405	0.00972404
SYT7	ENSG00000011347	1.22747	3.7238e-07	8.87057e-06		TP53	0.404416	0.0634118
LARS2	ENSG00000011376	0.103459	0.303386	0.492972		TP53I11	0.628713	0.00110858
PIK3C2A	ENSG00000011405	-0.0402655	0.697878	0.821923		TP53I3	-0.543917	0.0128265
PLAUR	ENSG00000011422	0.639839	0.0328752	0.101892		TP53INP1	0.742201	4.67259e-05
ANLN	ENSG00000011426	2.13935	8.83183e-06	0.000131058		TP73	0.4814	0.24611
WIZ	ENSG00000011451	0.300932	0.0211351	0.073155		TRAF4	0.796072	0.00338144
RABGAP1	ENSG00000011454	-0.0360593	0.719967	0.836572		TRAK1	-0.188555	0.35979
DCN	ENSG00000011465	-1.61464	4.6486e-11	3.16969e-09		TRIAP1	0.697991	0.0112506
QPCTL	ENSG00000011478	0.45646	0.00248763	0.0138598		TRIM22	-0.371412	0.125597
PPP5C	ENSG00000011485	-0.0294169	0.753543	0.858487		TRIM32	-0.101859	0.629518
CEP68	ENSG00000011523	-0.739126	1.51931e-12	1.3533e-10		TRIM38	-0.0232901	0.9298
MAP4K3	ENSG00000011566	0.092394	0.540779	0.706291		TRIM5	-0.0302509	0.929606
ZBTB32	ENSG00000011590	0.551042	0.0441927	0.127585		TRIML2	2.50455	0.119564
TYROBP	ENSG00000011600	-0.0609446	0.796269	0.886271		TRIP6	0.140412	0.721651
LDAF1	ENSG00000011638	0.208596	0.301887	0.491649		TSGA10	-0.028991	0.928167
GABRA3	ENSG00000011677	0.931366	0.533105	0.700141		TSKU	-0.436608	0.251241
BRCA1	ENSG00000012048	0.703469	0.00136055	0.00855274		TSPAN11	-0.639188	0.0177451
ERCC1	ENSG00000012061	-0.385798	0.00862549	0.036839		TYMSOS	0.60386	0.284772
CD22	ENSG00000012124	-0.461496	0.177693	0.344536		UNC5B	1.99982	5.41392e-14
SEMA3B	ENSG00000012171	0.892811	0.0368628	0.11113		UQCC1	0.153981	0.256012
MBTPS2	ENSG00000012174	0.336916	0.00492769	0.0237827		VCAN	0.563977	0.0268198
PRICKLE3	ENSG00000012211	0.492684	0.0242948	0.0812768		VDR	0.386334	0.0947203
LTF	ENSG00000012223	-0.814898	0.169151	0.33248		VWCE	-1.72042	7.85446e-07
EXTL3	ENSG00000012232	0.252056	0.241186	0.423131		XPC	-0.320067	0.01644
NR1H4	ENSG00000012504	1.25534	0.660905	0.795859		YPEL3	-0.0994161	0.722501
ELOVL5	ENSG00000012660	0.41863	0.113998	0.251942		ZMAT3	-0.114464	0.684517
ALOX5	ENSG00000012779	0.137559	0.49487	0.668799		ZNF195	0.290219	0.113523
KDM5D	ENSG00000012817	-1.47506	0.615751			ZNF219	-0.56392	0.047243
CALCOCO1	ENSG00000012822	-0.83079	1.56121e-11	1.15156e-09		ZNF337	0.0383627	0.912949
UBR7	ENSG00000012963	0.450712	0.000500053	0.0037926		ZNF385A	0.0042033	0.992403
MAP4K5	ENSG00000012983	-0.0355564	0.711172	0.83063		ZNF488	0.0379207	0.97935
EHD3	ENSG00000013016	-0.740714	0.000215973	0.00190255		ZNF561	-0.00767742	0.976538
PSMC4	ENSG00000013275	0.626344	0.00011242	0.00111075		ZNF79	-0.233324	0.372884
MAN2B2	ENSG00000013288	0.181416	0.13166	0.279326
SLC7A14	ENSG00000013293	-2.42633	4.02723e-08	1.28463e-06
CLDN11	ENSG00000013297	-2.55013	9.52529e-26	6.70275e-23
SLC25A39	ENSG00000013306	0.696005	2.35163e-05	0.000297947
MVP	ENSG00000013364	0.31247	0.0821905	0.200072
NUB1	ENSG00000013374	-0.142647	0.165372	0.327522
PGM3	ENSG00000013375	0.155737	0.233883	0.414745
RWDD2A	ENSG00000013392	0.134961	0.402591	0.589805
CLK1	ENSG00000013441	-0.160222	0.150631	0.307143
POLR3B	ENSG00000013503	0.043147	0.780837	0.876667
ANGEL1	ENSG00000013523	0.0595352	0.646026	0.785953
RNF14	ENSG00000013561	0.247509	0.0241796	0.0809761
DNASE1L1	ENSG00000013563	0.191346	0.326998	0.517013
DDX11	ENSG00000013573	0.719962	0.0111722	0.0448738
HEBP1	ENSG00000013583	0.312749	0.0644936	0.168209
GPRC5A	ENSG00000013588	1.35758	2.3578e-06	4.24766e-05
MAMLD1	ENSG00000013619	-0.335629	0.263351	0.4489
CD6	ENSG00000013725	0.4186	0.241967	0.424014
TACC3	ENSG00000013810	1.00617	4.2581e-05	0.000490881
UFL1	ENSG00000014123	0.059488	0.623685	0.770199
POLA2	ENSG00000014138	0.815134	8.27004e-05	0.000856055
ZC3H3	ENSG00000014164	0.44645	0.0199582	0.0702351
CAPN1	ENSG00000014216	0.75723	3.43888e-05	0.0004089
ACP3	ENSG00000014257	0.35027	0.323587	0.513768
MDH1	ENSG00000014641	-0.0734005	0.655257	0.792307
SLC30A9	ENSG00000014824	0.314841	0.0226866	0.0772259
MTMR11	ENSG00000014914	0.383142	0.0733345	0.184511
COX15	ENSG00000014919	0.0791387	0.463089	0.641646
CCDC88C	ENSG00000015133	0.485334	0.00908278	0.038359
YAF2	ENSG00000015153	0.0573799	0.604991	0.755359
ZMYND11	ENSG00000015171	0.128943	0.267393	0.453275
WAS	ENSG00000015285	-0.213376	0.36411	0.553838
DPEP1	ENSG00000015413	0.470916	0.468184	0.64615
BID	ENSG00000015475	-0.0163862	0.912383	0.953891
MATR3	ENSG00000015479	0.0418532	0.707771	0.828334
NPC1L1	ENSG00000015520	-0.613014	0.224603	0.403513
XYLT2	ENSG00000015532	0.184977	0.318905	0.509307
RGPD5	ENSG00000015568	-0.684392	0.0203451	0.071238
STMN4	ENSG00000015592	-0.423138	0.713808	0.83247
NUDCD3	ENSG00000015676	0.282721	0.0281812	0.0907824
ISL1	ENSG00000016082	1.47106	0.204295	0.379157
CHDH	ENSG00000016391	0.352005	0.10177	0.232239
IL20RA	ENSG00000016402	-0.357202	0.431585	0.615494
CLCA1	ENSG00000016490	-0.891171	0.620644
CLCA4	ENSG00000016602	-1.2906	0.000274165	0.00231435
GLT8D1	ENSG00000016864	0.170913	0.13033	0.27749
ATP2C1	ENSG00000017260	0.395158	0.000667041	0.00479942
IGF1	ENSG00000017427	-2.16451	9.80079e-13	8.95665e-11
SLC38A5	ENSG00000017483	0.417524	0.190746	0.361671
RALBP1	ENSG00000017797	0.355616	0.022282	0.0761802
RUFY3	ENSG00000018189	-0.159712	0.250741	0.434328
CNTN1	ENSG00000018236	-1.04736	0.00273099	0.0149482
SLC11A1	ENSG00000018280	0.817446	0.00228948	0.012959
WWTR1	ENSG00000018408	-0.218349	0.30603	0.495918
AGPS	ENSG00000018510	0.121063	0.532355	0.699463
ZNF285CP	ENSG00000018607	-0.74859	0.796605
STEEP1	ENSG00000018610	-0.013614	0.920839	0.958062
ATP1A2	ENSG00000018625	-3.58309	6.48819e-12	5.15306e-10
TTC27	ENSG00000018699	-0.0517051	0.600301	0.751904
ZNF582	ENSG00000018869	-0.399862	0.0883185	0.210514
VSIG2	ENSG00000019102	-0.918591	0.0124206	0.0486141
PHLDB1	ENSG00000019144	-1.07733	1.33966e-07	3.60632e-06
MARCO	ENSG00000019169	-0.550536	0.385963	0.574511
CYP24A1	ENSG00000019186	-1.42615	0.0346104	0.105982
PRDM11	ENSG00000019485	-0.649324	8.00204e-05	0.000832477
SYT13	ENSG00000019505	2.15208	0.00533232	0.0253052
SNAI2	ENSG00000019549	-0.966417	1.63726e-05	0.000219449
CD74	ENSG00000019582	0.263683	0.258449	0.44312
HGF	ENSG00000019991	-0.68745	0.0133399	0.0514077
ZRANB1	ENSG00000019995	-0.194085	0.142032	0.294699
NCDN	ENSG00000020129	0.631814	0.00221706	0.0126181
ADGRA2	ENSG00000020181	-1.61358	7.26277e-14	8.24301e-12
CCT8L1P	ENSG00000020219	1.27097	0.087722	0.209475
ZFP64	ENSG00000020256	0.548074	0.00100983	0.00672021
MNAT1	ENSG00000020426	0.0162475	0.916512	0.955919
SAMD4A	ENSG00000020577	-1.118	1.0429e-07	2.88469e-06
RUNX3	ENSG00000020633	0.233221	0.4002	0.587665
MRE11	ENSG00000020922	-0.229307	0.0633325	0.166043
PLEKHB1	ENSG00000021300	0.901648	0.019486	0.0689022
SERPINB1	ENSG00000021355	-0.0454643	0.700127	0.823112
CYP3A43	ENSG00000021461	0.050603	0.926281	0.96128
SLC7A9	ENSG00000021488	0.297245	0.577614	0.734549
SPAST	ENSG00000021574	0.467344	1.23502e-05	0.00017416
NRXN3	ENSG00000021645	-0.276828	0.315249	0.505738
OSBPL5	ENSG00000021762	-0.132244	0.408254	0.595308
AQR	ENSG00000021776	0.0917024	0.326756	0.516771
CPS1	ENSG00000021826	-1.3529	3.39676e-06	5.75682e-05
C8B	ENSG00000021852	-0.0501721	0.980646
FHL1	ENSG00000022267	-3.84157	4.77679e-33	9.88628e-30
RTF2	ENSG00000022277	0.35202	0.00618936	0.0283868
GABRA1	ENSG00000022355	0.585152	0.765947
NLRP2	ENSG00000022556	0.704543	0.0660289	0.171072
SLC45A4	ENSG00000022567	0.380471	0.0274027	0.0889179
RNF10	ENSG00000022840	0.149375	0.093546	0.21919
ZNF839	ENSG00000022976	0.0636093	0.663767	0.797691
ZDHHC6	ENSG00000023041	0.097959	0.430849	0.61477
GRAMD1B	ENSG00000023171	-0.282118	0.144519	0.298244
RNH1	ENSG00000023191	-0.0487469	0.746403	0.854278
NDUFS1	ENSG00000023228	0.0681357	0.390748	0.578834
RB1CC1	ENSG00000023287	0.220213	0.0594573	0.158505
ERP44	ENSG00000023318	-0.117402	0.374222	0.562917
ALAS1	ENSG00000023330	0.257613	0.16383	0.325533
BIRC3	ENSG00000023445	0.973374	0.00468677	0.0228931
AKAP11	ENSG00000023516	-0.264655	0.0114683	0.04575
GLRX2	ENSG00000023572	0.253105	0.0978007	0.226006
SNAPC1	ENSG00000023608	0.0954726	0.73519	0.846597
DERA	ENSG00000023697	0.269699	0.113191	0.250693
STRAP	ENSG00000023734	0.596448	0.00309291	0.0164533
ABCC2	ENSG00000023839	0.640241	0.131947	0.279866
DEF6	ENSG00000023892	-0.0206378	0.914449	0.954901
PLEKHO1	ENSG00000023902	-0.242258	0.161937	0.322775
GCLM	ENSG00000023909	0.117568	0.537185	0.703792
UBR2	ENSG00000024048	-0.0377513	0.700789	0.82367
EHD2	ENSG00000024422	-1.46575	2.01477e-10	1.164e-08
DEPDC1	ENSG00000024526	2.08658	1.23608e-05	0.000174186
CCDC28A	ENSG00000024862	-0.057567	0.728815	0.842763
RRAGD	ENSG00000025039	-0.555748	0.0241487	0.0809316
HSF2	ENSG00000025156	0.180341	0.416839	0.602607
PHF20	ENSG00000025293	0.202043	0.0425729	0.124119
HSD17B6	ENSG00000025423	1.54394	0.000740782	0.00522632
NR1H3	ENSG00000025434	-0.443068	0.0147322	0.0555479
TYMP	ENSG00000025708	0.88367	0.000786164	0.00548926
NCAPH2	ENSG00000025770	0.345161	0.148557	0.304108
TOMM34	ENSG00000025772	0.707654	0.000694724	0.00495805
SEC63	ENSG00000025796	0.194166	0.12417	0.268085
KPNA6	ENSG00000025800	0.222539	0.00705525	0.0314059
VIM	ENSG00000026025	-1.03767	8.60024e-08	2.4641e-06
RTEL1-TNFRSF6B	ENSG00000026036	0.226085	0.266654	0.45247
FAS	ENSG00000026103	0.087275	0.738407	0.848607
RNASET2	ENSG00000026297	0.254988	0.212894	0.38958
CD44	ENSG00000026508	0.149161	0.336685	0.526158
KCNG1	ENSG00000026559	0.667249	0.324764	0.514962
AGPAT4	ENSG00000026652	-0.514065	0.00891142	0.0377531
SLAMF7	ENSG00000026751	0.336261	0.29343	0.482906
BTN3A1	ENSG00000026950	-0.154379	0.417587	0.603136
MIPEP	ENSG00000027001	0.676847	0.00278477	0.0151624
PRKCH	ENSG00000027075	-0.26845	0.0809013	0.197805
INSRR	ENSG00000027644	-2.05393	3.62066e-09	1.53852e-07
IFNGR1	ENSG00000027697	-0.441971	0.00652916	0.0295767
B4GALT7	ENSG00000027847	0.13956	0.328457	0.518288
SH2D2A	ENSG00000027869	0.0606418	0.859847	0.924283
VRK2	ENSG00000028116	0.344303	0.0254357	0.0840782
TNFRSF1B	ENSG00000028137	-0.667914	0.00077612	0.00543099
VEZT	ENSG00000028203	0.406025	0.000257214	0.0021923
POU2F2	ENSG00000028277	-0.14628	0.532555	0.699601
BRD9	ENSG00000028310	0.271596	0.0643865	0.167992
SNX1	ENSG00000028528	-0.475352	7.57168e-06	0.00011473
TBPL1	ENSG00000028839	0.139903	0.47211	0.650304
BMAL2	ENSG00000029153	1.62032	6.93573e-05	0.000739027
BCLAF1	ENSG00000029363	-0.064963	0.479514	0.656519
SLC39A9	ENSG00000029364	0.608569	4.93369e-06	7.99133e-05
ANK1	ENSG00000029534	-0.150352	0.694139	0.819332
IBSP	ENSG00000029559	1.33263	0.0793119	0.195141
TFB1M	ENSG00000029639	0.355803	0.0620132	0.163583
RABEP1	ENSG00000029725	0.288824	0.0761997	0.189625
HMGB3	ENSG00000029993	1.65341	1.01595e-05	0.000147282
NUP160	ENSG00000030066	0.385491	0.00283381	0.0153604
BAK1	ENSG00000030110	0.992021	4.47649e-05	0.000512031
MUSK	ENSG00000030304	-1.16384	9.59375e-05	0.00097292
IKZF2	ENSG00000030419	0.77595	0.000418437	0.00326799
GRN	ENSG00000030582	0.609991	0.00199737	0.0115833
FAM13B	ENSG00000031003	-0.187118	0.0699254	0.178292
ARHGAP31	ENSG00000031081	-0.644065	5.0953e-05	0.000568351
CENPQ	ENSG00000031691	0.401285	0.188643	0.359021
SARS1	ENSG00000031698	0.184731	0.0592623	0.158129
RANBP3	ENSG00000031823	0.192717	0.0803716	0.196968
ARID4A	ENSG00000032219	-0.189467	0.0876364	0.20937
EIPR1	ENSG00000032389	0.600259	0.000610481	0.0044646
PNPLA6	ENSG00000032444	0.263403	0.0535976	0.147165
IFT88	ENSG00000032742	0.0703069	0.696996	0.821183
ALG1	ENSG00000033011	0.691218	0.00105586	0.00698153
ZCCHC8	ENSG00000033030	0.0884866	0.447144	0.628287
ABCF2	ENSG00000033050	0.429834	0.00827195	0.0356886
CHPF2	ENSG00000033100	0.554299	0.000207351	0.00184089
LRRC7	ENSG00000033122	-0.00094829	0.997108	0.998207
FUT8	ENSG00000033170	0.455	0.0146094	0.0551826
UBA6	ENSG00000033178	0.486252	5.73865e-06	9.05826e-05
GAB2	ENSG00000033327	-0.194115	0.299942	0.489979
ATP6V0A1	ENSG00000033627	-0.383339	0.00107396	0.00707607
PIAS1	ENSG00000033800	-0.0439678	0.701594	0.824314
SLC4A7	ENSG00000033867	0.507216	0.0306727	0.096615
APBA2	ENSG00000034053	-0.17306	0.528049	0.696303
MAP2K3	ENSG00000034152	-0.195742	0.36869	0.557849
CLXN	ENSG00000034239	-1.73059	0.000227271	0.00197977
TMSB10	ENSG00000034510	0.359608	0.0748281	0.187158
ASTE1	ENSG00000034533	-0.225164	0.240998	0.422928
RNF19A	ENSG00000034677	0.502263	0.00300217	0.0160921
PEX3	ENSG00000034693	-0.0215607	0.919342	0.95728
GABARAPL2	ENSG00000034713	0.0540711	0.639698	0.781552
MYOC	ENSG00000034971	-5.25064	1.03912e-13	1.15049e-11
SH3YL1	ENSG00000035115	0.334335	0.0256413	0.0845989
FAM136A	ENSG00000035141	0.515895	0.000503645	0.00381439
VCL	ENSG00000035403	0.0403122	0.781523	0.877095
DEPDC1B	ENSG00000035499	1.83537	1.42006e-05	0.000195552
DAPK2	ENSG00000035664	-0.554505	0.00050996	0.00385527
NSMAF	ENSG00000035681	-0.0117452	0.913959	0.954687
ADSS2	ENSG00000035687	0.717334	1.81134e-06	3.38631e-05
STAP1	ENSG00000035720	0.00861436	0.984469	0.991827
TIMP2	ENSG00000035862	-0.642604	0.000815732	0.00565171
RFC1	ENSG00000035928	-0.133797	0.165714	0.32796
TBC1D23	ENSG00000036054	0.14056	0.302916	0.492627
CUL3	ENSG00000036257	0.129452	0.102884	0.234038
MYOM2	ENSG00000036448	-1.72458	0.000445841	0.00344606
OTC	ENSG00000036473	-1.21547	0.679279
CYP46A1	ENSG00000036530	-1.2482	2.23499e-06	4.06177e-05
ZZZ3	ENSG00000036549	0.0713078	0.482319	0.658892
SLC18A1	ENSG00000036565	0.758366	0.563889
USP2	ENSG00000036672	-0.882722	0.00801611	0.0348067
CASR	ENSG00000036828	-0.9652	0.427492
TUBG2	ENSG00000037042	-0.170619	0.299064	0.489226
RPL26L1	ENSG00000037241	0.646833	0.0208264	0.0723782
FLT4	ENSG00000037280	-1.50869	1.60052e-12	1.41489e-10
NSUN2	ENSG00000037474	0.81466	1.59693e-05	0.000214862
FBXO42	ENSG00000037637	-0.117674	0.327553	0.517449
MFAP3	ENSG00000037749	0.162817	0.165011	0.327177
MRI1	ENSG00000037757	0.177921	0.230498	0.410646
METTL1	ENSG00000037897	0.246663	0.170827	0.334895
HOXC8	ENSG00000037965	0.916507	0.00505692	0.0242798
AGA	ENSG00000038002	0.302701	0.147471	0.302596
PI4K2B	ENSG00000038210	0.564909	0.000551714	0.00410999
BOD1L1	ENSG00000038219	-0.388454	2.28742e-05	0.000290858
MAT2B	ENSG00000038274	0.381011	0.0244713	0.0817045
TLL1	ENSG00000038295	-0.897585	0.00558772	0.0262376
EDC4	ENSG00000038358	0.107596	0.447308	0.628333
TRIO	ENSG00000038382	-0.0386676	0.787817	0.880797
VCAN	ENSG00000038427	0.563977	0.00575372	0.0268198
CLEC16A	ENSG00000038532	0.287539	0.0285668	0.0917225
MSR1	ENSG00000038945	0.830645	0.00322966	0.0170568
CDH1	ENSG00000039068	0.933387	0.000537942	0.00402743
MTREX	ENSG00000039123	-0.204451	0.0176277	0.0638604
DNAH5	ENSG00000039139	1.25048	0.000763684	0.00536103
ZFYVE16	ENSG00000039319	0.0980236	0.36346	0.553161
RIPOR1	ENSG00000039523	-0.378719	0.00678824	0.0305029
C6	ENSG00000039537	-3.33896	3.30843e-12	2.79146e-10
RAI14	ENSG00000039560	1.02028	9.27332e-05	0.000945763
SOX30	ENSG00000039600	0.0257147	0.970995	0.985817
PNKP	ENSG00000039650	0.312772	0.0675667	0.174082
BEST2	ENSG00000039987	1.37278	0.0209293	0.0726424
PHLPP2	ENSG00000040199	-0.208496	0.133899	0.282842
SPDL1	ENSG00000040275	1.04635	2.23824e-05	0.000285534
STAU2	ENSG00000040341	0.664993	1.11191e-08	4.12672e-07
SLC66A1	ENSG00000040487	-0.134475	0.426838	0.611181
CTNS	ENSG00000040531	0.0656383	0.562292	0.723035
RTN4R	ENSG00000040608	0.317196	0.467625	0.645643
PHF23	ENSG00000040633	0.546837	3.09248e-05	0.000374654
CDH10	ENSG00000040731	1.28448	0.443384
INPP4A	ENSG00000040933	0.0987366	0.263115	0.448563
RAB27B	ENSG00000041353	1.03836	0.000414006	0.00323985
PSMA4	ENSG00000041357	0.592476	4.26349e-05	0.000491342
MYO16	ENSG00000041515	-0.549601	0.212815	0.389477
LSG1	ENSG00000041802	0.176646	0.190142	0.360814
PARP3	ENSG00000041880	-0.0338545	0.84935	0.918165
TNC	ENSG00000041982	0.035498	0.907461	0.950778
THAP3	ENSG00000041988	0.0881816	0.613126	0.762018
RIPOR3	ENSG00000042062	-0.976392	2.00345e-05	0.000260782
TDP1	ENSG00000042088	0.281378	0.0170049	0.0622278
AIFM2	ENSG00000042286	-1.11721	1.31031e-05	0.000183017
C2orf83	ENSG00000042304	1.49022	0.20698	0.382057
SPATA7	ENSG00000042317	-0.461166	0.00885528	0.0375877
MED17	ENSG00000042429	0.0502316	0.683482	0.812008
RETSAT	ENSG00000042445	-0.945076	1.03739e-05	0.000149772
CAPG	ENSG00000042493	0.987191	5.50025e-06	8.76056e-05
AP2S1	ENSG00000042753	0.618201	0.000136919	0.00130128
USH2A	ENSG00000042781	0.127479	0.671453	0.802932
ZPBP	ENSG00000042813	-0.293968	0.783632	0.878476
TG	ENSG00000042832	0.959174	0.0055159	0.0259731
ADAM28	ENSG00000042980	0.283609	0.3006	0.490711
BARX2	ENSG00000043039	0.200114	0.641003	0.782247
DCUN1D1	ENSG00000043093	0.435703	0.000769672	0.00539338
JADE2	ENSG00000043143	-0.0130662	0.937454	0.967184
ZIC2	ENSG00000043355	2.41863	0.00192457	0.0112506
LCP2	ENSG00000043462	0.210278	0.326688	0.516766
TRIT1	ENSG00000043514	-0.0144448	0.912908	0.954157
ADRB1	ENSG00000043591	-0.773739	0.144989	0.298887
GUCA2B	ENSG00000044012	-0.0352482	0.990435
CUL7	ENSG00000044090	0.139433	0.28548	0.473905
CTNNA1	ENSG00000044115	0.264307	0.00280133	0.015236
PHKA2	ENSG00000044446	-0.132048	0.240897	0.422855
CNTLN	ENSG00000044459	-0.607048	0.000940488	0.00634153
EPHA3	ENSG00000044524	-0.346514	0.351105	0.540936
HSPA5	ENSG00000044574	0.841306	2.28228e-06	4.13703e-05
DSG2	ENSG00000046604	0.729433	0.00423125	0.0211346
GEMIN8	ENSG00000046647	-0.0486209	0.747139	0.854704
OFD1	ENSG00000046651	-0.0151813	0.9011	0.947437
GPM6B	ENSG00000046653	-0.982829	1.10735e-06	2.23529e-05
MAGEC2	ENSG00000046774	-1.84081	0.463539
PREX2	ENSG00000046889	-1.88386	3.43639e-14	4.14062e-12
WDR37	ENSG00000047056	0.0977145	0.329762	0.519609
YTHDC2	ENSG00000047188	-0.119033	0.237913	0.41971
CTPS2	ENSG00000047230	0.478917	0.00178349	0.0105854
ATP6V1H	ENSG00000047249	0.784686	3.61263e-07	8.64083e-06
POLR2B	ENSG00000047315	0.182937	0.0635596	0.166452
ATOSA	ENSG00000047346	0.282968	0.181988	0.350373
ARAP2	ENSG00000047365	0.0340743	0.855838	0.922148
TPR	ENSG00000047410	0.21506	0.0380515	0.113824
CP	ENSG00000047457	1.45989	0.0159033	0.0589578
KATNIP	ENSG00000047578	0.458854	0.00148126	0.00915611
DTNBP1	ENSG00000047579	0.240176	0.0962266	0.223533
XK	ENSG00000047597	-0.288427	0.502955	0.675444
ANO2	ENSG00000047617	-1.54479	3.00505e-08	9.90908e-07
C12orf4	ENSG00000047621	0.477268	0.00106041	0.00700634
SCML1	ENSG00000047634	-0.559567	0.0345042	0.105742
WWC3	ENSG00000047644	0.465485	0.000996642	0.00664629
ARHGAP6	ENSG00000047648	-1.80278	5.0719e-22	2.09941e-19
FAM184B	ENSG00000047662	0.0713401	0.818971	0.899955
MAP4	ENSG00000047849	-0.147969	0.157083	0.316016
GOPC	ENSG00000047932	0.0801941	0.528116	0.696318
ROS1	ENSG00000047936	1.59853	0.0682181	0.175324
USP28	ENSG00000048028	0.335951	0.023743	0.0798941
HDAC9	ENSG00000048052	-0.607532	0.00829205	0.035749
TSPAN17	ENSG00000048140	0.897622	1.61847e-06	3.09985e-05
NOP16	ENSG00000048162	-0.3865	0.0617104	0.162965
CC2D2A	ENSG00000048342	-0.151869	0.277571	0.464807
RRM2B	ENSG00000048392	0.79557	3.9591e-06	6.59551e-05
ZNF800	ENSG00000048405	0.0828943	0.409497	0.596284
TNFRSF17	ENSG00000048462	0.0440833	0.934549	0.965872
SNX29	ENSG00000048471	-0.426463	0.000588558	0.00434366
LMO3	ENSG00000048540	0.184596	0.640957	0.782247
MRPS10	ENSG00000048544	0.42391	0.00033793	0.00274209
GUCA1A	ENSG00000048545
RSF1	ENSG00000048649	0.391898	0.0183782	0.0659681
VPS13D	ENSG00000048707	-0.209301	0.0450037	0.129216
CELF2	ENSG00000048740	-0.858616	1.34417e-05	0.000186931
FAM120A	ENSG00000048828	0.52952	3.74534e-09	1.58766e-07
R3HDM1	ENSG00000048991	0.499398	0.0011899	0.00769023
COL9A2	ENSG00000049089	0.0559322	0.843731	0.914783
KITLG	ENSG00000049130	1.04506	0.000157216	0.00145988
ERCC8	ENSG00000049167	0.189061	0.302835	0.492532
ADAMTS6	ENSG00000049192	1.01407	2.45055e-05	0.000308678
H6PD	ENSG00000049239	-0.655193	9.21896e-08	2.60112e-06
VAMP3	ENSG00000049245	-0.265927	0.00205987	0.011883
PER3	ENSG00000049246	-0.762647	0.00281732	0.0153041
UTS2	ENSG00000049247	1.75237	0.0794042	0.195245
TNFRSF9	ENSG00000049249	1.28028	0.00519463	0.0247821
EPN3	ENSG00000049283	2.20181	7.71206e-11	4.97874e-09
LTBP1	ENSG00000049323	0.0400944	0.842902	0.914206
RCN1	ENSG00000049449	-0.209127	0.315506	0.506006
ELN	ENSG00000049540	-1.50634	0.000406918	0.00319719
RFC2	ENSG00000049541	0.554344	0.00253054	0.0140499
ARID1B	ENSG00000049618	0.0321818	0.716293	0.834109
CLPTM1L	ENSG00000049656	0.658633	9.37756e-06	0.000137877
NEDD4L	ENSG00000049759	-0.000884942	0.996515	0.997819
FOXP3	ENSG00000049768	0.669012	0.0546544	0.149321
PPP1R3F	ENSG00000049769	0.0110124	0.961847	0.980447
HEXB	ENSG00000049860	0.183931	0.179711	0.347357
PTCD2	ENSG00000049883	-0.183363	0.0877942	0.209605
NEXMIF	ENSG00000050030	0.307383	0.395099	0.582833
JKAMP	ENSG00000050130	0.607439	5.80707e-06	9.14983e-05
DKK3	ENSG00000050165	-0.201868	0.357905	0.54793
ARHGEF5	ENSG00000050327	-0.261845	0.201018	0.375304
NFE2L3	ENSG00000050344	1.08301	2.2116e-09	9.89987e-08
MCUR1	ENSG00000050393	0.415981	0.0259882	0.0854871
LIMA1	ENSG00000050405	-1.04446	4.52918e-09	1.87476e-07
LETMD1	ENSG00000050426	0.154652	0.121804	0.264492
SLC4A8	ENSG00000050438	1.36855	7.032e-05	0.000747248
LAMC3	ENSG00000050555	-2.61384	5.29659e-10	2.81503e-08
PTGER3	ENSG00000050628	-0.773232	0.0365782	0.110498
TNIP3	ENSG00000050730	1.26965	0.0393499	0.116746
MAPK9	ENSG00000050748	0.616603	3.71422e-07	8.85374e-06
COL23A1	ENSG00000050767	-1.27538	0.00068708	0.00491416
BCAR1	ENSG00000050820	0.0247042	0.898928	0.946206
FHIP1B	ENSG00000051009	-0.152076	0.251916	0.43572
HERPUD1	ENSG00000051108	0.181112	0.288772	0.477698
HOMER3	ENSG00000051128	0.805216	0.000651653	0.00470506
RAD51	ENSG00000051180	0.880081	0.00371167	0.0190533
POLQ	ENSG00000051341	1.89578	7.07151e-07	1.52174e-05
PIK3CB	ENSG00000051382	0.378921	0.00834684	0.035906
CYBA	ENSG00000051523	0.207771	0.318471	0.509011
THOC3	ENSG00000051596	0.723707	0.00847249	0.0363355
HEBP2	ENSG00000051620	-0.10567	0.580198	0.736691
MPHOSPH9	ENSG00000051825	0.710494	1.9877e-06	3.6577e-05
PLEKHA5	ENSG00000052126	-0.0727049	0.652616	0.790433
PRSS8	ENSG00000052344	1.04324	2.22463e-05	0.000284106
SIKE1	ENSG00000052723	0.204197	0.158677	0.318294
RRP12	ENSG00000052749	0.29601	0.0961133	0.223329
FNIP2	ENSG00000052795	-0.252829	0.103542	0.235174
MSMO1	ENSG00000052802	0.70049	0.000630264	0.0045845
TTC17	ENSG00000052841	0.0245677	0.79774	0.887067
ALX4	ENSG00000052850	-3.00361	1.29978e-20	4.35539e-18
FSTL4	ENSG00000053108	1.81276	0.000873563	0.00597036
FOXN3	ENSG00000053254	-0.971393	4.38168e-13	4.2705e-11
METTL24	ENSG00000053328	-1.82681	8.98683e-07	1.87096e-05
AKR7A2	ENSG00000053371	0.449431	0.00268003	0.0147197
MRTO4	ENSG00000053372	0.355451	0.0104438	0.0426331
NNAT	ENSG00000053438	-0.782701	0.000277936	0.00233945
USE1	ENSG00000053501	-0.104087	0.614507	0.763124
MCF2L2	ENSG00000053524	0.100648	0.770387	0.86993
NRIP2	ENSG00000053702	-0.349697	0.00228089	0.0129187
LAMA3	ENSG00000053747	-0.798384	0.0179494	0.0647859
AP5M1	ENSG00000053770	0.13527	0.165774	0.327987
ANAPC4	ENSG00000053900	-0.0801191	0.491022	0.665772
KCNQ1	ENSG00000053918	-0.316277	0.245791	0.428177
TRAPPC3	ENSG00000054116	0.320437	0.00858962	0.0367348
THRAP3	ENSG00000054118	0.126048	0.111902	0.248589
PHPT1	ENSG00000054148	0.265949	0.167624	0.330477
ENTPD2	ENSG00000054179	0.203237	0.53592	0.702631
LY75	ENSG00000054219	0.0920171	0.762868	0.865081
ARID4B	ENSG00000054267	0.385764	0.00115444	0.00750378
OPN3	ENSG00000054277	1.43334	2.21489e-05	0.000283171
SDCCAG8	ENSG00000054282	0.0773512	0.477955	0.655532
PTPRN	ENSG00000054356	-0.155704	0.846029	0.916265
HHAT	ENSG00000054392	0.488431	0.0189768	0.0676885
KIF1B	ENSG00000054523	-0.161053	0.166932	0.329501
FOXC1	ENSG00000054598	0.194584	0.665011	0.798605
TBC1D22A	ENSG00000054611	-0.118713	0.341838	0.531238
SYNE2	ENSG00000054654	-0.383218	0.00114817	0.00747128
PLEKHH1	ENSG00000054690	0.248432	0.301404	0.491246
ATP9A	ENSG00000054793	0.0516203	0.752457	0.858028
SPO11	ENSG00000054796	0.562147	0.655401	0.792354
CBLN4	ENSG00000054803	-0.992721	0.0439184	0.127037
CHRDL2	ENSG00000054938	-0.020494	0.96371	0.981707
FAM168A	ENSG00000054965	0.249483	0.0138208	0.0528844
RELT	ENSG00000054967	0.120356	0.637898	0.77984
GALC	ENSG00000054983	0.0586343	0.695015	0.819786
NOP58	ENSG00000055044	0.333071	0.0153323	0.0573396
SZRD1	ENSG00000055070	-0.0842289	0.465861	0.644074
KCNH2	ENSG00000055118	1.64933	0.00626473	0.0286369
CUL1	ENSG00000055130	0.101858	0.362039	0.551715
FAM114A2	ENSG00000055147	0.0662483	0.589777	0.743831
CYFIP2	ENSG00000055163	0.714392	0.00288023	0.0155618
TAB2	ENSG00000055208	0.050645	0.688923	0.815554
GINM1	ENSG00000055211	-0.0951477	0.513655	0.68477
EIF2AK2	ENSG00000055332	0.151126	0.316723	0.507288
USP36	ENSG00000055483	-0.158801	0.232987	0.413711
KMT2C	ENSG00000055609	0.138935	0.0791809	0.1949
MCOLN3	ENSG00000055732	-1.0546	0.000103537	0.00103578
CCDC85A	ENSG00000055813	-2.49036	1.52351e-07	4.05777e-06
PUM2	ENSG00000055917	0.0938493	0.183895	0.352871
MRPL43	ENSG00000055950	0.195228	0.16716	0.329798
ITIH4	ENSG00000055955	-0.40085	0.297536	0.487723
ITIH1	ENSG00000055957	0.766064	0.423588	0.608258
HPF1	ENSG00000056050	0.191974	0.382308	0.571003
ZFR	ENSG00000056097	0.126715	0.255079	0.438882
ZNF280C	ENSG00000056277	0.225658	0.150931	0.30759
NPFFR2	ENSG00000056291	0.203392	0.761513	0.864126
PHF21B	ENSG00000056487	1.85418	0.00455058	0.0223732
TRAF1	ENSG00000056558	0.111196	0.61667	0.764952
RC3H2	ENSG00000056586	0.391149	0.000209099	0.00185304
IL17RB	ENSG00000056736	0.755129	0.00122136	0.00786029
TRAF3IP2	ENSG00000056972	-0.257717	0.0818908	0.199518
GYG2	ENSG00000056998	-3.25767	4.27341e-22	1.78995e-19
DCBLD2	ENSG00000057019	-0.293905	0.0839859	0.203144
SERPINB3	ENSG00000057149	0	1
SOAT1	ENSG00000057252	0.144526	0.421156	0.606182
PKP2	ENSG00000057294	-0.0983175	0.692716	0.818275
MSH4	ENSG00000057468	0.0320362	0.950317	0.974232
F7	ENSG00000057593	2.01001	0.000476755	0.00364418
GDI2	ENSG00000057608	0.485688	0.00139233	0.00870737
PRDM1	ENSG00000057657	0.00906494	0.96078	0.979914
ATG5	ENSG00000057663	0.253108	0.0842738	0.203618
TMCC3	ENSG00000057704	-0.576248	0.0031874	0.016869
PITHD1	ENSG00000057757	0.224209	0.0940816	0.220076
MTA3	ENSG00000057935	0.258424	0.054925	0.149836
USP13	ENSG00000058056	0.377263	0.0733966	0.184641
ATP11B	ENSG00000058063	-0.131746	0.409696	0.596489
LAMC2	ENSG00000058085	0.611814	0.157886	0.317196
CDK14	ENSG00000058091	0.192771	0.279058	0.466564
SEC61A1	ENSG00000058262	0.577731	2.89799e-06	5.04268e-05
PPP1R12A	ENSG00000058272	-0.444539	1.43191e-08	5.19383e-07
RASGRF1	ENSG00000058335	0.835588	0.07089	0.180155
CAMK2B	ENSG00000058404	0.87804	0.077419	0.191817
CROCC	ENSG00000058453	-0.105976	0.468251	0.646153
POLR3E	ENSG00000058600	0.175886	0.164865	0.326999
ATP2B4	ENSG00000058668	-0.403902	0.0104179	0.042547
ZC3H11A	ENSG00000058673	0.422192	0.0312175	0.0979713
RIOK2	ENSG00000058729	0.162225	0.221966	0.400166
YIPF1	ENSG00000058799	0.558888	4.70943e-05	0.000531931
NDC1	ENSG00000058804	0.764167	0.000178845	0.00162806
DGKG	ENSG00000058866	-1.25735	1.73515e-05	0.000230744
FLYWCH1	ENSG00000059122	-0.257228	0.187536	0.357688
UNKL	ENSG00000059145	0.0506147	0.747084	0.854704
TBXAS1	ENSG00000059377	0.0430646	0.779343	0.875492
PARP12	ENSG00000059378	0.707557	0.000224627	0.00196034
ALDH18A1	ENSG00000059573	0.825605	1.54053e-06	2.97976e-05
TARBP1	ENSG00000059588	0.377131	0.0143696	0.054469
GATB	ENSG00000059691	0.240052	0.0739642	0.18571
MXD1	ENSG00000059728	0.378874	0.0442869	0.127794
CDK17	ENSG00000059758	-0.0149339	0.892167	0.942247
DNAJC25	ENSG00000059769	0.191496	0.347794	0.537568
SLC2A3	ENSG00000059804	-0.599249	0.0269714	0.0878507
PSD	ENSG00000059915	-0.557285	0.045138	0.129485
CTDP1	ENSG00000060069	0.106828	0.48894	0.664101
YBX3	ENSG00000060138	-0.961452	6.14532e-07	1.35146e-05
STYK1	ENSG00000060140	0.983634	0.00475665	0.0231605
WNK1	ENSG00000060237	0.295986	0.0208812	0.0725256
RPS17P5	ENSG00000060303	-0.195898	0.902948
CCAR1	ENSG00000060339	0.283937	0.00973122	0.0404183
OGFR	ENSG00000060491	0.26029	0.134716	0.28396
GNA15	ENSG00000060558	0.356628	0.198139	0.371625
CREB3L3	ENSG00000060566	0.472062	0.770633
PIGV	ENSG00000060642	0.265472	0.0683111	0.175512
PTPRU	ENSG00000060656	-0.103117	0.64475	0.785107
SNRNP40	ENSG00000060688	0.534916	3.21391e-08	1.04799e-06
RIMBP2	ENSG00000060709	-2.17322	1.26435e-05	0.000177584
COL11A1	ENSG00000060718	2.82291	8.51588e-07	1.79307e-05
QSER1	ENSG00000060749	0.298213	0.0371882	0.111872
MPC1	ENSG00000060762	-0.243204	0.27547	0.462742
ACAA1	ENSG00000060971	0.438826	0.00214885	0.0122935
BCAT1	ENSG00000060982	0.449807	0.0958423	0.222876
HDAC7	ENSG00000061273	-0.158594	0.284277	0.472639
LZTS1	ENSG00000061337	-0.367443	0.0380814	0.113875
PRDM6	ENSG00000061455	-0.333484	0.172287	0.3371
WNT8A	ENSG00000061492	-0.872803	0.473587
SPAG4	ENSG00000061656	0.8801	0.000895975	0.00610102
NCKAP1	ENSG00000061676	0.358574	0.00159475	0.00970756
MRPS35	ENSG00000061794	0.526092	0.00179713	0.0106484
GUCY1B1	ENSG00000061918	-0.0938665	0.656701	0.793345
SFSWAP	ENSG00000061936	-0.140689	0.153625	0.311142
TNK2	ENSG00000061938	0.370738	0.0405017	0.119436
MON2	ENSG00000061987	-0.213053	0.0377718	0.113238
CDH3	ENSG00000062038	0.442804	0.346927	0.536634
ARSF	ENSG00000062096	0.581646	0.831536
GPBP1	ENSG00000062194	-0.0672546	0.454495	0.6343
DGAT2	ENSG00000062282	-2.87523	1.53892e-12	1.36386e-10
ZNF112	ENSG00000062370	0.0829075	0.652111	0.790051
CS	ENSG00000062485	0.0164076	0.898802	0.946131
LTK	ENSG00000062524	0.214199	0.65842	0.79444
MRPS24	ENSG00000062582	0.606482	0.362862	0.552586
ELMO2	ENSG00000062598	0.11068	0.30201	0.491703
WAPL	ENSG00000062650	0.218333	0.00320519	0.0169452
VMP1	ENSG00000062716	1.09417	2.46797e-08	8.36541e-07
APPBP2	ENSG00000062725	0.476922	0.0360753	0.109316
POLD1	ENSG00000062822	0.744271	0.000472882	0.0036185
SEZ6	ENSG00000063015	0.350159	0.203775	0.378504
EIF4B	ENSG00000063046	-0.22486	0.0560387	0.151982
SLC6A16	ENSG00000063127	-0.51347	0.0575363	0.154987
BICRA	ENSG00000063169	0.153839	0.302754	0.492468
SPHK2	ENSG00000063176	0.182299	0.270781	0.457224
RPL18	ENSG00000063177	-0.208516	0.147293	0.30232
CA11	ENSG00000063180	-0.597805	0.0687817	0.176284
ISOC2	ENSG00000063241	0.572697	0.0114248	0.0456371
U2AF2	ENSG00000063244	0.418653	0.00114704	0.0074667
EPN1	ENSG00000063245	-0.126085	0.380193	0.569077
MED29	ENSG00000063322	0.173708	0.160655	0.320958
AHRR	ENSG00000063438	0.979901	0.101358	0.231661
GSC2	ENSG00000063515	-1.97344	0.501172
ZNF275	ENSG00000063587	-0.144392	0.257231	0.441526
MTMR1	ENSG00000063601	0.11126	0.349006	0.538879
GPC1	ENSG00000063660	1.08993	0.000224829	0.00196142
ADCK1	ENSG00000063761	0.0456182	0.771864	0.870846
HAGH	ENSG00000063854	0.326952	0.0425145	0.123981
RNF4	ENSG00000063978	0.228974	0.0118101	0.0467777
CASP8	ENSG00000064012	0.427319	0.0267568	0.0874267
LIMCH1	ENSG00000064042	-0.639485	0.0279194	0.0901372
INTS13	ENSG00000064102	0.541755	0.0274968	0.0890538
TM7SF3	ENSG00000064115	0.399206	0.00350995	0.0182171
DLX3	ENSG00000064195	1.30445	0.00647262	0.0293621
SPA17	ENSG00000064199	0.183743	0.500014	0.67314
TSPAN32	ENSG00000064201	-0.556339	0.032946	0.102076
CCN5	ENSG00000064205	-0.627694	0.0749712	0.187423
DMRT3	ENSG00000064218	-1.53134	0.000389989	0.00309319
ST3GAL6	ENSG00000064225	-0.31659	0.251937	0.435734
ATP2C2	ENSG00000064270	0.747945	0.0302688	0.0956253
NGFR	ENSG00000064300	-1.94366	3.69142e-10	2.03253e-08
CDON	ENSG00000064309	-0.4168	0.177406	0.344093
TAF2	ENSG00000064313	0.525777	4.63467e-05	0.000525593
HIPK2	ENSG00000064393	0.0755494	0.66334	0.797395
TNPO3	ENSG00000064419	0.396952	0.000514868	0.0038857
BORCS8-MEF2B	ENSG00000064489	0.779683	0.180972	0.348952
RFXANK	ENSG00000064490	0.597818	0.00389682	0.0198302
TMEM161A	ENSG00000064545	0.531649	0.00324808	0.0171463
LPAR2	ENSG00000064547	0.672764	0.000857679	0.00588696
CTSA	ENSG00000064601	-0.350149	0.0364203	0.110096
SUGP2	ENSG00000064607	0.152231	0.143478	0.296722
SLC12A2	ENSG00000064651	-0.238709	0.318154	0.50863
SNX24	ENSG00000064652	0.454967	0.000964048	0.00647187
EYA2	ENSG00000064655	-0.0534437	0.870025	0.929576
CNN2	ENSG00000064666	0.000145938	0.99925	0.999506
ABCA7	ENSG00000064687	0.40653	0.0642826	0.167771
SNCAIP	ENSG00000064692	-0.969458	0.000604055	0.00442495
DDX20	ENSG00000064703	-0.0311172	0.833484	0.90872
BTBD1	ENSG00000064726	0.486061	3.02518e-06	5.21284e-05
FAR2	ENSG00000064763	0.0610403	0.775004	0.872764
BCAS1	ENSG00000064787	1.62759	0.00203927	0.0117893
POU1F1	ENSG00000064835	0.833327	0.495278
CHI3L2	ENSG00000064886	0.358851	0.394776	0.582577
SBNO2	ENSG00000064932	0.336294	0.0534122	0.146782
PMS1	ENSG00000064933	0.0210865	0.886479	0.938945
HMG20B	ENSG00000064961	0.331291	0.0233247	0.0787578
CALCRL	ENSG00000064989	-1.02755	3.85526e-08	1.23989e-06
TAF11	ENSG00000064995	0.136444	0.274151	0.461213
ANKS1A	ENSG00000064999	-0.417305	0.00173413	0.0103413
AP3D1	ENSG00000065000	0.384042	0.000261719	0.00222585
ZNF76	ENSG00000065029	0.0654052	0.60106	0.752373
NHERF2	ENSG00000065054	0.0290874	0.892753	0.942498
NTHL1	ENSG00000065057	0.594412	0.0228563	0.0776605
BLTP3A	ENSG00000065060	0.32794	0.00363591	0.0187594
GNAI3	ENSG00000065135	0.354231	0.000615153	0.00449503
IPO5	ENSG00000065150	0.174637	0.102626	0.233632
OAT	ENSG00000065154	0.563056	0.00260323	0.0143696
WDR3	ENSG00000065183	0.289639	0.0506924	0.141127
PKN2	ENSG00000065243	-0.0668212	0.546519	0.711013
WDR18	ENSG00000065268	0.532706	0.0171078	0.0625183
TRAM2	ENSG00000065308	-0.295406	0.017564	0.0636889
NTN1	ENSG00000065320	-0.181627	0.428734	0.61292
GLP2R	ENSG00000065325	-2.10109	0.000673367	0.00483089
MCM10	ENSG00000065328	1.61163	0.00104356	0.00691074
DGKA	ENSG00000065357	-0.146571	0.463928	0.64248
ERBB3	ENSG00000065361	1.05643	5.49604e-07	1.22776e-05
ROPN1	ENSG00000065371	-2.12631	0.00382475	0.0195312
ANKRD44	ENSG00000065413	-0.222045	0.201612	0.375896
KARS1	ENSG00000065427	0.0198761	0.891489	0.941955
ADAT1	ENSG00000065457	0.00141415	0.992226	0.995621
PDIA5	ENSG00000065485	0.382389	0.120048	0.261722
TBC1D22B	ENSG00000065491	0.220209	0.19146	0.362617
NDUFB4	ENSG00000065518	0.547131	1.59315e-05	0.000214599
SPEN	ENSG00000065526	-0.187668	0.0788965	0.194417
MYLK	ENSG00000065534	-1.26009	7.29582e-14	8.25389e-12
ZC3H15	ENSG00000065548	0.317102	0.00586138	0.0272318
MAP2K4	ENSG00000065559	-0.0315919	0.853516	0.92083
PACC1	ENSG00000065600	1.01353	7.52677e-05	0.00078862
SNAP91	ENSG00000065609	0.635011	0.379315	0.568295
SLK	ENSG00000065613	0.191223	0.197736	0.371159
CYB5R4	ENSG00000065615	0.317467	0.0532366	0.146414
COL17A1	ENSG00000065618	-0.872671	0.057189	0.1544
GSTO2	ENSG00000065621	0.0628474	0.831278	0.907404
SEC61A2	ENSG00000065665	0.54732	1.02719e-05	0.000148605
PRKCQ	ENSG00000065675	-0.588495	0.0570025	0.153999
TLE2	ENSG00000065717	-0.844213	0.0031188	0.0165683
ASB1	ENSG00000065802	-0.438021	6.49871e-06	0.000100816
FAM107B	ENSG00000065809	0.187494	0.289969	0.47895
ME1	ENSG00000065833	-0.976694	0.00459151	0.0225154
TBC1D1	ENSG00000065882	0.0323639	0.839972	0.912265
CDK13	ENSG00000065883	0.0761107	0.41098	0.597438
MTHFD2	ENSG00000065911	0.91604	8.27376e-08	2.37636e-06
SLC9A7	ENSG00000065923	0.392004	0.0704198	0.17922
FOXJ2	ENSG00000065970	0.0609543	0.619227	0.7669
YBX1	ENSG00000065978	0.0680905	0.701912	0.824441
PDE4A	ENSG00000065989	-0.0635112	0.736432	0.847251
PPP2R5A	ENSG00000066027	0.101494	0.516783	0.687429
CTNNA2	ENSG00000066032	1.99027	0.101595	0.23196
ELAVL1	ENSG00000066044	0.352473	7.05572e-05	0.000748947
TIE1	ENSG00000066056	-1.56931	7.95462e-19	1.93018e-16
DIP2B	ENSG00000066084	0.520202	1.9215e-05	0.000251979
SMARCD1	ENSG00000066117	0.146241	0.128742	0.275091
KDM4A	ENSG00000066135	0.261632	0.0328428	0.101819
NFYC	ENSG00000066136	-0.0828891	0.436417	0.619459
ZMYND12	ENSG00000066185	0.00214118	0.99516	0.997087
SLC9A3	ENSG00000066230	0.245531	0.443835	0.625536
NGEF	ENSG00000066248	0.477626	0.101223	0.231486
ASPM	ENSG00000066279	2.29072	4.41074e-06	7.25175e-05
CD84	ENSG00000066294	0.631551	0.0381931	0.114064
ELOVL1	ENSG00000066322	0.372162	0.0150548	0.0565241
SPI1	ENSG00000066336	-0.0132053	0.953841	0.97631
POLR1H	ENSG00000066379	0.517001	0.0105743	0.0430253
MPPED2	ENSG00000066382	-0.539126	0.0663601	0.171703
CLDN18	ENSG00000066405	-0.474457	0.0620584	0.163674
ZBTB11	ENSG00000066422	0.372681	0.000114629	0.00112846
ATXN3	ENSG00000066427	-0.490919	7.19799e-05	0.000760295
GOLGA5	ENSG00000066455	0.238688	0.0560534	0.15201
FGFR2	ENSG00000066468	-0.0983919	0.76861	0.868642
LRRC40	ENSG00000066557	0.337174	0.0313124	0.0981815
ISOC1	ENSG00000066583	0.659756	0.003289	0.0173104
EML1	ENSG00000066629	-0.506298	0.00692462	0.0309772
TRMT11	ENSG00000066651	-0.0902959	0.623807	0.770323
THUMPD1	ENSG00000066654	-0.0188709	0.893617	0.94285
MSANTD3	ENSG00000066697	0.81098	0.00275419	0.0150355
KIF26A	ENSG00000066735	-1.48836	2.31859e-06	4.18989e-05
ATG2B	ENSG00000066739	-0.194681	0.0578722	0.15554
ARFGEF1	ENSG00000066777	0.523106	9.64747e-09	3.62259e-07
ACSM2B	ENSG00000066813	-1.05898	0.522314
ZFAT	ENSG00000066827	0.0924812	0.583092	0.738952
MTFR1	ENSG00000066855	0.732372	8.53235e-07	1.79547e-05
STAG3	ENSG00000066923	-0.0843877	0.671338	0.802867
FECH	ENSG00000066926	0.392745	0.00759283	0.0333183
MYO9A	ENSG00000066933	-0.483838	1.49986e-06	2.90911e-05
DDX3Y	ENSG00000067048	-1.15583	0.264875	0.450537
PFKP	ENSG00000067057	0.479089	0.0710005	0.180302
IDI1	ENSG00000067064	0.681076	0.00845881	0.0362935
SP100	ENSG00000067066	0.0235018	0.875097	0.932226
KLF6	ENSG00000067082	-0.463708	0.0177126	0.0640758
PLPP1	ENSG00000067113	-1.17556	8.20165e-11	5.25623e-09
NEO1	ENSG00000067141	-0.638654	0.00434113	0.0215641
TRAM1	ENSG00000067167	0.397948	0.00794023	0.0345412
PHKA1	ENSG00000067177	0.42884	0.0105762	0.0430253
TNFRSF1A	ENSG00000067182	-0.191234	0.203543	0.378213
CACNB1	ENSG00000067191	0.0546618	0.809655	0.895053
EVI5	ENSG00000067208	-0.260333	0.0165159	0.060784
STOML1	ENSG00000067221	-0.122486	0.562419	0.723171
PKM	ENSG00000067225	1.12099	3.05634e-06	5.25841e-05
DHX29	ENSG00000067248	0.323142	0.00153736	0.00943166
DNTTIP2	ENSG00000067334	0.27505	0.0555265	0.151082
METTL22	ENSG00000067365	0.0182988	0.885238	0.938394
TP53BP1	ENSG00000067369	-0.185162	0.0814906	0.198888
TRO	ENSG00000067445	-1.23674	2.68792e-08	9.04127e-07
RRP15	ENSG00000067533	0.128312	0.379755	0.568759
RHOA	ENSG00000067560	0.36456	0.00127959	0.00816188
DHX8	ENSG00000067596	0.0454853	0.673863	0.804907
PMS2P4	ENSG00000067601	0.0316018	0.898156	0.945648
PRKCZ	ENSG00000067606	0.663867	0.00228072	0.0129187
ZFY	ENSG00000067646	-0.691626	0.81405
IARS2	ENSG00000067704	0.743846	1.53168e-06	2.96754e-05
SYT1	ENSG00000067715	2.71626	6.52205e-08	1.94468e-06
NAV3	ENSG00000067798	-1.18648	0.000166934	0.00153593
IDH3G	ENSG00000067829	0.253057	0.0865162	0.207483
ROGDI	ENSG00000067836	0.976095	0.000221016	0.00193728
PDZD4	ENSG00000067840	-0.974861	0.00508637	0.0243813
ATP2B3	ENSG00000067842	0.333456	0.660667	0.795786
ROCK1	ENSG00000067900	-0.00942791	0.92262	0.959052
CBFB	ENSG00000067955	0.401683	0.00177023	0.0105245
PDK3	ENSG00000067992	0.200518	0.290334	0.479312
HYAL2	ENSG00000068001	-0.516522	0.0062395	0.028555
HDAC4	ENSG00000068024	-0.433099	0.00153209	0.00940585
RASSF1	ENSG00000068028	-0.413225	0.0032253	0.0170389
FGFR3	ENSG00000068078	3.22691	1.49694e-08	5.37432e-07
IFI35	ENSG00000068079	0.381541	0.0581204	0.15604
HEATR6	ENSG00000068097	0.862616	0.00098683	0.00659605
COASY	ENSG00000068120	0.379218	0.00663933	0.0299638
PLEKHH3	ENSG00000068137	0.664193	0.00109092	0.00716766
MEF2A	ENSG00000068305	0.032006	0.794488	0.884795
OTUD5	ENSG00000068308	0.187255	0.05327	0.146467
TFE3	ENSG00000068323	-0.390625	0.00277113	0.0151068
TBC1D25	ENSG00000068354	-0.254045	0.0641994	0.167619
ACSL4	ENSG00000068366	-0.604726	0.000250306	0.00214433
INPP5A	ENSG00000068383	-0.321724	0.0241548	0.0809316
GPKOW	ENSG00000068394	0.182766	0.336778	0.526211
GRIPAP1	ENSG00000068400	0.281252	0.00641015	0.0291577
FTSJ1	ENSG00000068438	0.373163	0.0237816	0.0800011
PRR11	ENSG00000068489	1.71028	0.000233554	0.0020207
REEP1	ENSG00000068615	0.727526	0.0985138	0.227138
ATP11A	ENSG00000068650	-0.388344	0.0302303	0.0955378
POLR1A	ENSG00000068654	0.361422	0.00070712	0.00503019
LAPTM4A	ENSG00000068697	0.0389674	0.753195	0.858308
TTC7A	ENSG00000068724	-0.312233	0.0982167	0.2266
IP6K2	ENSG00000068745	-0.023536	0.826493	0.904743
STON1-GTF2A1L	ENSG00000068781	-1.88167	0.0381259	0.11394
SRBD1	ENSG00000068784	0.00505869	0.968738	0.984548
KIF2A	ENSG00000068796	0.282125	0.0236499	0.0796417
RASGRP2	ENSG00000068831	-1.04505	0.000452342	0.00348259
PSME4	ENSG00000068878	0.211836	0.0933236	0.218827
IFT80	ENSG00000068885	0.387926	0.0320675	0.0998904
SIRT2	ENSG00000068903	-0.201551	0.0633082	0.166016
ERLEC1	ENSG00000068912	0.223811	0.0385977	0.11495
PPP2R5B	ENSG00000068971	0.271297	0.176462	0.342734
PYGM	ENSG00000068976	-1.60608	1.6925e-06	3.22235e-05
PAGE1	ENSG00000068985
PITX1	ENSG00000069011	2.35721	1.90562e-06	3.53626e-05
TRPC7	ENSG00000069018	0.699369	0.733964
MAST4	ENSG00000069020	0.388859	0.113897	0.25182
ADGRF5	ENSG00000069122	-1.63059	4.60702e-19	1.1415e-16
SDK2	ENSG00000069188	0.139417	0.719202	0.836039
ADAM7	ENSG00000069206	0.374578	0.825293
NUP133	ENSG00000069248	0.495345	4.50646e-05	0.00051479
NUCKS1	ENSG00000069275	0.433056	0.00164406	0.00992837
VPS35	ENSG00000069329	0.100086	0.345881	0.535393
DNAJA2	ENSG00000069345	-0.173513	0.122153	0.265052
BCL3	ENSG00000069399	0.439458	0.0604765	0.160588
KCNAB2	ENSG00000069424	-0.0848659	0.686472	0.814034
ABCC9	ENSG00000069431	-1.83192	1.78643e-15	2.69758e-13
GAL	ENSG00000069482	-0.625965	0.454707	0.634405
CLEC2D	ENSG00000069493	0.184192	0.369998	0.559043
FUNDC1	ENSG00000069509	0.490023	0.0243622	0.0814266
MAOB	ENSG00000069535	-0.189473	0.671461	0.802932
RORA	ENSG00000069667	-0.45704	0.00113524	0.00740772
DRD4	ENSG00000069696	-0.172946	0.578363	0.735228
TGFBR3	ENSG00000069702	-2.73898	3.68191e-25	2.35535e-22
PLA2G10	ENSG00000069764	-0.121229	0.816674	0.898945
HES2	ENSG00000069812	1.97823	0.00522587	0.0249007
ATP1B3	ENSG00000069849	-0.115116	0.59077	0.744686
NEDD4	ENSG00000069869	0.330166	0.0349981	0.106834
PIGB	ENSG00000069943	0.0654029	0.560438	0.721415
MAPK6	ENSG00000069956	0.382696	0.0210659	0.0729942
GNB5	ENSG00000069966	-0.573508	0.000287806	0.0024087
RAB27A	ENSG00000069974	-0.0289865	0.825069	0.903868
HDHD5	ENSG00000069998	0.108921	0.565663	0.725363
UFD1	ENSG00000070010	0.218455	0.0919018	0.216474
LRP6	ENSG00000070018	-0.508762	0.00237245	0.0133321
GUCY2C	ENSG00000070019	0.856256	0.0351377	0.107177
SCT	ENSG00000070031	-0.623347	0.0495989	0.13887
PHRF1	ENSG00000070047	-0.0860153	0.542759	0.707853
ELP1	ENSG00000070061	0.00507897	0.966011	0.983055
NUCB2	ENSG00000070081	0.801154	6.50694e-06	0.000100899
PFN2	ENSG00000070087	0.585562	0.0143155	0.0543164
PTPN3	ENSG00000070159	0.128447	0.38045	0.569287
SPTB	ENSG00000070182	-0.746338	0.0117747	0.0466479
DAPP1	ENSG00000070190	0.628349	0.0337399	0.103961
FGF10	ENSG00000070193	-1.59094	0.00259072	0.0143216
SLC44A1	ENSG00000070214	0.384738	0.00315022	0.0166924
TMEM260	ENSG00000070269	-0.0618699	0.58655	0.741464
SMG6	ENSG00000070366	-0.586268	1.3143e-07	3.54893e-06
EXOC5	ENSG00000070367	0.29968	0.00251062	0.0139613
CLTCL1	ENSG00000070371	-0.13032	0.55701	0.718738
FGF22	ENSG00000070388	0.200506	0.677385	0.807409
FSTL3	ENSG00000070404	-0.707606	0.00298307	0.016019
DGCR2	ENSG00000070413	0.0435095	0.738322	0.848565
RNF126	ENSG00000070423	0.366003	0.0535146	0.147007
MNT	ENSG00000070444	-0.0848444	0.529478	0.697475
ZXDC	ENSG00000070476	-0.0755629	0.493389	0.667673
JMJD6	ENSG00000070495	-0.00216849	0.990517	0.994956
POLB	ENSG00000070501	1.06293	1.11675e-09	5.49534e-08
ST6GALNAC1	ENSG00000070526	0.17987	0.711866	0.831274
WIPI1	ENSG00000070540	0.552287	0.0274184	0.0889327
FRMPD1	ENSG00000070601	1.02521	0.0242915	0.0812735
GBA2	ENSG00000070610	-0.258426	0.0349892	0.106816
NDST1	ENSG00000070614	-0.122354	0.426815	0.611181
ASNS	ENSG00000070669	0.627277	0.011741	0.0465511
AP3M2	ENSG00000070718	0.73009	4.69339e-07	1.07578e-05
CNGB1	ENSG00000070729	2.97592	0.000631091	0.00458956
ST6GALNAC2	ENSG00000070731	0.945119	0.012404	0.0485667
CHAT	ENSG00000070748	-0.673455	0.818839
PABPC1	ENSG00000070756	0.63528	2.04851e-05	0.000265469
TESK2	ENSG00000070759	0.0670644	0.725359	0.840579
CFAP20	ENSG00000070761	-0.350217	0.064844	0.168848
CSNK2A2	ENSG00000070770	-0.097555	0.420321	0.605542
PTPN21	ENSG00000070778	-0.906425	1.61082e-06	3.08856e-05
EIF2B3	ENSG00000070785	-0.059527	0.657775	0.794065
CAMK2A	ENSG00000070808	0.982433	0.0051142	0.0244914
TCOF1	ENSG00000070814	-0.00683094	0.967937	0.984213
CDC42	ENSG00000070831	0.180815	0.0419097	0.122726
OSBPL3	ENSG00000070882	0.259557	0.151944	0.30875
EPHA8	ENSG00000070886	1.48087	0.161854	0.32275
SLC12A3	ENSG00000070915	0.103686	0.863089	0.926009
RAD18	ENSG00000070950	0.381604	0.0157141	0.0584384
ATP2B1	ENSG00000070961	-0.197027	0.129025	0.275488
TRPM5	ENSG00000070985	-0.688515	0.331122	0.521052
NCK2	ENSG00000071051	-0.163167	0.323017	0.513287
MAP4K4	ENSG00000071054	-0.00378468	0.979644	0.989381
MGAT4A	ENSG00000071073	0.691114	0.00014826	0.00138907
RPL31	ENSG00000071082	-0.24073	0.0361496	0.109457
WDR1	ENSG00000071127	-0.00810745	0.936086	0.966463
SNX13	ENSG00000071189	0.0245212	0.800572	0.889221
MS4A12	ENSG00000071203	-1.2646	0.560551
ARHGAP10	ENSG00000071205	-1.35428	3.0197e-10	1.68643e-08
RPS6KA2	ENSG00000071242	-0.576377	0.000263024	0.00223614
ING3	ENSG00000071243	-0.108398	0.447009	0.628122
VASH1	ENSG00000071246	0.226112	0.158801	0.318435
LMCD1	ENSG00000071282	-0.497417	0.0140347	0.0534961
BUD23	ENSG00000071462	0.434585	0.00196394	0.011423
SEL1L	ENSG00000071537	0.235581	0.040228	0.11882
TRIP13	ENSG00000071539	1.80496	8.67134e-07	1.81819e-05
ATP6AP1	ENSG00000071553	1.03265	8.57347e-09	3.28236e-07
TCF3	ENSG00000071564	0.638267	3.52712e-05	0.00041798
TRIB2	ENSG00000071575	-0.0854087	0.633108	0.776522
DAZAP1	ENSG00000071626	0.224362	0.0189901	0.0677222
MBD3	ENSG00000071655	0.187787	0.178145	0.345166
PRLH	ENSG00000071677	0.383012	0.873702
HLTF	ENSG00000071794	0.616179	4.72436e-05	0.000533198
FAM50A	ENSG00000071859	0.708154	0.00100387	0.00668941
FAM3A	ENSG00000071889	0.290395	0.13142	0.279
CPSF1	ENSG00000071894	0.432238	0.0118727	0.046978
MYO3B	ENSG00000071909	1.494	0.016707	0.0613655
CYBRD1	ENSG00000071967	-0.921133	0.00049778	0.00378188
CDH19	ENSG00000071991	-2.2817	0.00101205	0.00673203
PDCD2	ENSG00000071994	0.216388	0.136831	0.287008
SLC6A15	ENSG00000072041	2.19383	0.0669438	0.172819
RDH11	ENSG00000072042	0.371543	0.00464472	0.0227379
PRKACA	ENSG00000072062	-0.316889	0.00729888	0.0322464
ADGRL1	ENSG00000072071	-0.119966	0.538203	0.704446
SPP2	ENSG00000072080	-1.12169	0.702847
ACTN1	ENSG00000072110	-0.0737093	0.635019	0.777997
ZFYVE26	ENSG00000072121	-0.119273	0.201005	0.375301
RPS6KA6	ENSG00000072133	-0.205749	0.493222	0.667588
EPN2	ENSG00000072134	-0.089268	0.552038	0.715418
PTPN18	ENSG00000072135	0.133869	0.24926	0.432451
LIMS2	ENSG00000072163	-1.73313	2.258e-10	1.2939e-08
ASIC4	ENSG00000072182	-0.192537	0.69949	0.822583
SPEG	ENSG00000072195	-0.732817	0.00569787	0.0266304
LNX1	ENSG00000072201	-0.109031	0.661901	0.796427
ALDH3A2	ENSG00000072210	-0.548408	0.0140603	0.0535618
TFRC	ENSG00000072274	0.574438	0.0140408	0.053505
SREBF1	ENSG00000072310	1.10371	1.23245e-05	0.000173937
TRPC5	ENSG00000072315	-0.47513	0.206145	0.381177
AFF4	ENSG00000072364	0.10132	0.202016	0.37642
UBE2D1	ENSG00000072401	0.585448	0.00275735	0.0150457
PALS1	ENSG00000072415	-0.11377	0.368567	0.557798
RHOBTB1	ENSG00000072422	-0.0450021	0.766483	0.867331
SMC1A	ENSG00000072501	0.301888	0.0204234	0.0714581
HSD17B10	ENSG00000072506	0.93984	9.09857e-07	1.89311e-05
MARK2	ENSG00000072518	0.642624	1.23623e-05	0.000174186
HMMR	ENSG00000072571	2.35862	2.61035e-07	6.53219e-06
CHFR	ENSG00000072609	0.532616	6.31205e-06	9.83956e-05
TRHDE	ENSG00000072657	-4.09326	4.75277e-16	7.85077e-14
P4HA2	ENSG00000072682	0.446536	0.0141852	0.0539675
FCGR2B	ENSG00000072694	0.155149	0.576427	0.733544
NFATC3	ENSG00000072736	-0.347662	0.00092565	0.00626068
TRNT1	ENSG00000072756	0.163995	0.171271	0.335617
ACADVL	ENSG00000072778	-0.545355	0.00109972	0.00721469
STK10	ENSG00000072786	-0.128095	0.480754	0.657628
FBXW11	ENSG00000072803	0.271348	8.30818e-05	0.000858992
ACAP1	ENSG00000072818	-0.724425	6.20053e-06	9.7046e-05
CRMP1	ENSG00000072832	-0.622307	0.000875909	0.00598291
EVC	ENSG00000072840	-0.463575	0.00185786	0.0109218
DERL2	ENSG00000072849	0.0540825	0.6486	0.787642
SIDT1	ENSG00000072858	1.32137	6.57294e-05	0.000706144
NDE1	ENSG00000072864	0.44673	0.00192211	0.0112431
IRAG1	ENSG00000072952	-0.822324	0.000251536	0.00215016
TMEM38A	ENSG00000072954	0.881006	0.00985711	0.0407871
AP1M1	ENSG00000072958	-0.114091	0.48309	0.659553
PVR	ENSG00000073008	-0.411801	0.0318139	0.0993462
XRCC1	ENSG00000073050	0.0545712	0.731148	0.844262
SCARB1	ENSG00000073060	-0.622799	0.000256266	0.00218475
CYP2W1	ENSG00000073067	0.0051751	0.991326	0.995314
MCM2	ENSG00000073111	1.4667	2.29101e-07	5.83264e-06
MOV10L1	ENSG00000073146	-0.337927	0.380666	0.569421
PANX2	ENSG00000073150	0.610213	0.181606	0.349772
SELENOO	ENSG00000073169	-0.150121	0.442407	0.624377
TP63	ENSG00000073282	-1.64577	1.3455e-05	0.000186967
ALPK1	ENSG00000073331	-0.120028	0.427338	0.61168
LLGL2	ENSG00000073350	1.56187	7.51201e-10	3.85281e-08
PDE8A	ENSG00000073417	-0.267888	0.0666709	0.172292
CLCN4	ENSG00000073464	-0.408069	0.215994	0.393119
NLE1	ENSG00000073536	-0.0231298	0.912909	0.954157
SDHA	ENSG00000073578	0.28587	0.026852	0.0875915
SMARCE1	ENSG00000073584	0.374421	0.0615914	0.16269
FNDC8	ENSG00000073598	0.713092	0.714275
GSDMB	ENSG00000073605	0.114518	0.720419	0.836933
KDM5A	ENSG00000073614	0.109477	0.272843	0.459756
ADAM11	ENSG00000073670	-1.20243	0.00119329	0.00770646
PPP2R3A	ENSG00000073711	-0.22649	0.108735	0.243599
FERMT2	ENSG00000073712	-1.19693	5.50423e-10	2.89478e-08
ABCB11	ENSG00000073734	-2.53103	2.68548e-06	4.7495e-05
DHRS9	ENSG00000073737	-0.452592	0.390759	0.578834
CD5L	ENSG00000073754	-0.537033	0.709719
PTGS2	ENSG00000073756	-2.02118	1.57489e-08	5.61976e-07
IGF2BP2	ENSG00000073792	-0.00451018	0.991561	0.995435
MAP3K13	ENSG00000073803	0.307169	0.0117733	0.0466479
ST6GAL1	ENSG00000073849	-0.0753715	0.719359	0.836154
TBX21	ENSG00000073861	0.367015	0.436739	0.619605
VDAC1P1	ENSG00000073905	1.64373	0.037189	0.111872
FRY	ENSG00000073910	-0.0344366	0.864965	0.927098
PICALM	ENSG00000073921	-0.16075	0.157538	0.316675
NSF	ENSG00000073969	0.798991	1.8572e-08	6.48251e-07
GLI2	ENSG00000074047	-0.874472	2.43636e-05	0.000307023
CLASP1	ENSG00000074054	-0.0994406	0.250857	0.434422
MRPS34	ENSG00000074071	0.58771	0.00685365	0.0307457
NOTCH3	ENSG00000074181	0.0989665	0.568393	0.72751
CLNS1A	ENSG00000074201	0.504504	0.00261293	0.0144141
PPP2R2C	ENSG00000074211	2.82476	2.94114e-07	7.22632e-06
TEAD2	ENSG00000074219	-0.0209449	0.914757	0.955067
EED	ENSG00000074266	0.197221	0.21957	0.397436
CDHR2	ENSG00000074276	1.24247	0.00415648	0.0208499
SNCB	ENSG00000074317	-0.94674	0.747464
TSG101	ENSG00000074319	0.417311	1.59257e-05	0.000214599
NCBP3	ENSG00000074356	-0.0738547	0.471294	0.649548
ATP2A3	ENSG00000074370	0.317391	0.265491	0.451367
CA12	ENSG00000074410	1.93188	4.34584e-07	1.0106e-05
MGLL	ENSG00000074416	-1.58212	1.26148e-10	7.65242e-09
NTN4	ENSG00000074527	0.0321919	0.92522	0.96066
BCS1L	ENSG00000074582	0.17052	0.222144	0.400343
NUAK1	ENSG00000074590	-0.0561832	0.776511	0.873454
DPP8	ENSG00000074603	0.0831002	0.335894	0.525435
SLC24A1	ENSG00000074621	-0.0921814	0.48414	0.66041
ZNF532	ENSG00000074657	0.0492329	0.710391	0.83018
SCARF1	ENSG00000074660	-0.569748	0.0183831	0.0659787
LMAN1	ENSG00000074695	0.400094	0.00285772	0.0154567
HACD3	ENSG00000074696	1.03623	2.42359e-08	8.25475e-07
IPCEF1	ENSG00000074706	-0.196966	0.537072	0.703722
ZZEF1	ENSG00000074755	-0.176294	0.148735	0.30439
NOX3	ENSG00000074771	-0.285992	0.922518
ENO1	ENSG00000074800	0.675886	0.00175481	0.0104434
SLC12A1	ENSG00000074803	0.291452	0.412587	0.598641
MYDGF	ENSG00000074842	0.455152	0.00763563	0.033456
ANO8	ENSG00000074855	0.349951	0.103138	0.234388
TUBE1	ENSG00000074935	-0.110243	0.491855	0.666259
ARHGEF10L	ENSG00000074964	-0.130632	0.493392	0.667673
TXK	ENSG00000074966	-0.129379	0.706598	0.827567
WSCD2	ENSG00000075035	-1.26375	0.00865792	0.0369326
KCNQ2	ENSG00000075043	-0.209151	0.836703	0.910311
TACR2	ENSG00000075073	-0.0997902	0.78229	0.87757
ACTR6	ENSG00000075089	0.784014	3.32595e-06	5.65042e-05
TIPIN	ENSG00000075131	0.727702	0.00275349	0.0150339
SRI	ENSG00000075142	0.0697261	0.667364	0.800472
EIF4G3	ENSG00000075151	-0.0135959	0.886594	0.939038
NUP37	ENSG00000075188	0.488269	0.00610114	0.0281119
SEMA3A	ENSG00000075213	-1.64996	3.6748e-08	1.18619e-06
GTSE1	ENSG00000075218	1.97012	1.49162e-05	0.000203179
SEMA3C	ENSG00000075223	-0.226042	0.246062	0.428543
TTC38	ENSG00000075234	-0.735593	0.000186431	0.00168535
ACAT1	ENSG00000075239	-0.370926	0.00286923	0.0155071
GRAMD4	ENSG00000075240	0.463976	0.00273536	0.0149628
CELSR1	ENSG00000075275	2.07688	2.45458e-11	1.75532e-09
WNT8B	ENSG00000075290	-0.323399	0.359069	0.548996
ZNF638	ENSG00000075292	-0.17601	0.0255008	0.0842302
SLC25A40	ENSG00000075303	0.566951	0.00204147	0.0117975
TIMM21	ENSG00000075336	0.426208	0.0100683	0.0414563
ADD2	ENSG00000075340	-0.578076	0.0633751	0.166117
FGF4	ENSG00000075388	-0.793097	0.787379
RASAL2	ENSG00000075391	-0.158099	0.131641	0.279301
VPS9D1	ENSG00000075399	0.320235	0.133659	0.28256
ZNF37A	ENSG00000075407	0.00726868	0.949066	0.973582
MARK3	ENSG00000075413	0.168084	0.0697206	0.177925
SLC25A3	ENSG00000075415	0.224754	0.0508227	0.141368
FNDC3B	ENSG00000075420	-0.0613489	0.71354	0.832263
FOSL2	ENSG00000075426	-0.362196	0.0291931	0.0931805
CACNG5	ENSG00000075429	-0.20676	0.943941
CACNG4	ENSG00000075461	2.2265	0.000184398	0.00166826
FRYL	ENSG00000075539	0.255484	0.0469564	0.133375
TMEM131	ENSG00000075568	0.197599	0.0383679	0.11444
FSCN1	ENSG00000075618	0.10886	0.656102	0.792921
ACTB	ENSG00000075624	0.470432	0.000210625	0.00186355
MOCOS	ENSG00000075643	1.08677	6.94537e-05	0.00073916
PLD1	ENSG00000075651	-0.834691	3.15499e-05	0.000380545
ATP12A	ENSG00000075673	0.805595	0.572748
WDR62	ENSG00000075702	1.78204	4.6536e-09	1.91949e-07
DLG1	ENSG00000075711	0.341319	0.000121393	0.00118411
RAB7A	ENSG00000075785	0.195087	0.0305951	0.0964369
BCAP29	ENSG00000075790	0.184584	0.196588	0.369726
SEC31B	ENSG00000075826	-0.157523	0.416844	0.602607
SART3	ENSG00000075856	-0.0219166	0.803701	0.891161
ARHGAP15	ENSG00000075884	-0.0852774	0.746018	0.854117
TUBA3D	ENSG00000075886	1.44948	3.02092e-05	0.000367016
PAX2	ENSG00000075891	1.43929	0.067004	0.172936
EXOSC7	ENSG00000075914	-0.045294	0.66648	0.79974
KIFAP3	ENSG00000075945	0.0878813	0.485978	0.662148
MKRN2	ENSG00000075975	0.0887875	0.448634	0.629493
MCM6	ENSG00000076003	0.712438	0.00150655	0.00927661
REXO2	ENSG00000076043	-0.0186533	0.909648	0.95222
RBM7	ENSG00000076053	-0.339859	0.0282438	0.0909175
RBMS2	ENSG00000076067	-0.83417	3.86199e-09	1.6226e-07
BAZ2A	ENSG00000076108	0.0269361	0.767277	0.867811
PTPN23	ENSG00000076201	-0.0367173	0.748977	0.85589
MLH1	ENSG00000076242	0.0550753	0.61981	0.767326
UNG	ENSG00000076248	0.329993	0.0584285	0.156688
FMO4	ENSG00000076258	-0.670686	0.00804475	0.034888
KLHL20	ENSG00000076321	-0.380481	0.000752679	0.00529857
RGS11	ENSG00000076344	-0.252442	0.48	0.656979
SLC46A1	ENSG00000076351	-0.0377306	0.872987	0.931002
PLXNA2	ENSG00000076356	0.107782	0.615191	0.763812
SPAG5	ENSG00000076382	1.48769	2.58739e-07	6.48394e-06
ANKRD13A	ENSG00000076513	0.0430389	0.689923	0.816243
TPD52	ENSG00000076554	1.67065	2.94146e-10	1.65059e-08
ACACB	ENSG00000076555	-3.17772	2.78893e-22	1.27436e-19
TRAF4	ENSG00000076604	0.796072	0.000435558	0.00338144
PAG1	ENSG00000076641	0.223573	0.202009	0.37642
GPATCH1	ENSG00000076650	0.149717	0.333268	0.522676
ICAM3	ENSG00000076662	-0.132908	0.829468	0.906569
NT5C2	ENSG00000076685	0.154661	0.348365	0.538219
MCAM	ENSG00000076706	-1.67538	4.40784e-10	2.38593e-08
GPC4	ENSG00000076716	0.556378	0.0384984	0.114742
MBNL3	ENSG00000076770	-0.177992	0.319884	0.510369
CAMSAP3	ENSG00000076826	1.09686	1.07097e-06	2.16931e-05
RAP1GAP	ENSG00000076864	0.60048	0.0426346	0.124259
XAB2	ENSG00000076924	-0.0711932	0.640125	0.781878
ARHGEF1	ENSG00000076928	-0.174941	0.245551	0.427956
STXBP2	ENSG00000076944	1.0006	2.086e-09	9.42155e-08
MAP2K7	ENSG00000076984	0.0969766	0.43477	0.618008
NMRK2	ENSG00000077009	-0.664489	0.394403	0.582285
DGKD	ENSG00000077044	0.354418	0.0432929	0.125688
CTTNBP2	ENSG00000077063	-1.57763	6.55247e-09	2.59388e-07
ACTL6B	ENSG00000077080	1.18717	0.245456	0.427912
RARB	ENSG00000077092	-0.526801	0.0433723	0.125876
TOP2B	ENSG00000077097	0.37799	0.000620979	0.00452913
TM9SF3	ENSG00000077147	0.0876555	0.412984	0.59907
NFKB2	ENSG00000077150	0.196948	0.342581	0.532134
UBE2T	ENSG00000077152	1.80809	6.20397e-05	0.00067208
PPP1R12B	ENSG00000077157	-0.948161	5.17607e-13	4.94877e-11
DNAJC10	ENSG00000077232	0.273456	0.0175699	0.0636998
GTF3C1	ENSG00000077235	0.436627	0.00111846	0.00731583
IL4R	ENSG00000077238	-0.222936	0.316001	0.50657
USP33	ENSG00000077254	-0.0915148	0.274667	0.4619
PAK3	ENSG00000077264	-0.794861	0.0429319	0.124888
CAPN6	ENSG00000077274	-1.58109	0.00510514	0.0244552
DCX	ENSG00000077279	-1.98134	0.00182426	0.0107602
SNRPA	ENSG00000077312	0.428177	0.00996828	0.0411165
SPAG6	ENSG00000077327	0.850562	0.366797	0.55611
EXOSC5	ENSG00000077348	0.222809	0.334468	0.524067
DYNC1I2	ENSG00000077380	0.473505	8.05926e-05	0.000837934
APBB1IP	ENSG00000077420	-0.845425	7.6183e-05	0.000796796
LRCH4	ENSG00000077454	0.316375	0.0397108	0.117563
FAM76B	ENSG00000077458	-0.0595012	0.643154	0.783788
SIRT6	ENSG00000077463	0.316426	0.0590021	0.157691
TYR	ENSG00000077498	0.990922	0.0472672	0.134063
POLD3	ENSG00000077514	0.389584	0.0111755	0.0448756
ACTN2	ENSG00000077522	1.29903	0.0506615	0.141094
CAPZB	ENSG00000077549	0.245185	0.0109865	0.044319
GPR137B	ENSG00000077585	0.845041	1.97699e-06	3.64562e-05
NAALAD2	ENSG00000077616	-1.39655	8.1767e-09	3.13729e-07
JADE1	ENSG00000077684	-0.819462	2.62295e-06	4.66561e-05
SLC25A43	ENSG00000077713	0.369098	0.00412121	0.0207144
UBE2A	ENSG00000077721	0.580056	5.61851e-06	8.9086e-05
FGFR1	ENSG00000077782	-1.24544	4.97106e-07	1.1284e-05
FKBP6	ENSG00000077800	0.70528	0.643709
SMC1B	ENSG00000077935	0.0689765	0.826851	0.904937
FBLN1	ENSG00000077942	-1.11767	1.64251e-06	3.13735e-05
ITGA8	ENSG00000077943	-1.04899	0.000174333	0.00159318
CST7	ENSG00000077984	-0.18933	0.565865	0.725535
MAP2	ENSG00000078018	0.146667	0.746392	0.854278
PIAS2	ENSG00000078043	0.0853057	0.463742	0.642273
AMPH	ENSG00000078053	0.76103	0.0394616	0.116929
ARAF	ENSG00000078061	0.0960351	0.409285	0.59606
MCCC1	ENSG00000078070	-0.124855	0.476875	0.654612
LAMP3	ENSG00000078081	0.90884	0.0449227	0.129046
FAP	ENSG00000078098	0.91221	0.000100361	0.00101003
NEBL	ENSG00000078114	1.25756	3.4819e-06	5.88251e-05
ACER3	ENSG00000078124	-0.145934	0.342557	0.532134
UBE2K	ENSG00000078140	0.375394	0.00235942	0.0132737
PIK3C3	ENSG00000078142	-0.150899	0.114044	0.25198
N4BP2	ENSG00000078177	-0.0436452	0.808933	0.894582
TIGAR	ENSG00000078237	0.608894	0.012732	0.0495698
TULP3	ENSG00000078246	0.119607	0.521795	0.691455
SYNJ2	ENSG00000078269	0.359778	0.00690548	0.0308995
ADCY2	ENSG00000078295	0.473626	0.229185	0.409074
PPP2R5C	ENSG00000078304	0.0735465	0.38557	0.574223
PMS2P1	ENSG00000078319	0.396619	0.121142	0.263461
RBFOX1	ENSG00000078328	1.20474	0.123463	0.267007
GNB1	ENSG00000078369	0.291876	0.00216576	0.0123702
HOXA9	ENSG00000078399	-1.00485	0.013732	0.0526018
EDN1	ENSG00000078401	-1.27512	0.000187635	0.00169232
MLLT10	ENSG00000078403	0.214302	0.0546364	0.149305
ZCWPW1	ENSG00000078487	-0.39985	0.0556498	0.151301
ADCYAP1R1	ENSG00000078549	-3.33145	1.01162e-31	1.61786e-28
FGF20	ENSG00000078579	-0.348167	0.779087
P2RY10	ENSG00000078589	0.15697	0.684205	0.812483
ITM2A	ENSG00000078596	-2.25822	3.08613e-16	5.27099e-14
NRDC	ENSG00000078618	0.173088	0.044938	0.129069
VDAC3	ENSG00000078668	0.483844	0.000205218	0.00182425
PCM1	ENSG00000078674	0.0922576	0.515224	0.686337
TNRC6C	ENSG00000078687	-0.0752456	0.703343	0.82521
CBFA2T2	ENSG00000078699	0.412777	6.73507e-05	0.000719608
BRINP1	ENSG00000078725	-1.25643	0.0497258	0.139107
ITCH	ENSG00000078747	0.284161	0.00135827	0.00854351
PKD2L2	ENSG00000078795	-0.368861	0.141616	0.294152
TP53INP2	ENSG00000078804	0.0189774	0.927287	0.961855
SDF4	ENSG00000078808	0.146872	0.277827	0.464925
MYH7B	ENSG00000078814	-0.0132682	0.942093	0.969815
BPIFB2	ENSG00000078898	-1.53954	0.0396611	0.117431
TP73	ENSG00000078900	0.4814	0.11033	0.24611
TOLLIP	ENSG00000078902	0.0674274	0.600615	0.752056
UBE2D4	ENSG00000078967	0.00774694	0.951971	0.975056
CLUL1	ENSG00000079101	0.924916	0.0346089	0.105982
RUNX1T1	ENSG00000079102	-1.83441	6.37203e-13	5.99448e-11
CDH17	ENSG00000079112	0.531261	0.136951	0.287225
THOC1	ENSG00000079134	0.00051333	0.996315	0.997664
FKBP7	ENSG00000079150	-0.566025	0.00540054	0.0255085
OSBPL6	ENSG00000079156	0.771028	0.0116879	0.0463981
SLC1A3	ENSG00000079215	-0.114156	0.668057	0.800841
XRCC5	ENSG00000079246	0.389454	7.15797e-05	0.000757432
LXN	ENSG00000079257	0.403908	0.085342	0.205508
SP140	ENSG00000079263	0.163743	0.606617	0.756556
MKNK1	ENSG00000079277	-0.213206	0.104	0.236002
TNS1	ENSG00000079308	-2.09901	6.12078e-21	2.11131e-18
REXO1	ENSG00000079313	-0.0876215	0.60616	0.756174
SAR1A	ENSG00000079332	-0.0575761	0.584481	0.739966
CDC14A	ENSG00000079335	-0.348578	0.112705	0.249931
RAPGEF3	ENSG00000079337	-1.94781	9.99819e-16	1.57747e-13
CEACAM1	ENSG00000079385	-0.949729	4.31346e-05	0.000496125
SENP1	ENSG00000079387	0.428631	0.00755285	0.0331677
DUSP13	ENSG00000079393	1.61363	0.201225
CIC	ENSG00000079432	-0.202203	0.183345	0.352177
LIPE	ENSG00000079435	-3.24019	5.93519e-23	2.82194e-20
FDFT1	ENSG00000079459	0.352673	0.0348797	0.106584
PAFAH1B3	ENSG00000079462	1.37775	3.73774e-06	6.27009e-05
OPHN1	ENSG00000079482	-0.367448	0.00835579	0.0359376
AFM	ENSG00000079557	-0.758017	0.796571
KIF22	ENSG00000079616	0.908954	0.000134454	0.00128406
SCGN	ENSG00000079689	0.828937	0.364147	0.553848
CARMIL1	ENSG00000079691	0.181471	0.116006	0.255209
PGM1	ENSG00000079739	-0.889368	0.000170495	0.00156257
DDX1	ENSG00000079785	0.33868	0.019728	0.0695779
DNM2	ENSG00000079805	0.348981	0.00154512	0.00946934
EPB41L2	ENSG00000079819	-0.923542	1.22414e-05	0.000172973
RIMS1	ENSG00000079841	0.507651	0.3254	0.515668
MOXD1	ENSG00000079931	1.40358	0.00090307	0.00613326
STX7	ENSG00000079950	-0.216673	0.0876272	0.209366
RABL2B	ENSG00000079974	0.475469	0.0150324	0.056458
KEAP1	ENSG00000079999	0.259342	0.137398	0.287768
DDX43	ENSG00000080007	0.750064	0.0986728	0.227355
PTPRH	ENSG00000080031	-1.3423	0.00148744	0.00919107
DCT	ENSG00000080166	-0.56355	0.306944	0.49685
SLC35C2	ENSG00000080189	0.165774	0.15243	0.309558
CRYBG3	ENSG00000080200	-1.63935	1.23596e-18	2.87988e-16
EPHA6	ENSG00000080224	-0.0966257	0.855793	0.922128
SCTR	ENSG00000080293	-1.32191	0.00394453	0.0200179
RFX3	ENSG00000080298	-0.244824	0.153617	0.311142
RIF1	ENSG00000080345	-0.020432	0.838564	0.911435
RAB21	ENSG00000080371	-0.0693887	0.481806	0.65845
SLC4A4	ENSG00000080493	-1.01188	0.0499009	0.139475
SMARCA2	ENSG00000080503	-0.446412	0.000639547	0.00463983
RDH8	ENSG00000080511	-0.244951	0.921421
SESN1	ENSG00000080546	-0.845521	1.37925e-06	2.70952e-05
MID2	ENSG00000080561	-0.32758	0.0108308	0.0438214
DNAAF6	ENSG00000080572	0.254443	0.913782
COL5A3	ENSG00000080573	-0.796984	0.00351794	0.0182501
SRCAP	ENSG00000080603	0.198822	0.107486	0.241601
PUM3	ENSG00000080608	-0.167105	0.421005	0.606081
CPB2	ENSG00000080618	0.513997	0.351363	0.541134
CHRNA3	ENSG00000080644	1.40821	0.0121047	0.0476817
KCNN2	ENSG00000080709	0.590978	0.207278	0.382326
CNOT4	ENSG00000080802	-0.108028	0.227192	0.406608
PSEN1	ENSG00000080815	0.1708	0.0557145	0.151418
CPOX	ENSG00000080819	0.140734	0.403539	0.590751
CLDND1	ENSG00000080822	0.0432404	0.694835	0.819629
MOK	ENSG00000080823	0.105843	0.501126	0.674044
HSP90AA1	ENSG00000080824	0.90542	1.14325e-06	2.30511e-05
RBL1	ENSG00000080839	0.604253	0.0130584	0.0505273
DLGAP4	ENSG00000080845	0.181852	0.123147	0.266502
IGSF9B	ENSG00000080854	-0.256505	0.486573	0.662471
CFHR2	ENSG00000080910	0.406816	0.805589
CROCCP3	ENSG00000080947	-0.219925	0.0877048	0.209449
NDC80	ENSG00000080986	2.02077	7.35489e-06	0.00011183
AP4E1	ENSG00000081014	0.481503	9.33216e-05	0.000951167
RSBN1	ENSG00000081019	-0.117258	0.37001	0.559043
MAGI3	ENSG00000081026	0.723083	0.000202273	0.00180491
CXCL2	ENSG00000081041	-3.05891	6.22871e-24	3.37155e-21
AFP	ENSG00000081051	-0.771537	0.396823	0.584511
COL4A4	ENSG00000081052	-1.01836	6.09538e-05	0.000661709
TCF7	ENSG00000081059	-0.603318	4.13603e-06	6.85131e-05
OSTM1	ENSG00000081087	0.174118	0.250533	0.434074
CDH7	ENSG00000081138	2.89377	0.000397842	0.00313919
IMPG2	ENSG00000081148	0.101429	0.758169	0.861832
PCNP	ENSG00000081154	0.140868	0.255345	0.439167
EXD2	ENSG00000081177	0.292616	0.0118454	0.0468806
ARG2	ENSG00000081181	-0.281411	0.247436	0.43017
MEF2C	ENSG00000081189	-0.727331	4.87195e-05	0.000547826
PTPRC	ENSG00000081237	0.113649	0.654733	0.791945
CACNA1S	ENSG00000081248	0.959533	0.491072	0.665814
PKP1	ENSG00000081277	-0.0161221	0.976834	0.988315
UBA5	ENSG00000081307	0.181842	0.0768015	0.190698
STK17B	ENSG00000081320	-0.233924	0.123787	0.267477
CDC14B	ENSG00000081377	-0.764536	0.000196148	0.00175695
ZNF510	ENSG00000081386	-0.174808	0.148575	0.304117
LRP2	ENSG00000081479	-0.0327842	0.944224	0.970625
ZNF506	ENSG00000081665	0.0732529	0.54051	0.706071
JMJD4	ENSG00000081692	0.543673	0.00402646	0.0203311
DUSP12	ENSG00000081721	0.385789	0.0918893	0.216473
AACS	ENSG00000081760	-0.0866253	0.57612	0.73337
DELE1	ENSG00000081791	-0.337327	0.00615784	0.0282806
SLC13A1	ENSG00000081800	-0.29167	0.920982
CADPS2	ENSG00000081803	0.189391	0.405023	0.592117
PCDHB4	ENSG00000081818	-0.144499	0.52406	0.693152
PCDHA6	ENSG00000081842	0.920737	0.0685369	0.175835
PCDHGA2	ENSG00000081853	-0.408801	0.119197	0.260454
IFT25	ENSG00000081870	0.460353	0.00878059	0.0373382
PHLPP1	ENSG00000081913	-0.670083	0.000289692	0.00242161
ATP8B1	ENSG00000081923	0.643408	4.0709e-07	9.562e-06
IL12RB2	ENSG00000081985	0.00245159	0.993649	0.99614
SMARCD3	ENSG00000082014	-0.520659	0.0111547	0.0448327
WDR70	ENSG00000082068	0.0748001	0.454892	0.634537
FYB1	ENSG00000082074	0.736907	0.0098894	0.0408699
MPP4	ENSG00000082126	0.257896	0.669931	0.80203
STRADB	ENSG00000082146	-0.0556284	0.76909	0.868949
BZW1	ENSG00000082153	0.421478	0.00040377	0.003176
PGR	ENSG00000082175	1.3126	0.00664482	0.0299778
C1QTNF3	ENSG00000082196	0.831993	0.000408734	0.00320931
ME2	ENSG00000082212	0.484045	0.00513761	0.0245734
C5orf22	ENSG00000082213	0.681467	1.55502e-05	0.00021051
CCNT2	ENSG00000082258	0.121636	0.24089	0.422855
FAM135A	ENSG00000082269	-0.303408	0.146374	0.300936
COL19A1	ENSG00000082293	-1.05289	0.0876964	0.209443
EPB41L3	ENSG00000082397	-0.525906	0.00750561	0.0329849
COBLL1	ENSG00000082438	-0.601719	0.00478794	0.0232806
DLG3	ENSG00000082458	0.885143	4.5042e-08	1.4137e-06
KCNK2	ENSG00000082482	0.0380847	0.927637	0.962006
SERTAD4	ENSG00000082497	1.04465	6.20576e-06	9.70847e-05
TRAF5	ENSG00000082512	0.4591	0.00887948	0.0376541
MRPL22	ENSG00000082515	0.336757	0.0647622	0.168694
GEMIN5	ENSG00000082516	0.0853106	0.494911	0.668828
OPRK1	ENSG00000082556	0.33844	0.768653	0.868642
NFE2L1	ENSG00000082641	-0.0119771	0.916577	0.955919
SEMA5B	ENSG00000082684	-0.43301	0.279002	0.466493
GSK3B	ENSG00000082701	0.39436	4.86908e-06	7.9001e-05
ITGB5	ENSG00000082781	0.29155	0.102357	0.233216
ERC1	ENSG00000082805	0.0462165	0.758132	0.861817
XPO1	ENSG00000082898	0.394578	7.58324e-06	0.000114855
LINC01587	ENSG00000082929	-1.0089	0.0037841	0.0193629
RNF13	ENSG00000082996	0.144186	0.251677	0.435413
TRPM3	ENSG00000083067	-1.51224	3.56417e-06	6.01159e-05
PALB2	ENSG00000083093	0.381083	0.0121077	0.0476879
DOP1A	ENSG00000083097	-0.335558	0.0102951	0.0421925
LYRM2	ENSG00000083099	0.383144	0.00989509	0.0408752
BCKDHB	ENSG00000083123	0.0481671	0.764909	0.866312
KAT6A	ENSG00000083168	-0.0230348	0.776342	0.873399
TUT7	ENSG00000083223	-0.00776004	0.949148	0.973582
ULK2	ENSG00000083290	0.00489316	0.978188	0.988982
GRHL2	ENSG00000083307	1.66287	1.01638e-18	2.43267e-16
TNPO1	ENSG00000083312	0.151028	0.0501201	0.13989
PLOD1	ENSG00000083444	0.137707	0.480479	0.657377
P2RX5	ENSG00000083454	-0.0632381	0.887866	0.939875
ITGAE	ENSG00000083457	0.602736	0.00401268	0.020276
DIS3	ENSG00000083520	-0.223087	0.00898901	0.0380452
PIBF1	ENSG00000083535	-0.373706	0.00206852	0.0119251
TDRD3	ENSG00000083544	-0.321668	0.0813679	0.198699
	ENSG00000083622	-0.793097	0.787379
NUFIP1	ENSG00000083635	0.317373	0.0813231	0.198617
PDS5B	ENSG00000083642	-0.205053	0.0899757	0.213266
OXCT1	ENSG00000083720	-0.131465	0.532924	0.699982
RRAGB	ENSG00000083750	-0.0395725	0.755579	0.860027
EPYC	ENSG00000083782	2.31262	0.00124924	0.00801755
CYLD	ENSG00000083799	-0.127437	0.252045	0.435835
SLC27A5	ENSG00000083807	0.195856	0.408973	0.595831
ZNF324	ENSG00000083812	0.119602	0.520605	0.690389
ZNF671	ENSG00000083814	0.720691	0.00034088	0.00276157
ZNF416	ENSG00000083817	0.0736917	0.758084	0.861791
ZNF586	ENSG00000083828	0.757023	9.54992e-05	0.00096999
ZNF446	ENSG00000083838	0.251404	0.268316	0.454457
ZNF264	ENSG00000083844	0.0611067	0.516388	0.687226
RPS5	ENSG00000083845	0.119523	0.494	0.668188
FAT1	ENSG00000083857	-0.0898208	0.729326	0.843156
YTHDC1	ENSG00000083896	-0.14168	0.124038	0.267888
CHMP2B	ENSG00000083937	0.26069	0.0752445	0.187919
SMAP2	ENSG00000084070	0.031903	0.859438	0.924158
PPIE	ENSG00000084072	0.320318	0.135254	0.284777
ZMPSTE24	ENSG00000084073	0.625649	2.41607e-07	6.10244e-06
STARD7	ENSG00000084090	0.462235	0.000834059	0.00575177
NOA1	ENSG00000084092	0.202955	0.155065	0.313174
REST	ENSG00000084093	0.38328	0.000130421	0.0012565
HAL	ENSG00000084110	0.984179	0.0390098	0.115893
SSH1	ENSG00000084112	0.215223	0.0367148	0.110774
GSTP1	ENSG00000084207	0.405351	0.226233	0.405407
APLP2	ENSG00000084234	0.0293555	0.863468	0.926228
FAM234B	ENSG00000084444	1.08627	0.000444591	0.00344018
SLCO1A2	ENSG00000084453	-0.91906	0.233507	0.414245
WBP11	ENSG00000084463	0.503729	0.00192724	0.0112582
EIF3I	ENSG00000084623	0.276287	0.0169011	0.061949
NKAIN1	ENSG00000084628	3.0154	5.4432e-05	0.000601612
COL16A1	ENSG00000084636	-0.351422	0.098672	0.227355
TXLNA	ENSG00000084652	0.30122	0.00171682	0.0102624
APOB	ENSG00000084674	-3.81114	1.44842e-08	5.23753e-07
NCOA1	ENSG00000084676	-0.589121	2.83426e-07	7.00285e-06
AGBL5	ENSG00000084693	-0.0709401	0.550968	0.714605
EFR3B	ENSG00000084710	0.700967	0.0332596	0.10283
KIF3C	ENSG00000084731	0.479037	0.0348859	0.106594
RAB10	ENSG00000084733	0.548823	3.76038e-05	0.000441901
GCKR	ENSG00000084734	-1.10156	0.113633	0.251418
HADHA	ENSG00000084754	-0.321852	0.00319594	0.0169041
MAPRE3	ENSG00000084764	-0.287366	0.152843	0.310093
CAD	ENSG00000084774	0.318869	0.0267122	0.0873214
CD59	ENSG00000085063	-0.237873	0.19173	0.362933
CD82	ENSG00000085117	0.631419	0.0173432	0.0630832
BCORL1	ENSG00000085185	-0.279715	0.0855749	0.205885
ATRX	ENSG00000085224	0.029177	0.698928	0.82226
AK6	ENSG00000085231	0.503412	0.000471601	0.00361342
FCN1	ENSG00000085265	-0.973677	0.00517834	0.0247178
MYNN	ENSG00000085274	0.123122	0.436523	0.619487
MECOM	ENSG00000085276	-0.753956	0.000178945	0.00162813
SCAMP1	ENSG00000085365	0.272351	0.0532041	0.146371
PREP	ENSG00000085377	0.194955	0.238889	0.420607
HACE1	ENSG00000085382	-0.182344	0.188922	0.359338
SEH1L	ENSG00000085415	0.0143823	0.907377	0.95077
WDR47	ENSG00000085433	0.328564	0.0191576	0.0680849
WDFY1	ENSG00000085449	0.178001	0.198848	0.372559
OVGP1	ENSG00000085465	-0.340344	0.183563	0.352403
SLC25A24	ENSG00000085491	0.583194	1.96521e-05	0.000256659
MAP3K4	ENSG00000085511	0.0311076	0.814631	0.897847
PILRA	ENSG00000085514	0.42849	0.0812256	0.198392
IGSF9	ENSG00000085552	1.50815	5.53842e-07	1.23645e-05
ABCB1	ENSG00000085563	-1.64364	1.93779e-08	6.73706e-07
ZNF213	ENSG00000085644	0.343528	0.0153931	0.0574876
AKR1B1	ENSG00000085662	0.211897	0.284077	0.472419
CPNE3	ENSG00000085719	0.636038	1.31541e-07	3.54919e-06
RRN3	ENSG00000085721	0.367127	0.00454782	0.0223666
CTTN	ENSG00000085733	0.49861	2.11283e-05	0.0002722
WNT11	ENSG00000085741	-2.22604	5.44901e-05	0.000601886
MTIF2	ENSG00000085760	0.409163	0.00319561	0.0169041
DDHD2	ENSG00000085788	-0.169884	0.339035	0.528563
TTC39A	ENSG00000085831	1.30386	1.3795e-05	0.000190856
EPS15	ENSG00000085832	-0.176113	0.0798853	0.19614
ORC1	ENSG00000085840	1.60121	0.000301756	0.00249988
MGST2	ENSG00000085871	0.012322	0.939019	0.968046
CHERP	ENSG00000085872	0.203352	0.132211	0.280326
ATG16L1	ENSG00000085978	0.39626	0.00336641	0.0176229
USP40	ENSG00000085982	0.0154205	0.877176	0.933529
POMGNT1	ENSG00000085998	0.151537	0.2448	0.42717
RAD54L	ENSG00000085999	1.28853	0.00045283	0.00348553
MAST2	ENSG00000086015	-0.105919	0.442505	0.624412
DNAJA1	ENSG00000086061	0.535414	0.00149287	0.00921334
B4GALT1	ENSG00000086062	0.271875	0.0659169	0.170908
CHMP5	ENSG00000086065	0.475894	0.00179842	0.0106489
NFX1	ENSG00000086102	-0.0570792	0.594263	0.747108
AQP6	ENSG00000086159	0.449011	0.482371	0.658892
DIMT1	ENSG00000086189	0.0178698	0.887998	0.939875
IPO11	ENSG00000086200	0.04924	0.604785	0.755235
FOLH1	ENSG00000086205	-0.515977	0.168768	0.331988
EIF2AK1	ENSG00000086232	0.828968	2.52974e-13	2.55765e-11
NME8	ENSG00000086288	0.600834	0.167846	0.330785
EPDR1	ENSG00000086289	-0.774776	0.00483785	0.0234641
SNX10	ENSG00000086300	1.02938	5.5044e-05	0.000606263
SEPHS1	ENSG00000086475	0.410433	0.00348847	0.0181378
MRPL28	ENSG00000086504	0.330595	0.152679	0.309885
HBQ1	ENSG00000086506	-0.555751	0.718686
ITPKC	ENSG00000086544	-0.732124	0.00127784	0.00815958
CEACAM6	ENSG00000086548	2.4945	0.000966127	0.00648165
FAT2	ENSG00000086570	-1.45158	5.02356e-06	8.12265e-05
RBM22	ENSG00000086589	-0.0117445	0.903636	0.948979
TMED2	ENSG00000086598	0.676611	1.14805e-07	3.14097e-06
ERO1B	ENSG00000086619	0.291029	0.190755	0.361671
ZFAND6	ENSG00000086666	0.121646	0.286746	0.475354
HSD17B2	ENSG00000086696	-0.435442	0.303266	0.492915
TXLNG	ENSG00000086712	-0.182448	0.157355	0.316455
PPEF1	ENSG00000086717	1.70844	0.000180025	0.00163627
LAT2	ENSG00000086730	0.617909	0.00549515	0.0258997
HUWE1	ENSG00000086758	0.284687	0.00267104	0.0146749
ZW10	ENSG00000086827	0.0923284	0.59496	0.747637
ALG9	ENSG00000086848	-0.349153	0.0215827	0.0743309
MYBPC2	ENSG00000086967	-2.89937	0.00299692	0.0160737
NOX4	ENSG00000086991	1.22587	1.00121e-05	0.000145505
ACOX3	ENSG00000087008	0.433402	0.0407403	0.120011
MTMR2	ENSG00000087053	-0.054573	0.723853	0.839587
PPP1R15A	ENSG00000087074	-1.15966	5.07472e-08	1.56759e-06
HSD17B14	ENSG00000087076	-0.305498	0.183638	0.352493
TRIP6	ENSG00000087077	0.140412	0.560703	0.721651
ACHE	ENSG00000087085	0.13582	0.75521	0.859774
FTL	ENSG00000087086	-0.191362	0.281809	0.46998
SRRT	ENSG00000087087	0.327952	0.0047902	0.0232885
BAX	ENSG00000087088	0.49995	0.0010229	0.00679439
NLK	ENSG00000087095	0.664616	1.71885e-05	0.000228902
PIGS	ENSG00000087111	0.145365	0.308879	0.499034
ADAMTS2	ENSG00000087116	-0.263793	0.167168	0.329798
TMPRSS11E	ENSG00000087128	1.84055	0.0447459	0.128686
ATXN7L3	ENSG00000087152	0.382069	0.00906245	0.0382915
PGS1	ENSG00000087157	0.383328	0.0295406	0.0940227
PSMC5	ENSG00000087191	0.544757	0.00586557	0.0272477
UIMC1	ENSG00000087206	-0.0493075	0.594767	0.747554
CETP	ENSG00000087237	0.0493249	0.908568	0.951562
MMP2	ENSG00000087245	-0.868512	5.07927e-05	0.00056697
MT3	ENSG00000087250	0.586845	0.829419
LPCAT2	ENSG00000087253	-0.574838	0.00637078	0.0290199
GNAO1	ENSG00000087258	-0.503628	0.097778	0.225973
OGFOD1	ENSG00000087263	0.124785	0.349514	0.539379
SH3BP2	ENSG00000087266	-0.0596324	0.655184	0.792279
NOP14	ENSG00000087269	0.123259	0.249273	0.432451
ADD1	ENSG00000087274	-0.245435	0.0111809	0.0448871
L2HGDH	ENSG00000087299	0.62087	0.000365671	0.0029307
TXNDC16	ENSG00000087301	0.302992	0.0493446	0.138349
RTRAF	ENSG00000087302	0.0937717	0.446151	0.627292
NID2	ENSG00000087303	-0.431218	0.0333427	0.103024
GMCL1	ENSG00000087338	0.291505	0.0530052	0.145915
SF3B2	ENSG00000087365	0.365586	0.00514247	0.0245899
KLHL42	ENSG00000087448	0.0861305	0.498525	0.671793
GNAS	ENSG00000087460	0.305191	0.0223316	0.0763125
DNM1L	ENSG00000087470	0.0632366	0.482005	0.6586
PTHLH	ENSG00000087494	0.512618	0.410398	0.596967
PHACTR3	ENSG00000087495	1.94331	0.00023496	0.00203
ERGIC2	ENSG00000087502	0.0323951	0.797568	0.886962
TFAP2C	ENSG00000087510	-0.309636	0.261464	0.446746
AURKA	ENSG00000087586	2.2427	7.47437e-08	2.17878e-06
CASS4	ENSG00000087589	-0.185782	0.457795	0.637193
PIR	ENSG00000087842	-0.290148	0.376321	0.565157
AAMDC	ENSG00000087884	-0.0527554	0.804518	0.891617
RFX2	ENSG00000087903	-1.80697	7.4098e-12	5.78063e-10
METTL2A	ENSG00000087995	0.586302	0.00727057	0.0321528
SULT2B1	ENSG00000088002	1.39634	0.00534427	0.0253399
ALG6	ENSG00000088035	0.299202	0.049009	0.137704
CNOT3	ENSG00000088038	0.375933	0.00257469	0.0142495
GP6	ENSG00000088053	0.499455	0.205092	0.380047
PTPN4	ENSG00000088179	-0.294345	0.0141064	0.0537257
DDX18	ENSG00000088205	0.229965	0.0206548	0.0719665
KHSRP	ENSG00000088247	0.272282	0.0148669	0.055926
GNA11	ENSG00000088256	-0.0239796	0.870159	0.929635
ASAP3	ENSG00000088280	-0.0994581	0.524463	0.693406
EDEM2	ENSG00000088298	0.456386	0.00537202	0.025427
DNMT3B	ENSG00000088305	1.32645	0.000104882	0.00104804
REM1	ENSG00000088320	-1.00222	0.0180655	0.0651046
TPX2	ENSG00000088325	2.23674	1.42322e-05	0.000195834
FER1L4	ENSG00000088340	1.60075	4.04468e-06	6.71898e-05
PDRG1	ENSG00000088356	1.06942	5.54065e-05	0.000609767
EPB41L1	ENSG00000088367	-0.171469	0.304919	0.49471
SLC15A1	ENSG00000088386	1.18287	0.0982144	0.2266
DOCK9	ENSG00000088387	-0.472535	1.95965e-05	0.000256028
ANKRD10	ENSG00000088448	0.456255	5.09171e-05	0.000568179
TGDS	ENSG00000088451	0.323679	0.0567939	0.153609
DOCK3	ENSG00000088538	0.72994	0.0588488	0.157416
C3orf18	ENSG00000088543	-0.245726	0.299209	0.489326
COQ9	ENSG00000088682	0.0880609	0.648997	0.787933
TMEM40	ENSG00000088726	0.140178	0.771484	0.870593
KIF9	ENSG00000088727	0.444095	0.0365609	0.110464
ARHGAP28	ENSG00000088756	-0.951386	1.02195e-05	0.000148029
CRLS1	ENSG00000088766	-0.0445493	0.813456	0.897297
DEFB127	ENSG00000088782
PPP1R13B	ENSG00000088808	0.25758	0.0551063	0.150206
ATRN	ENSG00000088812	0.0289995	0.768099	0.868431
SMOX	ENSG00000088826	-0.404233	0.146786	0.301578
SIGLEC1	ENSG00000088827	-0.578569	0.02401	0.0805538
FKBP1A	ENSG00000088832	0.180209	0.200701	0.374932
NSFL1C	ENSG00000088833	-0.0400168	0.683661	0.812166
SLC4A11	ENSG00000088836	-0.24332	0.523202	0.692517
DNAAF9	ENSG00000088854	-0.428803	0.000575644	0.00425672
ZNF343	ENSG00000088876	-0.457035	0.00448479	0.0221091
EBF4	ENSG00000088881	0.49757	0.108597	0.243364
CPXM1	ENSG00000088882	-1.52718	1.64888e-07	4.35869e-06
MAVS	ENSG00000088888	-0.110975	0.221135	0.399179
LZTS3	ENSG00000088899	-0.587243	0.0210645	0.0729942
F11	ENSG00000088926	1.53364	0.193689	0.365598
XRN2	ENSG00000088930	0.301183	0.00887362	0.0376383
KIZ	ENSG00000088970	-0.697926	2.73635e-06	4.82102e-05
DYNLL1	ENSG00000088986	0.636126	6.30892e-06	9.83922e-05
TESC	ENSG00000088992	-2.32177	5.7398e-12	4.60021e-10
SNX5	ENSG00000089006	0.343505	0.00148771	0.00919117
RPL6	ENSG00000089009	-0.215268	0.0649073	0.168963
SIRPG	ENSG00000089012	0.439704	0.344585	0.534279
MAPKAPK5	ENSG00000089022	0.305196	0.00797689	0.0346621
P2RX7	ENSG00000089041	0.338841	0.184217	0.353243
ESF1	ENSG00000089048	0.233537	0.273674	0.460707
RBBP9	ENSG00000089050	0.283256	0.0840082	0.203144
ANAPC5	ENSG00000089053	0.115574	0.163829	0.325533
SLC23A2	ENSG00000089057	-0.517483	8.66795e-05	0.000891214
SLC8B1	ENSG00000089060	-0.000946324	0.994535	0.996602
TMEM230	ENSG00000089063	0.203922	0.172105	0.336858
DZANK1	ENSG00000089091	0.283566	0.147598	0.302751
KDM2B	ENSG00000089094	0.265809	0.042342	0.123676
CFAP61	ENSG00000089101	1.61441	0.000962369	0.00646307
LHX5	ENSG00000089116	-0.574926	0.844981
TASP1	ENSG00000089123	0.149107	0.393466	0.581448
OAS1	ENSG00000089127	0.871576	0.00163022	0.00986036
GCN1	ENSG00000089154	0.336094	0.00418999	0.0209671
RPLP0	ENSG00000089157	0.0391265	0.775874	0.8731
PXN	ENSG00000089159	-0.739454	1.06189e-05	0.000152683
SIRT4	ENSG00000089163	0.981839	0.0305889	0.0964286
RPH3A	ENSG00000089169	0.0837043	0.919104	0.957192
KIF16B	ENSG00000089177	0.206251	0.185448	0.354936
TRMT6	ENSG00000089195	0.451825	0.0219897	0.0754008
CHGB	ENSG00000089199	0.811672	0.432662	0.616346
PEBP1	ENSG00000089220	-0.160267	0.240044	0.421863
TBX5	ENSG00000089225	-1.01285	2.45356e-06	4.39989e-05
BRAP	ENSG00000089234	0.212871	0.0866136	0.20766
ERP29	ENSG00000089248	0.107422	0.373899	0.562552
NOS1	ENSG00000089250	-2.21934	1.89661e-05	0.000248994
FUS	ENSG00000089280	0.311971	0.0069288	0.0309896
IGBP1	ENSG00000089289	0.0975203	0.605302	0.755586
FXYD5	ENSG00000089327	0.110355	0.622847	0.769596
ZNF302	ENSG00000089335	0.00363752	0.979988	0.989451
GRAMD1A	ENSG00000089351	0.351222	0.00501554	0.0241206
FXYD3	ENSG00000089356	1.27816	0.00160474	0.00974981
HEPH	ENSG00000089472	-0.296957	0.217666	0.395087
CDIP1	ENSG00000089486	-0.725925	1.03434e-05	0.000149455
CMTM1	ENSG00000089505	0.601664	0.081758	0.199333
KCNH4	ENSG00000089558	0.189826	0.734243	0.846155
GANAB	ENSG00000089597	0.335545	0.00398677	0.0201857
GMIP	ENSG00000089639	0.376811	0.0371634	0.111814
RBM41	ENSG00000089682	0.215867	0.167926	0.330905
BIRC5	ENSG00000089685	2.71895	3.97989e-07	9.39157e-06
LAG3	ENSG00000089692	0.806543	0.0315951	0.0988588
MLF2	ENSG00000089693	0.410232	0.0213832	0.0737667
OTUB2	ENSG00000089723	-0.308525	0.322222	0.512503
DDX24	ENSG00000089737	-0.684614	3.22799e-10	1.78856e-08
ZBTB25	ENSG00000089775	0.101024	0.304749	0.494571
NECAP1	ENSG00000089818	0.12943	0.252702	0.436286
ARHGAP4	ENSG00000089820	-0.454231	0.0205631	0.0717617
ANKRD24	ENSG00000089847	-0.329858	0.275327	0.4626
DHX32	ENSG00000089876	0.679923	3.37254e-06	5.71852e-05
RCOR1	ENSG00000089902	0.466388	9.36764e-05	0.000954392
GPATCH2L	ENSG00000089916	-0.139127	0.109322	0.244557
LTBP4	ENSG00000090006	-1.35139	2.24601e-09	1.0003e-07
BLVRB	ENSG00000090013	0.046272	0.81598	0.898648
SLC9A1	ENSG00000090020	0.394468	0.0136832	0.0524435
SPTLC1	ENSG00000090054	0.295874	0.0253275	0.0838845
PAPOLA	ENSG00000090060	0.325167	0.00126838	0.00811397
CCNK	ENSG00000090061	0.179617	0.21212	0.388588
PCBP4	ENSG00000090097	-0.457171	0.0144949	0.0548493
RGS1	ENSG00000090104	1.0488	0.000306484	0.00253249
YPEL3	ENSG00000090238	-0.0994161	0.561585	0.722501
MRPS33	ENSG00000090263	0.274528	0.102968	0.234169
NDUFB2	ENSG00000090266	0.497574	0.000143263	0.00135064
NUDC	ENSG00000090273	0.211061	0.0787445	0.194165
MAEA	ENSG00000090316	0.106968	0.310707	0.501166
ICAM1	ENSG00000090339	0.129449	0.693477	0.818906
STRN4	ENSG00000090372	0.214232	0.0579693	0.155754
IRAK3	ENSG00000090376	-0.848341	0.000318327	0.00260708
LYZ	ENSG00000090382	0.297008	0.429723	0.613686
SI	ENSG00000090402	-0.891725	0.761691
MUL1	ENSG00000090432	0.16936	0.237217	0.418842
TFAP4	ENSG00000090447	0.449891	0.00795742	0.0346023
PDCD7	ENSG00000090470	-0.0706102	0.489752	0.664817
SPG21	ENSG00000090487	0.304504	0.00247223	0.0137959
FETUB	ENSG00000090512	-2.9671	0.216249
DNAJB11	ENSG00000090520	0.22428	0.130899	0.278173
P3H2	ENSG00000090530	-0.373926	0.228408	0.408223
THPO	ENSG00000090534	0.875253	0.0681814	0.175242
CHRD	ENSG00000090539	0.2868	0.475713	0.653476
FLT3LG	ENSG00000090554	-0.309492	0.404844	0.591922
RAB11FIP3	ENSG00000090565	0.530971	0.00709593	0.031543
GNPTG	ENSG00000090581	0.0477847	0.678316	0.808082
ZNF268	ENSG00000090612	-0.0956468	0.515743	0.686798
GOLGA3	ENSG00000090615	0.265014	0.00586801	0.0272519
PABPC4	ENSG00000090621	0.0408102	0.685408	0.813335
CD209	ENSG00000090659	-2.75987	1.15868e-21	4.5486e-19
CERS4	ENSG00000090661	1.00017	4.36562e-06	7.19101e-05
MCOLN1	ENSG00000090674	-0.143278	0.31107	0.501584
USP48	ENSG00000090686	0.0117228	0.905106	0.949895
EFNB1	ENSG00000090776	-0.364137	0.194335	0.366484
PDPR	ENSG00000090857	-0.388536	0.0111597	0.0448478
AARS1	ENSG00000090861	0.143148	0.354304	0.544075
GLG1	ENSG00000090863	-0.475191	4.29775e-09	1.78949e-07
KIF4A	ENSG00000090889	2.18905	2.39772e-05	0.000303022
TNRC6A	ENSG00000090905	-0.296487	0.00108715	0.00714585
PLEKHG2	ENSG00000090924	-0.483165	0.000781257	0.00545825
DLL3	ENSG00000090932	2.18323	0.0819507	0.199609
NAT14	ENSG00000090971	0.54652	0.0189274	0.0675517
PITPNM2	ENSG00000090975	-0.089462	0.717992	0.835234
EXOC1	ENSG00000090989	-0.151192	0.258103	0.442656
RBM27	ENSG00000091009	0.11377	0.369569	0.558737
POU4F3	ENSG00000091010	-0.136803	0.90734	0.95077
OSBPL8	ENSG00000091039	0.0671637	0.618019	0.766025
DTX2	ENSG00000091073	0.538911	0.0136049	0.0522398
NLRC4	ENSG00000091106	-0.0570385	0.81256	0.896712
PUS7	ENSG00000091127	0.839705	0.000102301	0.00102604
LAMB4	ENSG00000091128	0.599372	0.355756	0.545733
NRCAM	ENSG00000091129	0.86912	0.0208646	0.072488
LAMB1	ENSG00000091136	-0.772067	0.000306561	0.00253253
SLC26A4	ENSG00000091137	-0.555058	0.241232	0.423147
SLC26A3	ENSG00000091138	-1.36241	0.0431239	0.125353
DLD	ENSG00000091140	0.00950836	0.938853	0.967988
WDR7	ENSG00000091157	-0.0790289	0.53213	0.699329
TXNL1	ENSG00000091164	0.217193	0.148314	0.303777
IL5RA	ENSG00000091181	-0.963898	0.0840237	0.203167
ABCC6	ENSG00000091262	-0.447701	0.207121	0.382217
CMTM6	ENSG00000091317	0.351781	0.00772104	0.0337448
ITGA6	ENSG00000091409	-0.189749	0.479824	0.656815
RAPGEF4	ENSG00000091428	-0.461088	0.01519	0.0569161
MAP3K20	ENSG00000091436	-0.71676	0.000102472	0.00102717
SMPX	ENSG00000091482	1.36758	0.445559
FH	ENSG00000091483	0.739367	3.01601e-05	0.0003668
SEL1L3	ENSG00000091490	-0.223305	0.359589	0.54948
TF	ENSG00000091513	-2.87997	2.44465e-15	3.58386e-13
CDV3	ENSG00000091527	0.268461	0.0409838	0.120516
MYO15A	ENSG00000091536	-0.237486	0.449933	0.630444
ALKBH5	ENSG00000091542	0.199234	0.148493	0.304073
APOH	ENSG00000091583	-0.168932	0.92083
NLRP1	ENSG00000091592	-0.75952	0.000592923	0.00436888
PITPNM3	ENSG00000091622	0.120224	0.680867	0.810046
SPAG7	ENSG00000091640	-0.405598	0.00634914	0.0289438
ORC6	ENSG00000091651	1.45111	4.06867e-05	0.000472854
ZFHX4	ENSG00000091656	-1.23297	7.20742e-07	1.5472e-05
SLC17A6	ENSG00000091664
CPA1	ENSG00000091704	-3.22043	0.000261327	0.00222359
ZC3HC1	ENSG00000091732	0.0656631	0.686628	0.814034
ESR1	ENSG00000091831	1.36396	8.28219e-05	0.000856808
RGS17	ENSG00000091844	0.0536577	0.784895	0.879286
ANGPT2	ENSG00000091879	-0.230441	0.104397	0.23668
TMEM101	ENSG00000091947	0.591991	0.0922696	0.216977
CD200	ENSG00000091972	-0.746277	0.000109585	0.00108763
CCDC80	ENSG00000091986	-1.29941	1.70395e-05	0.000227091
CMA1	ENSG00000092009	-1.74013	0.000172842	0.00158117
PSME1	ENSG00000092010	0.68911	1.42398e-05	0.000195861
PPP2R3C	ENSG00000092020	0.453699	0.000342611	0.00277369
HAUS4	ENSG00000092036	0.272496	0.212386	0.388829
JPH4	ENSG00000092051	-1.86735	2.83434e-10	1.6007e-08
MYH7	ENSG00000092054	-0.266889	0.910826	0.952886
CEBPE	ENSG00000092067	-1.08302	0.325614
SLC7A8	ENSG00000092068	0.222595	0.396244	0.584082
OSGEP	ENSG00000092094	-0.0585698	0.587619	0.742282
SLC22A17	ENSG00000092096	-0.635493	0.00326947	0.0172231
RNF31	ENSG00000092098	0.74518	5.95022e-05	0.000648552
SCFD1	ENSG00000092108	-0.118072	0.201623	0.375896
G2E3	ENSG00000092140	0.166721	0.165651	0.327891
HECTD1	ENSG00000092148	-0.0338006	0.773873	0.872237
HNRNPC	ENSG00000092199	0.294938	0.000902192	0.00613267
RPGRIP1	ENSG00000092200	-0.111969	0.728535	0.842657
SUPT16H	ENSG00000092201	0.392801	0.00160062	0.00973318
TOX4	ENSG00000092203	-0.0408401	0.630721	0.774991
GEMIN2	ENSG00000092208	0.0640535	0.695393	0.82004
TGM1	ENSG00000092295	0.369876	0.21347	0.390351
TINF2	ENSG00000092330	0.162456	0.210158	0.385959
DAZL	ENSG00000092345	-0.102029	0.936956	0.966854
TBL1Y	ENSG00000092377	-0.66174	0.821942
SEMA6A	ENSG00000092421	-1.10688	6.08638e-07	1.34091e-05
TRPM7	ENSG00000092439	0.031346	0.657761	0.794065
TYRO3	ENSG00000092445	-1.82952	1.35587e-08	4.93328e-07
WDR76	ENSG00000092470	1.01998	0.000551096	0.004108
CAPN3	ENSG00000092529	-0.648736	0.00615139	0.028279
SNAP23	ENSG00000092531	0.181924	0.145112	0.299036
TBX15	ENSG00000092607	-2.09007	2.74327e-15	3.93956e-13
PHGDH	ENSG00000092621	-0.0113261	0.977919	0.988804
COL9A3	ENSG00000092758	0.402185	0.461867	0.640761
EZR	ENSG00000092820	1.26468	5.30358e-11	3.5954e-09
MYL6	ENSG00000092841	-0.117108	0.242935	0.425161
AGO1	ENSG00000092847	0.209575	0.0475414	0.134569
TEKT2	ENSG00000092850	0.995718	0.0844954	0.204002
CLSPN	ENSG00000092853	1.9037	5.31688e-07	1.19228e-05
RFFL	ENSG00000092871	0.732489	0.000228491	0.00198794
UNC13D	ENSG00000092929	0.624317	0.0223489	0.07635
MFSD11	ENSG00000092931	0.684481	5.77952e-06	9.11051e-05
DPYSL2	ENSG00000092964	-1.05699	1.66281e-09	7.71824e-08
TGFB2	ENSG00000092969	0.690024	0.0440386	0.127328
GPATCH2	ENSG00000092978	0.451671	0.00156429	0.00956075
NUP50	ENSG00000093000	0.484609	1.0606e-05	0.000152626
CDC45	ENSG00000093009	1.81516	3.34827e-06	5.68348e-05
COMT	ENSG00000093010	0.0323691	0.833859	0.908903
ADA2	ENSG00000093072	0.275767	0.247191	0.429851
	ENSG00000093100	-0.263303	0.349403	0.539231
VNN3P	ENSG00000093134	-0.852945	0.223966	0.402756
ECHDC1	ENSG00000093144	-0.383376	0.0136585	0.0523714
[truncated: 58,619 more rows]

## Sheet: S8
Supplementary Data 8: Differential expression gene analysis of TCGA ER+Her2-/TP53WT-BC vs normal breast tissue
HGNC	Ensembl	log2FC (UP=BC)	pvalue	padj		Fischer p53 Target	Log2FC (UP=BC)	FDR
TSPAN6	ENSG00000000003	-0.648746	2.93768e-12	1.17411e-11		ABCA12	1.10809	2.60607e-06
TNMD	ENSG00000000005	-4.16024	2.20344e-86	1.63619e-84		ABHD4	-0.0655437	0.305137
DPM1	ENSG00000000419	0.289621	6.28047e-07	1.71221e-06		ABTB2	-0.202974	0.104576
SCYL3	ENSG00000000457	0.551505	9.16328e-24	6.62146e-23		ACER2	-0.347741	0.0011885
C1orf112	ENSG00000000460	1.12819	3.33301e-62	1.05234e-60		ACTA2	-1.54761	6.49393e-48
FGR	ENSG00000000938	-0.543075	5.00547e-07	1.37541e-06		ACYP2	-0.690675	5.77736e-27
CFH	ENSG00000000971	-1.32053	1.11731e-34	1.27642e-33		ADGRG1	0.0540807	0.559671
FUCA2	ENSG00000001036	0.250524	0.00041417	0.000845203		AEN	0.36383	3.77308e-08
GCLC	ENSG00000001084	-0.317239	2.51731e-05	5.89507e-05		AIFM2	-1.97738	1.94884e-94
NFYA	ENSG00000001167	0.451052	9.80867e-21	6.09869e-20		AK3	-0.941037	5.4669e-56
STPG1	ENSG00000001460	-0.0381824	0.403149	0.479741		AKAP9	0.565438	2.13326e-09
NIPAL3	ENSG00000001461	-0.189746	0.00460326	0.00813953		ALDH1A3	-2.15248	6.57427e-68
LAS1L	ENSG00000001497	0.341541	3.5836e-15	1.69435e-14		ALOX5	0.116803	0.32196
ENPP4	ENSG00000001561	0.0218343	0.830973	0.867045		AMOTL1	-1.46331	1.79815e-50
SEMA3F	ENSG00000001617	1.28531	9.25575e-76	4.6818e-74		AMZ2	0.506986	2.16192e-13
CFTR	ENSG00000001626	-1.73202	1.35385e-22	9.25252e-22		ANKRA2	0.166324	0.000554931
ANKIB1	ENSG00000001629	0.21182	3.96618e-05	9.08921e-05		ANXA4	-0.0376712	0.425827
CYP51A1	ENSG00000001630	0.729267	1.91144e-11	7.27121e-11		APAF1	0.0949939	0.221465
KRIT1	ENSG00000001631	0.058674	0.221166	0.284806		APOBEC3C	-0.857095	3.99744e-21
RAD52	ENSG00000002016	-0.177539	0.00146053	0.00277581		APOBEC3H	0.858209	7.13689e-11
MYH16	ENSG00000002079	0.590147	2.7475e-05	6.4086e-05		ARC	-1.14732	9.30742e-08
BAD	ENSG00000002330	0.50389	1.03892e-08	3.27695e-08		ARHGEF3	0.316697	1.57237e-06
LAP3	ENSG00000002549	0.195609	0.00103227	0.00200128		ARVCF	-0.0805783	0.458969
CD99	ENSG00000002586	-0.176392	0.0409755	0.0619145		ASCC3	0.203677	0.00161645
HS3ST1	ENSG00000002587	-0.593584	2.45556e-12	9.85889e-12		ASTN2	1.07932	7.5709e-18
AOC1	ENSG00000002726	1.88895	2.22921e-22	1.5076e-21		ATF3	-1.98065	2.51816e-35
WNT16	ENSG00000002745	0.295474	0.124979	0.170843		BAX	0.9491	2.65749e-44
HECW1	ENSG00000002746	-0.46838	0.00128778	0.00246685		BBC3	1.35088	2.29639e-40
MAD1L1	ENSG00000002822	0.492594	6.719e-05	0.000150277		BBS2	-0.543246	2.46048e-28
LASP1	ENSG00000002834	0.625951	8.89986e-20	5.30121e-19		BCL2L1	0.575094	2.89106e-27
SNX11	ENSG00000002919	0.0731961	0.132814	0.180524		BCL6	-1.0374	1.63734e-43
TMEM176A	ENSG00000002933	0.157359	0.231188	0.296199		BHLHE40	0.709058	4.57502e-20
M6PR	ENSG00000003056	0.12968	0.0118673	0.0196813		BLCAP	-0.566459	2.80269e-20
KLHL13	ENSG00000003096	-2.65557	1.52827e-65	5.4406e-64		BLOC1S2	0.337065	1.42281e-14
CYP26B1	ENSG00000003137	-2.3215	3.292e-55	8.04451e-54		BMP7	0.181352	0.390086
ICA1	ENSG00000003147	0.882982	1.22119e-45	2.12987e-44		BORCS7	-0.042267	0.523707
DBNDD1	ENSG00000003249	1.58736	5.35097e-47	9.76098e-46		BTBD10	0.266494	7.12903e-12
ALS2	ENSG00000003393	-0.089086	0.0285083	0.0443574		BTG1	-0.493971	4.7658e-12
CASP10	ENSG00000003400	-0.991901	6.26072e-33	6.68963e-32		BTG2	-0.164574	0.202657
CFLAR	ENSG00000003402	-1.02694	8.7715e-72	3.82684e-70		BTG3	-0.640891	1.4151e-11
TFPI	ENSG00000003436	-1.75214	2.83313e-48	5.41672e-47		CAPN2	0.026666	0.778125
NDUFAF7	ENSG00000003509	-0.100123	0.00300142	0.00545115		CASP6	0.76028	5.66813e-53
RBM5	ENSG00000003756	-0.236096	2.4804e-06	6.39573e-06		CATSPERG	0.744164	6.11714e-16
MTMR7	ENSG00000003987	0.488452	4.33787e-05	9.89681e-05		CAV1	-3.17997	1.61001e-182
SLC7A2	ENSG00000003989	1.69437	1.4238e-23	1.02082e-22		CCDC51	0.627313	4.67364e-26
ARF5	ENSG00000004059	0.55584	2.96941e-20	1.8113e-19		CCDC90B	-0.249372	3.5473e-08
SARM1	ENSG00000004139	-0.133802	0.156043	0.208865		CCNG1	-0.482116	1.27115e-17
POLDIP2	ENSG00000004142	0.233138	7.20783e-06	1.77969e-05		CCNK	0.244099	7.55078e-05
PLXND1	ENSG00000004399	-0.0845513	0.272255	0.341824		CD82	-0.2603	0.0212022
AK2	ENSG00000004455	0.0692521	0.0318972	0.0491845		CDH8	-1.31347	1.3348e-18
CD38	ENSG00000004468	-0.49506	0.00271213	0.00495821		CDIP1	-0.735287	9.16963e-28
FKBP4	ENSG00000004478	1.44627	2.35993e-60	6.87528e-59		CDKN1A	-0.317832	0.0031208
KDM1A	ENSG00000004487	0.254974	1.64643e-15	7.92545e-15		CEL	1.48824	1.83057e-15
RBM6	ENSG00000004534	-0.262145	5.30368e-08	1.58053e-07		CERS5	0.315655	1.16624e-20
CAMKK1	ENSG00000004660	0.0779371	0.286048	0.356957		CES2	-0.560306	1.79437e-27
RECQL	ENSG00000004700	-0.113873	0.101358	0.141384		CFLAR	-1.02694	3.82684e-70
VPS50	ENSG00000004766	0.175968	0.00442159	0.00783589		CGB7	-1.36734	1.25204e-14
HSPB6	ENSG00000004776	-4.29266	6.29322e-122	1.69257e-119		CHST14	0.248278	6.65968e-07
ARHGAP33	ENSG00000004777	0.79325	1.05079e-15	5.11064e-15		CLCA2	-0.584054	0.0502062
NDUFAB1	ENSG00000004779	0.518199	3.21891e-18	1.78098e-17		CLDN1	-0.349328	0.034293
PDK4	ENSG00000004799	-3.08638	8.72547e-83	5.74423e-81		CLP1	0.0876614	0.0820679
SLC22A16	ENSG00000004809	-1.02397	1.24595e-08	3.90759e-08		CMBL	0.896748	1.37291e-27
ZMYND10	ENSG00000004838	2.96262	1.39499e-119	3.55666e-117		COBLL1	-1.23781	5.8444e-44
ABCB5	ENSG00000004846	-3.1734	1.88985e-58	5.13601e-57		COL7A1	-0.393491	0.0178344
ARX	ENSG00000004848	1.7147	1.35281e-09	4.54835e-09		CPE	-0.647226	1.23979e-08
SLC25A13	ENSG00000004864	0.122616	0.0134546	0.0221059		CPEB2	0.555325	1.82523e-10
ST7	ENSG00000004866	0.0652227	0.197989	0.258339		CPEB4	0.177806	0.044377
CDC27	ENSG00000004897	0.0161685	0.738348	0.790865		CPSF4	-0.100394	0.0451681
SLC4A1	ENSG00000004939	-1.88473	4.90261e-14	2.17637e-13		CROT	0.480341	2.17645e-07
CALCR	ENSG00000004948	-1.14003	4.0223e-11	1.49516e-10		CSF1	-0.697978	2.6726e-13
HCCS	ENSG00000004961	0.122602	0.00655829	0.0113414		CSNK1G1	0.675537	1.33214e-32
DVL2	ENSG00000004975	-0.0945878	0.0376202	0.0572368		CYFIP2	1.61702	2.67306e-47
PRSS22	ENSG00000005001	1.27187	6.31916e-30	5.98895e-29		CYP4F3	0.7627	0.00319645
UPF1	ENSG00000005007	0.246436	5.97546e-10	2.05927e-09		DAPK1	-0.1623	0.100161
SKAP2	ENSG00000005020	-1.16537	3.38997e-57	8.85943e-56		DCP1B	0.180271	2.32548e-06
SLC25A5	ENSG00000005022	0.366037	7.60199e-10	2.59949e-09		DDB2	-0.118583	0.0403049
MCUB	ENSG00000005059	0.421785	1.89119e-09	6.29511e-09		DDIT4	-0.0842892	0.57291
HOXA11	ENSG00000005073	0.377362	0.0105708	0.0176961		DDR1	0.82432	8.94688e-28
POLR2J	ENSG00000005075	0.621446	3.72317e-17	1.94968e-16		DGKA	0.290777	0.00056809
DHX33	ENSG00000005100	-0.0902551	0.0425067	0.0640154		DHRS3	-1.30397	4.03971e-46
MEOX1	ENSG00000005102	-2.4073	8.14601e-45	1.36982e-43		DNAJB2	0.196494	0.00150268
THSD7A	ENSG00000005108	-0.976482	2.19404e-23	1.55862e-22		DOCK8	-0.411704	2.16921e-06
LIG3	ENSG00000005156	0.871689	8.23302e-52	1.78712e-50		DRAM1	-0.284232	0.000355147
RPAP3	ENSG00000005175	0.341785	4.19022e-18	2.30567e-17		DUSP11	0.0650554	0.0493009
ACSM3	ENSG00000005187	-1.97394	3.20721e-61	9.76957e-60		DUSP14	-0.442185	1.29774e-11
REXO5	ENSG00000005189	0.586206	1.64393e-15	7.91427e-15		DUSP5	0.653489	3.79229e-11
CIAPIN1	ENSG00000005194	0.133404	0.00666931	0.0115176		DUSP7	-0.542356	6.31496e-22
SPPL2B	ENSG00000005206	0.465444	2.62877e-11	9.90534e-11		DYRK3	-0.596338	1.41037e-12
ATOSB	ENSG00000005238	0.0736463	0.197648	0.25794		E2F7	2.52465	3.2461e-78
COPZ2	ENSG00000005243	-0.908995	8.13073e-17	4.18277e-16		EBI3	0.37194	0.00278044
PRKAR2B	ENSG00000005249	-2.27998	2.21961e-68	8.55044e-67		EDA2R	-0.682238	1.97265e-13
MSL3	ENSG00000005302	-0.227134	2.14118e-08	6.59059e-08		EDN2	2.16932	7.49493e-36
CREBBP	ENSG00000005339	0.0615744	0.175424	0.231984		EFNB1	-1.1082	2.33382e-48
TSPOAP1	ENSG00000005379	-0.169457	0.107001	0.148503		EI24	-0.0650802	0.220208
MPO	ENSG00000005381	-1.37627	1.97851e-23	1.40982e-22		EML2	0.902405	2.34324e-31
PON1	ENSG00000005421	0.323635	0.15821	0.211426		ENC1	0.842769	3.73032e-22
GCFC2	ENSG00000005436	-0.297557	8.84853e-11	3.21545e-10		ENPP2	-2.63599	1.3167e-101
WDR54	ENSG00000005448	1.0864	3.99636e-44	6.5675e-43		EPHA2	-1.37536	1.7736e-57
CROT	ENSG00000005469	0.480341	7.39564e-08	2.17645e-07		EPN3	2.04622	1.80571e-58
ABCB4	ENSG00000005471	0.338114	0.000111044	0.000242376		EPS8L2	0.566876	4.14176e-10
KMT2E	ENSG00000005483	-0.210336	5.00156e-05	0.000113295		ETV7	1.51512	2.69077e-34
RHBDD2	ENSG00000005486	0.773169	1.63651e-33	1.78715e-32		FAM13C	-2.07137	1.31125e-87
SOX8	ENSG00000005513	-2.23054	3.60172e-47	6.61661e-46		FAM210B	-0.377974	9.11585e-11
IBTK	ENSG00000005700	0.175403	0.0016104	0.00304268		FAM98C	0.510867	1.04069e-15
ZNF195	ENSG00000005801	0.0106948	0.818292	0.856995		FAS	-0.665462	9.70366e-17
MYCBP2	ENSG00000005810	-1.04655	6.24289e-46	1.09925e-44		FBXO22	0.441745	1.78845e-23
FBXL3	ENSG00000005812	-0.366212	4.52296e-11	1.67674e-10		FBXO32	-1.14462	4.62047e-25
ITGAL	ENSG00000005844	0.991559	2.9153e-21	1.86198e-20		FBXW7	-0.939163	3.42344e-84
PDK2	ENSG00000005882	-0.849387	2.64842e-26	2.15768e-25		FCHO2	-0.171981	0.00225314
ITGA3	ENSG00000005884	-0.241612	0.0034598	0.006228		FCHSD2	-0.0916225	0.117836
ZFX	ENSG00000005889	0.102971	0.113723	0.156984		FDXR	1.28887	3.33109e-37
LAMP2	ENSG00000005893	0.049116	0.265391	0.334282		FHL2	0.15994	0.282017
ITGA2B	ENSG00000005961	0.11178	0.385242	0.461634		FLRT2	-1.45531	2.92596e-34
ASB4	ENSG00000005981	-1.56089	2.18707e-17	1.1589e-16		FOSL1	-1.32228	3.34306e-17
GDE1	ENSG00000006007	0.489207	2.15476e-23	1.5317e-22		FUCA1	0.403627	1.43505e-09
REX1BD	ENSG00000006015	0.323957	0.000678554	0.00134527		GADD45A	-0.326338	0.000917349
CRLF1	ENSG00000006016	-0.351141	0.0244156	0.0384272		GBE1	-1.55791	2.29266e-73
OSBPL7	ENSG00000006025	0.0895966	0.229787	0.294583		GCC2	-0.132965	0.0448952
TMEM98	ENSG00000006042	-0.328634	0.000444356	0.000903543		GDF15	2.46905	3.45826e-54
YBX2	ENSG00000006047	0.310605	0.0296551	0.0460038		GLS2	0.53694	4.65722e-07
KRT33A	ENSG00000006059	0.714055	0.00425057	0.00755406		GNAI1	-2.65039	8.09524e-141
MAP3K14	ENSG00000006062	-0.469307	8.40551e-11	3.05874e-10		GPC1	0.562265	1.09863e-12
ABCC8	ENSG00000006071	1.3272	2.62805e-14	1.18586e-13		GPX1	-0.178973	0.0295783
CACNG3	ENSG00000006116	0.594383	0.211622	0.273908		GRHL3	1.01937	8.0883e-14
TMEM132A	ENSG00000006118	1.65512	8.62103e-47	1.55397e-45		HES1	0.239363	0.00746709
AP2B1	ENSG00000006125	0.608575	5.8293e-24	4.24709e-23		HES2	1.86611	1.88879e-20
TAC1	ENSG00000006128	-0.785974	0.000815959	0.00160228		HHAT	1.05856	9.85436e-53
ZNF263	ENSG00000006194	0.467984	1.22225e-27	1.05357e-26		HRAS	0.588188	4.02627e-10
CX3CL1	ENSG00000006210	-2.6587	4.64707e-80	2.74028e-78		HSPA4L	-0.617761	1.93603e-07
SPATA20	ENSG00000006282	0.636177	1.59241e-16	8.0845e-16		ICOSLG	0.231312	0.159185
CACNA1G	ENSG00000006283	-0.997294	2.49563e-10	8.82523e-10		IER5	-0.176376	0.0456879
TNFRSF12A	ENSG00000006327	0.747467	6.08868e-10	2.09714e-09		IGDCC4	-0.395114	0.000930676
DLX6	ENSG00000006377	-0.582233	0.00196365	0.00366443		IGFBP7	0.149023	0.0731488
MAP3K9	ENSG00000006432	0.56501	1.83843e-09	6.12552e-09		IKBIP	-0.0361588	0.578607
RALA	ENSG00000006451	0.159896	0.00017671	0.00037723		IL1B	-0.586444	0.000100684
BAIAP2L1	ENSG00000006453	0.81849	1.90328e-25	1.484e-24		INPP1	-1.11412	1.13537e-57
KDM7A	ENSG00000006459	-0.248898	0.00118857	0.00228632		ISCU	-0.458587	1.51503e-24
ETV1	ENSG00000006468	-0.983776	4.14892e-23	2.90708e-22		ISYNA1	0.990452	7.24271e-21
AGK	ENSG00000006530	0.190365	6.47163e-07	1.76226e-06		ITGA3	-0.241612	0.006228
ALDH3B1	ENSG00000006534	0.375133	4.02403e-05	9.21557e-05		JAG1	-0.369019	2.05839e-07
TTC22	ENSG00000006555	0.0873582	0.569239	0.641164		KCNN4	-1.27003	1.64276e-16
PHTF2	ENSG00000006576	0.62587	6.93144e-30	6.55514e-29		KITLG	0.987176	2.08581e-16
CCL26	ENSG00000006606	-0.13831	0.31651	0.389624		KLHDC7A	1.25276	9.03761e-08
FARP2	ENSG00000006607	0.334556	8.41643e-11	3.06246e-10		KRT15	-1.35358	5.03058e-08
USH1C	ENSG00000006611	-0.855591	0.000259	0.000542551		KRT8	1.87564	6.24141e-51
GGCT	ENSG00000006625	1.04833	4.27027e-44	7.0098e-43		KSR1	-0.823234	1.58845e-23
DBF4	ENSG00000006634	0.868313	5.57916e-46	9.84735e-45		LACC1	-0.164269	0.0160255
TBXA2R	ENSG00000006638	0.27336	0.00088017	0.00172162		LAPTM5	0.635259	8.06324e-11
IFRD1	ENSG00000006652	-0.949984	4.80672e-35	5.58081e-34		LIF	-1.09814	3.40427e-16
LGALS14	ENSG00000006659	0.44773	0.16909	0.224402		LIMK2	-0.260992	0.000169826
COX10	ENSG00000006695	-0.172566	8.61176e-05	0.00019039		LMNA	-0.313834	9.77447e-05
GTF2IRD1	ENSG00000006704	1.00329	4.82245e-81	2.97494e-79		LPXN	0.381559	6.19774e-06
PAF1	ENSG00000006712	0.341909	7.48389e-11	2.73601e-10		LRP1	-1.47279	1.39851e-43
VPS41	ENSG00000006715	0.0441573	0.35235	0.42748		LRPAP1	0.226218	0.000654461
ARHGAP44	ENSG00000006740	-0.171559	0.0749208	0.107303		MAST4	-0.00319504	0.978614
ELAC2	ENSG00000006744	-0.102912	0.0127177	0.0209976		MCC	-0.375146	1.15217e-05
SCIN	ENSG00000006747	1.27799	3.01591e-11	1.13069e-10		MDM2	0.647739	3.38867e-14
ARSD	ENSG00000006756	0.483511	6.12162e-10	2.10815e-09		METTL8	0.115498	0.0173109
PNPLA4	ENSG00000006757	0.257901	3.1042e-05	7.19761e-05		MFAP3L	-0.520514	2.90633e-05
MYH13	ENSG00000006788	1.29458	1.06037e-16	5.42271e-16		MICALL1	-0.607506	1.38307e-19
ADIPOR2	ENSG00000006831	0.270218	0.00586864	0.0102164		MKNK2	0.0865488	0.256924
CDKL3	ENSG00000006837	0.718672	8.26107e-17	4.24685e-16		MLF2	0.547049	2.48472e-21
UPP2	ENSG00000007001	-0.361813	0.0109489	0.0182785		MON2	-0.151226	0.0165877
PRSS21	ENSG00000007038	0.334108	0.152857	0.204925		MR1	0.263833	0.000201555
MARK4	ENSG00000007047	0.522274	1.9456e-18	1.08766e-17		MRPL49	0.440452	3.71511e-17
PROM1	ENSG00000007062	-1.76702	9.25565e-16	4.51752e-15		MYBPHL	-0.202542	0.297801
CCDC124	ENSG00000007080	0.385693	1.32618e-05	3.19018e-05		MYLK	-2.09788	9.39775e-79
CEACAM21	ENSG00000007129	0.152275	0.202048	0.262959		MYO6	0.95746	3.26292e-36
PAFAH1B1	ENSG00000007168	-0.343348	1.93688e-13	8.32752e-13		MYOF	-0.0597331	0.411227
NOS2	ENSG00000007171	-0.139745	0.176279	0.232933		NADSYN1	0.536282	6.44819e-14
DNAH9	ENSG00000007174	-1.03148	1.11531e-08	3.50984e-08		NEFL	1.87418	1.11822e-20
BLTP2	ENSG00000007202	0.0462879	0.478893	0.55492		NFKBIA	-0.331724	3.5902e-06
SLC13A2	ENSG00000007216	-1.63771	6.41513e-12	2.51006e-11		NINJ1	0.854818	4.05912e-41
GAS7	ENSG00000007237	-0.824338	1.50724e-15	7.26868e-15		NLRP1	-1.11318	1.3882e-30
TRAPPC6A	ENSG00000007255	0.860103	4.37456e-24	3.2084e-23		NOTCH1	-0.704672	6.33328e-22
MATK	ENSG00000007264	-0.0657366	0.664205	0.727833		NTPCR	0.249652	1.9043e-05
CEACAM7	ENSG00000007306	1.50421	7.33572e-14	3.22532e-13		NUPR1	-0.151105	0.179647
CD79B	ENSG00000007312	-0.341429	0.0326054	0.050194		NYNRIN	-0.736573	1.75185e-16
SCN4A	ENSG00000007314	-3.48659	2.1255e-123	5.93365e-121		ORAI3	0.664949	1.18402e-16
ST7L	ENSG00000007341	0.0751893	0.0878014	0.124071		P3H2	-1.61406	3.96433e-56
TKTL1	ENSG00000007350	-1.70844	5.06713e-22	3.3594e-21		PADI4	-1.55655	1.57413e-13
PAX6	ENSG00000007372	1.33499	3.67124e-09	1.19754e-08		PANK1	0.419131	0.000568703
RPUSD1	ENSG00000007376	1.18943	1.09311e-58	3.0003e-57		PANK2	0.138207	0.00227076
RHBDF1	ENSG00000007384	0.761499	6.23834e-32	6.38424e-31		PAQR7	0.137104	0.0464334
LUC7L	ENSG00000007392	0.476048	1.82847e-12	7.40045e-12		PARD6G	-0.512769	7.59685e-13
CACNA2D2	ENSG00000007402	1.68716	8.16085e-41	1.19113e-39		PCBP4	-0.214019	0.00233595
BAIAP3	ENSG00000007516	1.29183	1.32011e-19	7.79485e-19		PCLO	0.195369	0.107995
TSR3	ENSG00000007520	0.495903	8.55711e-13	3.54069e-12		PCNA	1.16298	4.20433e-59
PIGQ	ENSG00000007541	1.30561	1.05056e-73	4.9087e-72		PDE4C	-0.303767	0.265715
CRAMP1	ENSG00000007545	0.29292	5.27631e-07	1.44686e-06		PERP	-0.391546	0.000206794
TEAD3	ENSG00000007866	-0.0338574	0.552669	0.62571		PGAP1	-0.79049	2.15404e-15
SELE	ENSG00000007908	-1.60453	1.3557e-18	7.63399e-18		PGF	0.0340365	0.760449
DNAJC11	ENSG00000007923	-0.00976935	0.827279	0.864047		PGPEP1	0.0849321	0.142167
FMO3	ENSG00000007933	-1.14059	2.83963e-21	1.81496e-20		PHLDA3	-0.597483	1.38244e-11
MYLIP	ENSG00000007944	-0.217286	0.000128102	0.000277575		PHPT1	0.75702	1.64307e-22
NOX1	ENSG00000007952	0.933991	2.28763e-28	2.03024e-27		PIDD1	0.728901	1.76865e-17
E2F2	ENSG00000007968	1.85994	2.3366e-54	5.56493e-53		PLCL2	-1.05356	2.70217e-26
PSMB1	ENSG00000008018	0.107362	0.0620137	0.0904202		PLCXD2	0.0490378	0.730426
SYN1	ENSG00000008056	2.28785	4.51975e-37	5.68455e-36		PLEKHF1	-0.977085	1.98456e-21
JARID2	ENSG00000008083	0.572919	1.30176e-26	1.07444e-25		PLK2	0.140634	0.215775
CDKL5	ENSG00000008086	-0.14048	0.0889466	0.125544		PLK3	-0.766777	2.62656e-19
CAMK1G	ENSG00000008118	0.607722	1.9213e-05	4.54932e-05		PLLP	-0.562356	2.60925e-08
CDK11A	ENSG00000008128	0.126676	0.152733	0.204776		PLTP	-1.64867	3.1075e-58
NADK	ENSG00000008130	-0.192759	0.00011084	0.000241967		PLXNB1	0.248561	0.00111845
TFAP2B	ENSG00000008196	0.939676	7.00926e-05	0.000156499		PLXNB2	0.36698	9.88521e-10
TFAP2D	ENSG00000008197	-0.72782	0.371937			PMAIP1	2.01033	5.08645e-57
DLEC1	ENSG00000008226	-0.780005	1.13614e-09	3.83711e-09		PML	-0.308243	1.21594e-07
CYTH3	ENSG00000008256	-0.618622	5.10464e-17	2.65201e-16		POLH	0.343296	8.85349e-16
ADAM22	ENSG00000008277	-0.393211	4.80935e-05	0.000109104		POU3F1	0.388253	0.0320455
SYPL1	ENSG00000008282	0.0239234	0.688151	0.748483		PPFIBP1	-0.474065	5.87371e-13
CYB561	ENSG00000008283	1.22034	7.61268e-49	1.48641e-47		PPM1D	-0.128383	0.137848
SPAG9	ENSG00000008294	-0.387033	3.3948e-10	1.18925e-09		PPM1J	1.91125	9.50783e-56
CELSR3	ENSG00000008300	2.43093	5.33924e-60	1.53422e-58		PPP1R3C	0.685481	2.78088e-06
AASS	ENSG00000008311	-1.38375	1.59043e-51	3.42032e-50		PPP4R3A	0.158519	7.31062e-05
PLEKHG6	ENSG00000008323	-1.1667	2.31971e-33	2.52138e-32		PRDM1	0.263472	0.00375801
SS18L2	ENSG00000008324	0.401352	3.63349e-14	1.62674e-13		PRKAB1	0.255248	2.02888e-09
MPND	ENSG00000008382	0.509842	6.13488e-14	2.70787e-13		PRKAB2	-0.371657	2.6879e-07
MGST1	ENSG00000008394	-1.44088	1.63033e-25	1.27614e-24		PRKX	-0.494792	2.57391e-08
CRY1	ENSG00000008405	-0.0501706	0.350425	0.425648		PRODH	0.565208	0.0075979
PGLYRP1	ENSG00000008438	-0.396093	0.0522619	0.0773977		PSTPIP2	-0.0380936	0.709244
NFIX	ENSG00000008441	-0.844008	1.16705e-14	5.36993e-14		PTAFR	-0.101491	0.375015
ST3GAL1	ENSG00000008513	0.898734	4.55893e-19	2.62479e-18		PTP4A1	0.624123	5.86552e-05
MMP25	ENSG00000008516	1.31912	3.41235e-16	1.70205e-15		PTPRE	-0.380262	1.12245e-07
IL32	ENSG00000008517	0.37633	0.00165068	0.00311453		PTPRU	0.311902	0.00591366
PKD1	ENSG00000008710	-0.491438	3.19949e-11	1.19697e-10		RABGGTA	0.195664	0.000174321
MAPK8IP2	ENSG00000008735	2.73443	2.33952e-83	1.57304e-81		RAD51C	0.373368	6.58771e-08
MED24	ENSG00000008838	0.247995	1.87462e-05	4.44403e-05		RALGDS	-0.427286	1.69738e-10
RHOBTB2	ENSG00000008853	0.0247821	0.692057	0.751946		RAP2B	0.111613	0.0532928
HEATR5B	ENSG00000008869	-0.01587	0.747031	0.798266		RBM38	-0.126453	0.21989
SEC62	ENSG00000008952	-0.154457	0.00165853	0.003128		RETSAT	-1.60267	2.01308e-75
RPS20	ENSG00000008988	-0.479839	5.21214e-11	1.92383e-10		REV3L	-0.992624	6.20633e-39
CSDE1	ENSG00000009307	-0.75001	3.79173e-51	8.02137e-50		RGL1	-1.51889	1.24256e-78
UBE3C	ENSG00000009335	0.0976571	0.0341829	0.0523939		RGMA	-2.06271	5.593e-56
REV3L	ENSG00000009413	-0.992624	4.37882e-40	6.20633e-39		RGS16	0.537638	4.45811e-05
TENM1	ENSG00000009694	-2.25586	1.11261e-51	2.40565e-50		RGS20	-0.385557	0.0228806
PAX7	ENSG00000009709	4.57096	6.79239e-29	6.15445e-28		RHOC	0.607779	1.05385e-18
MASP2	ENSG00000009724	-1.04615	7.30885e-22	4.80016e-21		RNASE7	-2.5969	3.31271e-38
IYD	ENSG00000009765	1.25326	3.21808e-07	8.98773e-07		RND3	-1.41732	2.04603e-38
FAM76A	ENSG00000009780	-0.50179	1.37559e-36	1.701e-35		RNF144B	-0.238682	0.00787095
TRAF3IP3	ENSG00000009790	0.630427	1.52277e-07	4.37281e-07		RNF19B	0.31522	1.38679e-09
POMT2	ENSG00000009830	0.129567	0.0037867	0.00677416		RPS19	-0.112517	0.211617
VTA1	ENSG00000009844	0.165969	0.000483179	0.000977259		RPS27L	0.106837	0.129279
MLXIPL	ENSG00000009950	-3.49553	2.5897e-97	2.84145e-95		RRAD	-1.1288	9.43591e-12
BAZ1B	ENSG00000009954	0.297217	3.4174e-12	1.35993e-11		RRM2B	0.542224	2.47775e-10
RANBP9	ENSG00000010017	0.350199	1.05959e-10	3.83558e-10		S100A2	-0.13006	0.592793
ETV7	ENSG00000010030	1.51512	2.28583e-35	2.69077e-34		SAC3D1	1.0215	6.7196e-29
SPRTN	ENSG00000010072	0.383254	3.73831e-16	1.86127e-15		SCIN	1.27799	1.13069e-10
METTL13	ENSG00000010165	0.552734	1.14919e-27	9.91175e-27		SCN2A	-2.58072	9.60144e-49
DYRK4	ENSG00000010219	0.145713	0.0105516	0.0176686		SCN3B	-1.79517	1.36143e-28
ZNF207	ENSG00000010244	0.242043	9.04126e-12	3.5074e-11		SCN4B	-2.13003	3.64043e-81
UQCRC1	ENSG00000010256	0.1681	0.00809086	0.0137873		SCRIB	0.833474	4.43042e-21
STARD3NL	ENSG00000010270	0.0315481	0.43303	0.510233		SDC4	0.300485	0.00120237
CD9	ENSG00000010278	0.837785	2.26987e-37	2.90033e-36		SEMA3B	0.790696	2.65741e-08
HHATL	ENSG00000010282	-3.2471	5.1194e-49	1.00448e-47		SERPINB5	-1.52048	5.1468e-11
NCAPD2	ENSG00000010292	0.412778	1.45978e-14	6.67718e-14		SERPINE1	0.961167	3.99853e-12
IFFO1	ENSG00000010295	-0.524955	7.33531e-10	2.51142e-09		SERTAD1	-0.320859	0.000129022
GIPR	ENSG00000010310	0.903424	1.68422e-12	6.83544e-12		SESN1	-0.713764	4.61362e-25
PHF7	ENSG00000010318	-0.170087	0.00797142	0.0135954		SESN2	0.0844898	0.226154
SEMA3G	ENSG00000010319	-2.45879	4.06293e-92	3.74129e-90		SFN	0.216276	0.110995
NISCH	ENSG00000010322	-0.397019	8.17772e-17	4.20596e-16		SLC12A4	-0.896278	1.01923e-45
STAB1	ENSG00000010327	-0.861227	4.10171e-20	2.48207e-19		SLC25A45	0.220772	0.00189085
FUZ	ENSG00000010361	0.330217	4.53896e-07	1.25143e-06		SLC30A1	0.664489	5.55e-18
SLC6A13	ENSG00000010379	-0.0136713	0.9383	0.951831		SLC44A5	0.97955	4.06556e-07
IDS	ENSG00000010404	-0.0844016	0.25035	0.317695		SLC4A11	-0.496707	0.000327425
PRSS3	ENSG00000010438	-1.05451	7.44458e-08	2.19012e-07		SLC9A1	0.471593	7.99898e-15
ZNF200	ENSG00000010539	0.442357	3.90551e-29	3.57247e-28		SMAD3	-0.294018	1.18404e-05
CD4	ENSG00000010610	0.106723	0.26117	0.329671		SNX2	-0.133358	0.0055649
LRRC23	ENSG00000010626	0.588701	2.13929e-16	1.07926e-15		SOCS4	0.124271	0.0252951
BTK	ENSG00000010671	0.336597	0.000419422	0.000855326		SPATA18	-0.3251	0.0115518
HFE	ENSG00000010704	-0.126873	0.0981579	0.137363		STAT3	0.0564881	0.311164
SCMH1	ENSG00000010803	-0.380902	8.39283e-21	5.2435e-20		STEAP3	-0.391146	1.83948e-05
FYN	ENSG00000010810	-1.06607	7.4584e-36	8.95414e-35		STK17A	-0.175436	0.0126481
HIVEP2	ENSG00000010818	-0.705878	1.30591e-19	7.71408e-19		STX6	0.753116	2.06922e-62
FMO1	ENSG00000010932	-0.912632	2.04537e-12	8.25938e-12		SULF2	1.29264	5.36932e-38
ELOA	ENSG00000011007	-0.142009	0.000343563	0.000708358		SUSD6	0.31972	2.31391e-08
LYPLA2	ENSG00000011009	0.751239	4.23328e-39	5.78622e-38		SYTL1	0.649224	6.39434e-09
CLCN6	ENSG00000011021	-0.846312	3.67265e-65	1.28976e-63		TAB3	0.327378	2.69903e-09
MRC2	ENSG00000011028	0.00599044	0.953287	0.963687		TCAIM	-0.156348	0.00356462
NME1-NME2	ENSG00000011052					TEP1	0.0186139	0.771751
SLC6A7	ENSG00000011083	0.288041	0.112424	0.155346		TET2	-0.0575742	0.4764
TSPAN9	ENSG00000011105	0.285503	1.47892e-07	4.25243e-07		TEX9	0.361156	4.74243e-05
BTBD7	ENSG00000011114	-0.290341	2.14239e-08	6.59384e-08		TGFA	-1.37015	3.74772e-23
APBA3	ENSG00000011132	0.40055	5.74114e-12	2.25294e-11		TIGAR	0.128654	0.0910448
MKS1	ENSG00000011143	0.404642	1.25218e-14	5.74964e-14		TLR3	-0.695045	4.10503e-14
ABHD5	ENSG00000011198	-0.782704	5.7755e-39	7.83351e-38		TM7SF3	0.26343	1.59424e-05
ANOS1	ENSG00000011201	0.419808	0.000125323	0.00027186		TMEM63B	1.19315	1.53558e-89
AKAP8L	ENSG00000011243	0.419518	7.84316e-16	3.84299e-15		TMEM68	0.59961	8.70084e-16
MBTD1	ENSG00000011258	-0.104067	0.128192	0.174813		TMEM8B	0.0109331	0.884397
UTP18	ENSG00000011260	0.57917	3.46384e-22	2.31911e-21		TNFAIP8	-0.735668	2.0523e-14
RNF216	ENSG00000011275	-0.0689565	0.0213447	0.0339319		TNFRSF10A	-0.110521	0.17362
TTC19	ENSG00000011295	-0.0456489	0.389516	0.465969		TNFRSF10B	-0.199218	0.00323651
PTBP1	ENSG00000011304	0.608771	2.79215e-70	1.15207e-68		TNFRSF10C	0.32232	0.0236517
DPF1	ENSG00000011332	0.982337	2.87543e-18	1.59354e-17		TNFRSF10D	-1.96919	5.78903e-79
SYT7	ENSG00000011347	1.20957	2.45508e-23	1.73846e-22		TP53	0.20897	0.000986007
LARS2	ENSG00000011376	0.3571	2.09175e-15	1.00275e-14		TP53I11	0.917086	1.23586e-45
PIK3C2A	ENSG00000011405	-0.167582	0.0118624	0.0196746		TP53I3	-0.305208	6.26188e-05
PLAUR	ENSG00000011422	1.31276	1.15917e-40	1.68021e-39		TP53INP1	1.41424	1.58273e-64
ANLN	ENSG00000011426	2.7114	4.65311e-115	9.63566e-113		TP73	0.37927	0.00309891
WIZ	ENSG00000011451	0.313437	8.37624e-11	3.04985e-10		TRAF4	0.666704	1.03553e-15
RABGAP1	ENSG00000011454	-0.203002	7.33027e-08	2.15779e-07		TRAK1	-0.0990426	0.068313
DCN	ENSG00000011465	-1.74706	9.1766e-47	1.65074e-45		TRIAP1	0.108858	0.0358218
QPCTL	ENSG00000011478	0.663	1.80364e-19	1.05805e-18		TRIM22	-0.486522	8.96202e-08
PPP5C	ENSG00000011485	0.396185	1.22753e-23	8.8369e-23		TRIM32	0.171139	0.000144572
CEP68	ENSG00000011523	-1.05305	5.84672e-110	1.02744e-107		TRIM38	-0.0432094	0.508215
MAP4K3	ENSG00000011566	0.0707897	0.197838	0.258181		TRIM5	-0.28056	1.25108e-05
ZBTB32	ENSG00000011590	0.872542	2.59865e-11	9.79586e-11		TRIML2	0.341934	0.165198
TYROBP	ENSG00000011600	0.349279	0.00103788	0.00201154		TRIP6	-0.0618915	0.555193
LDAF1	ENSG00000011638	-0.27566	3.8397e-05	8.81356e-05		TSGA10	-0.0183544	0.844739
GABRA3	ENSG00000011677	1.66626	5.50655e-07	1.50793e-06		TSKU	-0.259092	0.0741968
BRCA1	ENSG00000012048	0.984182	1.08078e-32	1.14374e-31		TSPAN11	-1.09368	5.81415e-22
ERCC1	ENSG00000012061	0.212345	1.61947e-05	3.8618e-05		TYMSOS	1.43678	5.81212e-33
CD22	ENSG00000012124	1.16583	9.9641e-20	5.92154e-19		UNC5B	2.08948	2.3823e-124
SEMA3B	ENSG00000012171	0.790696	8.37746e-09	2.65741e-08		UQCC1	0.272013	9.12388e-07
MBTPS2	ENSG00000012174	0.335991	3.67978e-08	1.11071e-07		VCAN	1.77053	2.37533e-44
PRICKLE3	ENSG00000012211	0.430512	1.84265e-17	9.81825e-17		VDR	0.420154	2.30012e-06
LTF	ENSG00000012223	0.0197742	0.937055	0.950852		VWCE	-1.93129	6.28438e-66
EXTL3	ENSG00000012232	-0.314369	1.72188e-08	5.34209e-08		XPC	-0.256605	6.2776e-06
NR1H4	ENSG00000012504	-3.63087	6.39135e-24	4.64968e-23		YPEL3	0.16942	0.0658032
ELOVL5	ENSG00000012660	0.277079	0.00968858	0.0163108		ZMAT3	-0.515017	2.34046e-14
ALOX5	ENSG00000012779	0.116803	0.254218	0.32196		ZNF195	0.0106948	0.856995
KDM5D	ENSG00000012817	0.0944943	0.84416	0.877607		ZNF219	-0.861371	5.16765e-19
CALCOCO1	ENSG00000012822	-0.846597	6.57016e-70	2.67587e-68		ZNF337	0.0650446	0.48229
UBR7	ENSG00000012963	0.513442	5.32776e-30	5.06458e-29		ZNF385A	0.937474	1.50061e-25
MAP4K5	ENSG00000012983	-0.175277	0.000178323	0.000380453		ZNF488	-1.16866	2.39497e-12
EHD3	ENSG00000013016	-0.488841	9.08998e-10	3.0901e-09		ZNF561	-0.444944	7.9417e-20
PSMC4	ENSG00000013275	0.773298	1.47182e-49	2.94204e-48		ZNF79	0.0481791	0.313624
MAN2B2	ENSG00000013288	0.285973	2.86908e-08	8.74623e-08
SLC7A14	ENSG00000013293	-2.74646	5.03146e-51	1.05781e-49
CLDN11	ENSG00000013297	-2.2222	1.09033e-60	3.22985e-59
SLC25A39	ENSG00000013306	0.928909	3.55461e-44	5.85461e-43
MVP	ENSG00000013364	0.723138	1.57521e-21	1.01846e-20
NUB1	ENSG00000013374	-0.051163	0.16915	0.224475
PGM3	ENSG00000013375	0.357378	2.55998e-07	7.20586e-07
RWDD2A	ENSG00000013392	0.246669	0.000140528	0.000303144
CLK1	ENSG00000013441	-0.520822	3.01996e-15	1.43277e-14
POLR3B	ENSG00000013503	0.00266606	0.955139	0.965161
ANGEL1	ENSG00000013523	-0.102952	0.0315821	0.0487464
RNF14	ENSG00000013561	0.184106	0.000120062	0.000261155
DNASE1L1	ENSG00000013563	0.191514	0.000320029	0.000662622
DDX11	ENSG00000013573	0.320988	3.41059e-05	7.87532e-05
HEBP1	ENSG00000013583	0.733993	1.14789e-12	4.71556e-12
GPRC5A	ENSG00000013588	2.45327	1.57618e-103	2.13915e-101
MAMLD1	ENSG00000013619	-1.05767	1.2506e-24	9.37957e-24
CD6	ENSG00000013725	0.928755	2.02057e-11	7.67245e-11
TACC3	ENSG00000013810	1.83594	2.41602e-85	1.72436e-83
UFL1	ENSG00000014123	0.0573608	0.305654	0.37816
POLA2	ENSG00000014138	0.832668	7.82368e-27	6.51969e-26
ZC3H3	ENSG00000014164	0.939826	4.05001e-43	6.45134e-42
CAPN1	ENSG00000014216	0.39311	2.63649e-11	9.93169e-11
ACP3	ENSG00000014257	0.233627	0.0648661	0.0941838
MDH1	ENSG00000014641	-0.75302	5.5282e-35	6.40667e-34
SLC30A9	ENSG00000014824	0.266844	4.51204e-09	1.46014e-08
MTMR11	ENSG00000014914	0.269799	0.00127198	0.00243848
COX15	ENSG00000014919	-0.0620383	0.108975	0.151025
CCDC88C	ENSG00000015133	1.01474	4.09387e-40	5.81179e-39
YAF2	ENSG00000015153	0.149217	0.00327403	0.00591509
ZMYND11	ENSG00000015171	0.00926454	0.820909	0.859124
WAS	ENSG00000015285	0.474569	3.90979e-06	9.89915e-06
DPEP1	ENSG00000015413	2.3833	1.3867e-64	4.7897e-63
BID	ENSG00000015475	0.0321765	0.537612	0.611553
MATR3	ENSG00000015479	0.337462	0.00141965	0.00270254
NPC1L1	ENSG00000015520	0.684419	0.000193609	0.000411571
XYLT2	ENSG00000015532	0.554528	2.016e-18	1.1263e-17
RGPD5	ENSG00000015568	-0.195925	0.258408	0.326549
STMN4	ENSG00000015592	-0.271821	0.189867	0.248986
NUDCD3	ENSG00000015676	0.0481625	0.168683	0.223909
ISL1	ENSG00000016082	-0.64646	0.00538472	0.00942123
CHDH	ENSG00000016391	-0.00361446	0.973718	0.979804
IL20RA	ENSG00000016402	-0.479126	0.00184717	0.00346068
CLCA1	ENSG00000016490	-2.16342	2.55229e-08	7.80992e-08
CLCA4	ENSG00000016602	-3.35014	5.54276e-47	1.00983e-45
GLT8D1	ENSG00000016864	0.249537	4.99536e-14	2.21688e-13
ATP2C1	ENSG00000017260	0.0413474	0.32761	0.401395
IGF1	ENSG00000017427	-2.17474	5.11193e-53	1.16106e-51
SLC38A5	ENSG00000017483	1.48526	1.34591e-31	1.35909e-30
RALBP1	ENSG00000017797	-0.133304	0.00183	0.00343027
RUFY3	ENSG00000018189	-0.100196	0.0458224	0.0685875
CNTN1	ENSG00000018236	-0.765421	1.25677e-07	3.63237e-07
SLC11A1	ENSG00000018280	1.01167	5.57125e-18	3.04468e-17
WWTR1	ENSG00000018408	-0.750165	1.28482e-23	9.2343e-23
AGPS	ENSG00000018510	0.0796567	0.391647	0.468113
ZNF285CP	ENSG00000018607	-1.32478	9.89927e-15	4.57307e-14
STEEP1	ENSG00000018610	-0.0635493	0.0732726	0.105161
ATP1A2	ENSG00000018625	-4.26374	1.71887e-105	2.59643e-103
TTC27	ENSG00000018699	-0.0254593	0.480021	0.556051
ZNF582	ENSG00000018869	-0.138342	0.0629818	0.0916923
VSIG2	ENSG00000019102	-0.571922	0.00617326	0.0107138
PHLDB1	ENSG00000019144	-1.18621	1.24578e-51	2.68962e-50
MARCO	ENSG00000019169	-3.09151	2.39695e-42	3.70963e-41
CYP24A1	ENSG00000019186	-0.879274	0.000898469	0.00175508
PRDM11	ENSG00000019485	-0.9986	3.46816e-67	1.28766e-65
SYT13	ENSG00000019505	5.10463	8.93836e-92	8.07896e-90
SNAI2	ENSG00000019549	-0.826064	1.95547e-17	1.03968e-16
CD74	ENSG00000019582	0.529565	1.17415e-07	3.40428e-07
HGF	ENSG00000019991	-0.70303	1.24236e-11	4.78169e-11
ZRANB1	ENSG00000019995	-0.434139	2.11585e-15	1.01408e-14
NCDN	ENSG00000020129	1.04496	1.42052e-47	2.64373e-46
ADGRA2	ENSG00000020181	-1.24122	5.22697e-40	7.37292e-39
CCT8L1P	ENSG00000020219	-0.377683	0.147562	0.198617
ZFP64	ENSG00000020256	0.482667	2.63548e-28	2.33472e-27
MNAT1	ENSG00000020426	0.241184	1.0825e-05	2.62764e-05
SAMD4A	ENSG00000020577	-1.70268	2.39954e-71	1.02856e-69
RUNX3	ENSG00000020633	-0.458777	6.60733e-05	0.000147907
MRE11	ENSG00000020922	-0.302952	6.91585e-11	2.53275e-10
PLEKHB1	ENSG00000021300	-0.15825	0.284837	0.355652
SERPINB1	ENSG00000021355	0.0776725	0.0866318	0.122563
CYP3A43	ENSG00000021461	-0.806252	2.60284e-06	6.69774e-06
SLC7A9	ENSG00000021488	0.55227	1.84308e-06	4.81289e-06
SPAST	ENSG00000021574	0.193218	2.54726e-05	5.96108e-05
NRXN3	ENSG00000021645	0.983143	6.60207e-09	2.11186e-08
OSBPL5	ENSG00000021762	0.319121	3.35617e-07	9.35916e-07
AQR	ENSG00000021776	0.123106	0.00753628	0.0129021
CPS1	ENSG00000021826	-1.30007	1.24268e-25	9.78261e-25
C8B	ENSG00000021852	-0.913161	0.00217918	0.00403862
FHL1	ENSG00000022267	-4.79626	3.33601e-203	2.94289e-199
RTF2	ENSG00000022277	0.0824671	0.0803771	0.114504
GABRA1	ENSG00000022355	4.96073	4.47821e-18	2.46045e-17
NLRP2	ENSG00000022556	1.00606	5.54539e-06	1.38526e-05
SLC45A4	ENSG00000022567	0.167187	0.0223019	0.0353388
RNF10	ENSG00000022840	0.162389	4.53422e-05	0.000103186
ZNF839	ENSG00000022976	0.0328953	0.506298	0.581785
ZDHHC6	ENSG00000023041	0.229508	1.28822e-11	4.95299e-11
GRAMD1B	ENSG00000023171	-0.464252	8.9549e-07	2.40711e-06
RNH1	ENSG00000023191	-0.00636588	0.916693	0.934641
NDUFS1	ENSG00000023228	-0.0700951	0.185284	0.243642
RB1CC1	ENSG00000023287	0.0842383	0.229954	0.294771
ERP44	ENSG00000023318	-0.122434	0.00304237	0.00551985
ALAS1	ENSG00000023330	-0.0780898	0.120389	0.165173
BIRC3	ENSG00000023445	-0.0539865	0.673031	0.735605
AKAP11	ENSG00000023516	-0.368214	8.14163e-08	2.39009e-07
GLRX2	ENSG00000023572	0.522393	9.74107e-25	7.35466e-24
SNAPC1	ENSG00000023608	-0.243431	1.7148e-08	5.32165e-08
DERA	ENSG00000023697	-0.0888685	0.0223191	0.0353623
STRAP	ENSG00000023734	0.0990877	0.0265707	0.0415885
ABCC2	ENSG00000023839	-1.25707	3.92418e-14	1.75314e-13
DEF6	ENSG00000023892	0.806858	5.28442e-20	3.18118e-19
PLEKHO1	ENSG00000023902	0.453971	1.6018e-08	4.98359e-08
GCLM	ENSG00000023909	-0.375472	1.58951e-09	5.31904e-09
UBR2	ENSG00000024048	-0.112761	0.0105636	0.017686
EHD2	ENSG00000024422	-1.766	4.0783e-78	2.27415e-76
DEPDC1	ENSG00000024526	2.50287	4.72499e-93	4.56478e-91
CCDC28A	ENSG00000024862	-0.179342	0.00140167	0.00267131
RRAGD	ENSG00000025039	-1.80252	1.89725e-80	1.13856e-78
HSF2	ENSG00000025156	-0.301025	2.59987e-10	9.18652e-10
PHF20	ENSG00000025293	0.395976	4.47349e-16	2.22078e-15
HSD17B6	ENSG00000025423	2.99518	2.27378e-179	5.27851e-176
NR1H3	ENSG00000025434	-0.92093	3.45541e-33	3.73191e-32
TYMP	ENSG00000025708	1.44766	2.41442e-44	4.00057e-43
NCAPH2	ENSG00000025770	0.141778	0.0223121	0.0353524
TOMM34	ENSG00000025772	0.640347	1.74372e-31	1.75159e-30
SEC63	ENSG00000025796	-0.141131	0.00214592	0.00398218
KPNA6	ENSG00000025800	0.0100383	0.814688	0.853992
VIM	ENSG00000026025	-1.57085	2.67817e-65	9.47304e-64
RTEL1-TNFRSF6B	ENSG00000026036	0.738706	4.76068e-11	1.76265e-10
FAS	ENSG00000026103	-0.665462	1.82026e-17	9.70366e-17
RNASET2	ENSG00000026297	0.719434	4.73082e-19	2.72056e-18
CD44	ENSG00000026508	0.465148	8.91051e-07	2.3962e-06
KCNG1	ENSG00000026559	0.399114	0.0555858	0.0818869
AGPAT4	ENSG00000026652	-0.753639	1.6489e-19	9.69731e-19
SLAMF7	ENSG00000026751	0.217388	0.124077	0.169725
BTN3A1	ENSG00000026950	-0.321227	4.92269e-06	1.2365e-05
MIPEP	ENSG00000027001	0.619439	1.44308e-21	9.35222e-21
PRKCH	ENSG00000027075	-0.437545	5.4544e-13	2.28192e-12
INSRR	ENSG00000027644	-0.612414	2.7526e-05	6.41982e-05
IFNGR1	ENSG00000027697	-0.9617	1.32054e-72	5.96177e-71
B4GALT7	ENSG00000027847	0.515872	1.54597e-21	1.00058e-20
SH2D2A	ENSG00000027869	1.08239	1.13935e-16	5.81853e-16
VRK2	ENSG00000028116	0.652125	3.01372e-11	1.12996e-10
TNFRSF1B	ENSG00000028137	-0.863838	4.66113e-19	2.68224e-18
VEZT	ENSG00000028203	0.389794	5.3155e-15	2.48865e-14
POU2F2	ENSG00000028277	0.108427	0.305672	0.378172
BRD9	ENSG00000028310	0.0538183	0.144556	0.194945
SNX1	ENSG00000028528	-0.433713	6.2663e-20	3.762e-19
TBPL1	ENSG00000028839	-0.334964	5.38005e-13	2.25145e-12
BMAL2	ENSG00000029153	-0.13843	0.178677	0.235762
BCLAF1	ENSG00000029363	-0.0555866	0.176129	0.232763
SLC39A9	ENSG00000029364	0.585401	8.77738e-34	9.6764e-33
ANK1	ENSG00000029534	0.743717	0.000126457	0.000274159
IBSP	ENSG00000029559	6.82895	1.13997e-179	2.79343e-176
TFB1M	ENSG00000029639	0.151083	0.000816177	0.00160248
RABEP1	ENSG00000029725	0.455228	5.32223e-09	1.7134e-08
HMGB3	ENSG00000029993	2.00359	1.84633e-68	7.13741e-67
NUP160	ENSG00000030066	-0.0505753	0.286583	0.357564
BAK1	ENSG00000030110	0.758017	1.68266e-36	2.07257e-35
MUSK	ENSG00000030304	-0.263053	0.1729	0.228948
IKZF2	ENSG00000030419	0.7522	6.71124e-09	2.14585e-08
GRN	ENSG00000030582	0.495304	1.3667e-12	5.58634e-12
FAM13B	ENSG00000031003	-0.389863	2.32682e-15	1.11169e-14
ARHGAP31	ENSG00000031081	-1.12087	1.27695e-51	2.75556e-50
CENPQ	ENSG00000031691	0.174343	0.00228118	0.00421668
SARS1	ENSG00000031698	0.0657948	0.139062	0.188192
RANBP3	ENSG00000031823	0.263109	9.16042e-13	3.78277e-12
ARID4A	ENSG00000032219	-0.448576	2.01891e-19	1.18119e-18
EIPR1	ENSG00000032389	0.747468	2.4984e-66	9.09985e-65
PNPLA6	ENSG00000032444	0.198068	0.000478953	0.00096929
IFT88	ENSG00000032742	0.517367	7.98132e-22	5.2348e-21
ALG1	ENSG00000033011	1.02407	1.31695e-85	9.49152e-84
ZCCHC8	ENSG00000033030	0.105546	0.0188684	0.0302746
ABCF2	ENSG00000033050	0.27602	2.92795e-09	9.61267e-09
CHPF2	ENSG00000033100	0.689457	3.77598e-52	8.27789e-51
LRRC7	ENSG00000033122	-0.594475	4.89568e-12	1.92871e-11
FUT8	ENSG00000033170	1.32658	8.46807e-63	2.72834e-61
UBA6	ENSG00000033178	0.19919	0.000112618	0.00024558
GAB2	ENSG00000033327	-0.42245	3.44699e-05	7.95479e-05
ATP6V0A1	ENSG00000033627	-0.0548222	0.25642	0.324333
PIAS1	ENSG00000033800	-0.234963	1.48712e-06	3.91651e-06
SLC4A7	ENSG00000033867	0.275988	0.0187189	0.0300511
APBA2	ENSG00000034053	0.18758	0.141201	0.19083
MAP2K3	ENSG00000034152	-0.499161	1.90825e-16	9.64909e-16
CLXN	ENSG00000034239	-1.92898	1.52451e-21	9.87128e-21
TMSB10	ENSG00000034510	0.442555	2.63249e-07	7.40191e-07
ASTE1	ENSG00000034533	-0.108521	0.00349857	0.00629241
RNF19A	ENSG00000034677	0.27258	0.000314374	0.000651679
PEX3	ENSG00000034693	-0.316409	7.73621e-11	2.82521e-10
GABARAPL2	ENSG00000034713	-0.260614	5.23115e-07	1.4351e-06
MYOC	ENSG00000034971	-6.3384	7.07866e-105	1.04075e-102
SH3YL1	ENSG00000035115	-0.0639092	0.377962	0.45407
FAM136A	ENSG00000035141	0.303859	3.10038e-13	1.31669e-12
VCL	ENSG00000035403	-0.665238	2.24709e-30	2.16929e-29
DEPDC1B	ENSG00000035499	2.4006	8.18809e-90	6.84015e-88
DAPK2	ENSG00000035664	-0.982692	1.42846e-29	1.3315e-28
NSMAF	ENSG00000035681	-0.231887	1.29255e-05	3.11183e-05
ADSS2	ENSG00000035687	0.874296	2.24073e-54	5.34239e-53
STAP1	ENSG00000035720	1.12055	1.09689e-14	5.05503e-14
TIMP2	ENSG00000035862	-0.704742	1.5943e-14	7.27512e-14
RFC1	ENSG00000035928	-0.149492	0.000558879	0.0011202
TBC1D23	ENSG00000036054	-0.0695067	0.0921987	0.129752
CUL3	ENSG00000036257	0.120749	0.00704647	0.0121262
MYOM2	ENSG00000036448	-2.783	3.69399e-92	3.40867e-90
OTC	ENSG00000036473	-3.04311	5.38353e-29	4.89804e-28
CYP46A1	ENSG00000036530	-1.11217	4.56092e-32	4.69701e-31
ZZZ3	ENSG00000036549	-0.0954158	0.116894	0.160903
SLC18A1	ENSG00000036565	2.10511	7.58112e-18	4.11301e-17
USP2	ENSG00000036672	-0.957611	6.52212e-16	3.2089e-15
CASR	ENSG00000036828	0.316522	0.198182	0.258576
TUBG2	ENSG00000037042	-0.394073	3.5207e-08	1.06488e-07
RPL26L1	ENSG00000037241	0.866833	7.71177e-63	2.49012e-61
FLT4	ENSG00000037280	-1.0422	2.68257e-39	3.6999e-38
NSUN2	ENSG00000037474	0.237623	2.11256e-08	6.50886e-08
FBXO42	ENSG00000037637	-0.16569	7.3195e-09	2.33339e-08
MFAP3	ENSG00000037749	0.156165	0.046047	0.0688956
MRI1	ENSG00000037757	0.207375	0.00112629	0.00217402
METTL1	ENSG00000037897	0.604579	5.7624e-24	4.19973e-23
HOXC8	ENSG00000037965	-0.552006	7.37444e-08	2.17051e-07
AGA	ENSG00000038002	0.326152	2.08481e-09	6.91975e-09
PI4K2B	ENSG00000038210	0.262012	2.48855e-06	6.416e-06
BOD1L1	ENSG00000038219	-0.249226	6.67244e-06	1.65258e-05
MAT2B	ENSG00000038274	-0.161023	0.000363962	0.000747863
TLL1	ENSG00000038295	-1.07599	5.46017e-19	3.1302e-18
EDC4	ENSG00000038358	0.0218961	0.686823	0.747326
TRIO	ENSG00000038382	-0.0740555	0.234228	0.299537
VCAN	ENSG00000038427	1.77053	1.36409e-45	2.37533e-44
CLEC16A	ENSG00000038532	0.34716	3.27878e-16	1.63672e-15
MSR1	ENSG00000038945	0.987567	2.00561e-17	1.0657e-16
CDH1	ENSG00000039068	0.621974	2.55802e-05	5.98341e-05
MTREX	ENSG00000039123	0.103651	0.0574624	0.0843866
DNAH5	ENSG00000039139	0.962952	8.02119e-13	3.32705e-12
ZFYVE16	ENSG00000039319	0.133142	0.0427009	0.0642882
RIPOR1	ENSG00000039523	-0.177456	0.00106488	0.00206151
C6	ENSG00000039537	-2.80281	9.05361e-35	1.04048e-33
RAI14	ENSG00000039560	0.693335	2.67508e-22	1.80444e-21
SOX30	ENSG00000039600	-0.313781	0.00676025	0.0116664
PNKP	ENSG00000039650	0.71649	2.86753e-29	2.63502e-28
BEST2	ENSG00000039987	-0.238999	0.248452	0.31545
PHLPP2	ENSG00000040199	-0.129311	0.038514	0.0584757
SPDL1	ENSG00000040275	0.626171	1.99565e-31	2.00055e-30
STAU2	ENSG00000040341	0.640226	5.19956e-19	2.98467e-18
SLC66A1	ENSG00000040487	0.699344	2.93184e-32	3.04707e-31
CTNS	ENSG00000040531	-0.0944739	0.0260738	0.0408651
RTN4R	ENSG00000040608	0.844035	5.0061e-16	2.47877e-15
PHF23	ENSG00000040633	0.399543	4.39844e-18	2.41723e-17
CDH10	ENSG00000040731	-1.74791	2.81496e-12	1.12598e-11
INPP4A	ENSG00000040933	-0.0588189	0.162094	0.216054
RAB27B	ENSG00000041353	0.71568	1.80671e-10	6.45267e-10
PSMA4	ENSG00000041357	0.499326	3.99898e-17	2.09039e-16
MYO16	ENSG00000041515	-1.59119	8.22795e-21	5.14413e-20
LSG1	ENSG00000041802	0.40394	2.71002e-31	2.70316e-30
PARP3	ENSG00000041880	-0.20222	0.000556739	0.00111616
TNC	ENSG00000041982	0.040565	0.772826	0.819813
THAP3	ENSG00000041988	-0.0612853	0.303842	0.376246
RIPOR3	ENSG00000042062	0.341053	0.0313541	0.0484249
TDP1	ENSG00000042088	0.354158	5.64526e-16	2.78276e-15
AIFM2	ENSG00000042286	-1.97738	1.82478e-96	1.94884e-94
C2orf83	ENSG00000042304	-2.90009	1.31581e-23	9.45089e-23
SPATA7	ENSG00000042317	-0.334538	4.56345e-13	1.91846e-12
MED17	ENSG00000042429	-0.133273	0.0145774	0.0238273
RETSAT	ENSG00000042445	-1.60267	3.7881e-77	2.01308e-75
CAPG	ENSG00000042493	0.916142	4.38434e-26	3.52869e-25
AP2S1	ENSG00000042753	0.733185	5.72465e-31	5.64126e-30
USH2A	ENSG00000042781	0.687723	9.10861e-07	2.44709e-06
ZPBP	ENSG00000042813	-1.03925	4.74828e-07	1.30702e-06
TG	ENSG00000042832	1.15855	3.81775e-18	2.1036e-17
ADAM28	ENSG00000042980	0.519343	1.53068e-05	3.65896e-05
BARX2	ENSG00000043039	-0.856572	7.26054e-07	1.96833e-06
DCUN1D1	ENSG00000043093	0.183169	0.000488052	0.000986618
JADE2	ENSG00000043143	0.121659	0.0465207	0.0695618
ZIC2	ENSG00000043355	2.61518	7.72603e-23	5.34808e-22
LCP2	ENSG00000043462	0.387856	1.43583e-05	3.44248e-05
TRIT1	ENSG00000043514	-0.0399619	0.347828	0.422982
ADRB1	ENSG00000043591	-1.00353	3.61674e-05	8.32561e-05
GUCA2B	ENSG00000044012	0.0850648	0.958588
CUL7	ENSG00000044090	0.252189	1.52646e-07	4.38313e-07
CTNNA1	ENSG00000044115	0.166789	3.81313e-05	8.75485e-05
PHKA2	ENSG00000044446	-0.589266	1.3439e-28	1.20213e-27
CNTLN	ENSG00000044459	-0.343268	1.84084e-05	4.36653e-05
EPHA3	ENSG00000044524	0.270052	0.101084	0.141035
HSPA5	ENSG00000044574	0.769988	8.30277e-30	7.81516e-29
DSG2	ENSG00000046604	-0.320062	2.19359e-05	5.16521e-05
GEMIN8	ENSG00000046647	0.306941	7.71732e-09	2.4549e-08
OFD1	ENSG00000046651	0.0124703	0.836745	0.87148
GPM6B	ENSG00000046653	-2.07452	2.93938e-74	1.40011e-72
MAGEC2	ENSG00000046774	4.48023	2.83205e-12	1.13262e-11
PREX2	ENSG00000046889	-1.93149	3.57722e-72	1.59056e-70
WDR37	ENSG00000047056	-0.231963	2.5198e-08	7.71453e-08
YTHDC2	ENSG00000047188	0.334058	1.32135e-10	4.75657e-10
CTPS2	ENSG00000047230	0.891997	2.02683e-37	2.59279e-36
ATP6V1H	ENSG00000047249	0.571701	2.10793e-18	1.17632e-17
POLR2B	ENSG00000047315	0.0722442	0.116374	0.160251
ATOSA	ENSG00000047346	0.464421	2.56135e-08	7.83631e-08
ARAP2	ENSG00000047365	-0.0564229	0.523179	0.59775
TPR	ENSG00000047410	0.250535	8.59062e-06	2.1066e-05
CP	ENSG00000047457	-0.534988	0.0215992	0.0343054
KATNIP	ENSG00000047578	0.833389	8.07474e-55	1.95371e-53
DTNBP1	ENSG00000047579	0.2166	1.13398e-06	3.02113e-06
XK	ENSG00000047597	-0.35763	0.024305	0.0382723
ANO2	ENSG00000047617	-0.3672	0.0163507	0.026496
C12orf4	ENSG00000047621	0.0711836	0.0895782	0.126347
SCML1	ENSG00000047634	-0.550383	3.30058e-06	8.41709e-06
WWC3	ENSG00000047644	0.234953	2.7647e-05	6.44675e-05
ARHGAP6	ENSG00000047648	-1.07456	1.75284e-29	1.62595e-28
FAM184B	ENSG00000047662	1.05569	3.46968e-12	1.38024e-11
MAP4	ENSG00000047849	-0.590246	8.23545e-27	6.85246e-26
GOPC	ENSG00000047932	-0.214039	8.0275e-07	2.16746e-06
ROS1	ENSG00000047936	0.634224	0.0121201	0.0200749
USP28	ENSG00000048028	-0.136656	0.0132835	0.0218525
HDAC9	ENSG00000048052	-0.483574	0.000286801	0.000597554
TSPAN17	ENSG00000048140	0.773383	5.89622e-51	1.23666e-49
NOP16	ENSG00000048162	0.425102	2.51429e-11	9.49e-11
CC2D2A	ENSG00000048342	-0.578678	1.40896e-13	6.09876e-13
RRM2B	ENSG00000048392	0.542224	6.76286e-11	2.47775e-10
ZNF800	ENSG00000048405	0.0798285	0.129169	0.175998
TNFRSF17	ENSG00000048462	-0.897578	4.2289e-06	1.06765e-05
SNX29	ENSG00000048471	-0.376366	4.22171e-12	1.67125e-11
LMO3	ENSG00000048540	-1.60289	2.16476e-15	1.03673e-14
MRPS10	ENSG00000048544	0.213016	5.27268e-07	1.44596e-06
GUCA1A	ENSG00000048545	0.268109	0.3022	0.37457
RSF1	ENSG00000048649	0.26918	0.001115	0.00215336
VPS13D	ENSG00000048707	-0.419014	2.15119e-12	8.67479e-12
CELF2	ENSG00000048740	-1.92845	5.62155e-80	3.30167e-78
FAM120A	ENSG00000048828	0.600774	3.06508e-54	7.26854e-53
R3HDM1	ENSG00000048991	0.292129	2.539e-09	8.37622e-09
COL9A2	ENSG00000049089	0.708197	7.80528e-06	1.92129e-05
KITLG	ENSG00000049130	0.987176	3.98976e-17	2.08581e-16
ERCC8	ENSG00000049167	-0.0886716	0.0844702	0.119782
ADAMTS6	ENSG00000049192	1.42271	6.88136e-35	7.94355e-34
H6PD	ENSG00000049239	-0.702597	1.64553e-38	2.19212e-37
VAMP3	ENSG00000049245	-0.699625	1.08098e-60	3.20429e-59
PER3	ENSG00000049246	-0.746016	2.14196e-19	1.25169e-18
UTS2	ENSG00000049247	1.67343	1.92847e-14	8.75741e-14
TNFRSF9	ENSG00000049249	2.28306	2.33382e-48	4.47565e-47
EPN3	ENSG00000049283	2.04622	6.29633e-60	1.80571e-58
LTBP1	ENSG00000049323	-0.0535914	0.604343	0.673702
RCN1	ENSG00000049449	-0.133058	0.0733704	0.105287
ELN	ENSG00000049540	0.0543452	0.720266	0.775604
RFC2	ENSG00000049541	0.727949	3.26158e-47	5.99674e-46
ARID1B	ENSG00000049618	-0.13644	0.00731654	0.0125513
CLPTM1L	ENSG00000049656	0.410511	1.70807e-19	1.00399e-18
NEDD4L	ENSG00000049759	0.0584848	0.478353	0.554396
FOXP3	ENSG00000049768	1.90706	5.53132e-55	1.34274e-53
PPP1R3F	ENSG00000049769	0.215291	0.00874458	0.0148251
HEXB	ENSG00000049860	0.0730384	0.142574	0.192516
PTCD2	ENSG00000049883	-0.10797	0.0214828	0.034139
NEXMIF	ENSG00000050030	0.582201	1.51656e-05	3.62697e-05
JKAMP	ENSG00000050130	0.301119	8.19977e-11	2.98757e-10
DKK3	ENSG00000050165	-1.00037	2.57787e-24	1.90684e-23
ARHGEF5	ENSG00000050327	-0.229511	0.000547284	0.0010982
NFE2L3	ENSG00000050344	0.898329	2.14156e-20	1.31432e-19
MCUR1	ENSG00000050393	0.0830799	0.110379	0.152784
LIMA1	ENSG00000050405	-0.473549	6.50836e-16	3.20249e-15
LETMD1	ENSG00000050426	-0.642039	1.18121e-42	1.84885e-41
SLC4A8	ENSG00000050438	2.02889	4.957e-47	9.06481e-46
LAMC3	ENSG00000050555	-1.20503	5.27028e-14	2.33559e-13
PTGER3	ENSG00000050628	-0.862427	6.75364e-09	2.15879e-08
TNIP3	ENSG00000050730	0.955539	8.56964e-10	2.91884e-09
MAPK9	ENSG00000050748	0.48046	5.33379e-23	3.72487e-22
COL23A1	ENSG00000050767	-1.34689	4.96804e-25	3.80434e-24
BCAR1	ENSG00000050820	0.234238	0.000648006	0.00128772
FHIP1B	ENSG00000051009	-0.138737	0.00116697	0.00224783
HERPUD1	ENSG00000051108	-0.209028	0.000356939	0.000734288
HOMER3	ENSG00000051128	0.559693	2.28134e-13	9.77801e-13
RAD51	ENSG00000051180	2.04797	2.44087e-91	2.16624e-89
POLQ	ENSG00000051341	2.09711	1.45216e-77	7.86879e-76
PIK3CB	ENSG00000051382	0.0566607	0.244807	0.311431
CYBA	ENSG00000051523	0.618231	3.59558e-08	1.08637e-07
THOC3	ENSG00000051596	0.823722	1.45459e-38	1.94362e-37
HEBP2	ENSG00000051620	-0.847711	5.18506e-37	6.50463e-36
MPHOSPH9	ENSG00000051825	0.698082	9.55058e-19	5.42019e-18
PLEKHA5	ENSG00000052126	-0.350638	6.87427e-09	2.19622e-08
PRSS8	ENSG00000052344	1.44942	1.8248e-33	1.99081e-32
SIKE1	ENSG00000052723	-0.0769387	0.0794247	0.113246
RRP12	ENSG00000052749	0.667763	2.00545e-31	2.00992e-30
FNIP2	ENSG00000052795	-0.824024	7.13029e-26	5.66876e-25
MSMO1	ENSG00000052802	0.34476	4.41987e-05	0.000100729
TTC17	ENSG00000052841	-0.0284433	0.529534	0.603797
ALX4	ENSG00000052850	-2.37715	3.19064e-38	4.206e-37
FSTL4	ENSG00000053108	2.0454	8.6901e-42	1.31846e-40
FOXN3	ENSG00000053254	-1.58011	1.49023e-83	1.01125e-81
METTL24	ENSG00000053328	-1.01787	1.19456e-16	6.09479e-16
AKR7A2	ENSG00000053371	0.39082	4.57857e-10	1.5908e-09
MRTO4	ENSG00000053372	0.237882	9.43316e-07	2.53012e-06
NNAT	ENSG00000053438	-3.03204	7.45352e-61	2.22888e-59
USE1	ENSG00000053501	-0.0764181	0.238276	0.304132
MCF2L2	ENSG00000053524	-1.27082	2.58039e-23	1.82456e-22
NRIP2	ENSG00000053702	-0.862999	1.09596e-31	1.11051e-30
LAMA3	ENSG00000053747	-1.38212	1.69841e-22	1.15571e-21
AP5M1	ENSG00000053770	-0.0145327	0.720798	0.776062
ANAPC4	ENSG00000053900	-0.315463	4.15161e-18	2.28499e-17
KCNQ1	ENSG00000053918	-0.08843	0.371324	0.447276
TRAPPC3	ENSG00000054116	0.0647543	0.0921197	0.129645
THRAP3	ENSG00000054118	0.0701466	0.0229683	0.0363178
PHPT1	ENSG00000054148	0.75702	2.3159e-23	1.64307e-22
ENTPD2	ENSG00000054179	0.197895	0.109742	0.151988
LY75	ENSG00000054219	-0.993073	1.28657e-18	7.25217e-18
ARID4B	ENSG00000054267	0.425206	2.17665e-15	1.0422e-14
OPN3	ENSG00000054277	0.512706	5.99229e-08	1.77853e-07
SDCCAG8	ENSG00000054282	0.23733	4.50524e-09	1.45815e-08
PTPRN	ENSG00000054356	2.25583	3.44606e-24	2.53839e-23
HHAT	ENSG00000054392	1.05856	4.17785e-54	9.85436e-53
KIF1B	ENSG00000054523	-0.586828	1.57892e-24	1.17859e-23
FOXC1	ENSG00000054598	-1.69677	3.61723e-42	5.56501e-41
TBC1D22A	ENSG00000054611	-0.16179	0.000639597	0.00127176
SYNE2	ENSG00000054654	-0.750942	2.0014e-26	1.63902e-25
PLEKHH1	ENSG00000054690	-0.0412418	0.670801	0.733649
ATP9A	ENSG00000054793	-0.356503	6.14656e-05	0.000137999
SPO11	ENSG00000054796	0.30157	0.609241
CBLN4	ENSG00000054803	-1.1824	4.65693e-16	2.30925e-15
CHRDL2	ENSG00000054938	-0.332251	0.067629	0.0977898
FAM168A	ENSG00000054965	-0.042459	0.452378	0.529383
RELT	ENSG00000054967	1.17005	4.0358e-41	5.97152e-40
GALC	ENSG00000054983	0.0953532	0.0896655	0.126446
NOP58	ENSG00000055044	0.307913	6.02888e-14	2.66268e-13
SZRD1	ENSG00000055070	0.0518104	0.191515	0.250864
KCNH2	ENSG00000055118	2.30595	4.31358e-30	4.11825e-29
CUL1	ENSG00000055130	-0.0738534	0.0303063	0.0469316
FAM114A2	ENSG00000055147	0.280836	3.40113e-10	1.19137e-09
CYFIP2	ENSG00000055163	1.61702	1.38235e-48	2.67306e-47
TAB2	ENSG00000055208	-0.301513	1.08479e-08	3.41745e-08
GINM1	ENSG00000055211	-0.45583	1.21479e-25	9.56992e-25
EIF2AK2	ENSG00000055332	0.271251	0.000121646	0.000264404
USP36	ENSG00000055483	0.142186	0.00768891	0.0131496
KMT2C	ENSG00000055609	-0.116995	0.08938	0.126095
MCOLN3	ENSG00000055732	-0.582688	3.99197e-05	9.14595e-05
CCDC85A	ENSG00000055813	-1.5965	1.33291e-24	9.97827e-24
PUM2	ENSG00000055917	0.0513096	0.180893	0.238423
MRPL43	ENSG00000055950	0.207598	4.46246e-05	0.000101642
ITIH4	ENSG00000055955	-0.394863	0.00220962	0.00409159
ITIH1	ENSG00000055957	0.151457	0.403258	0.479846
HPF1	ENSG00000056050	-0.158325	0.000118868	0.000258697
ZFR	ENSG00000056097	-0.162143	7.65279e-05	0.000170161
ZNF280C	ENSG00000056277	0.00106257	0.982806	0.986496
NPFFR2	ENSG00000056291	1.43436	4.08712e-10	1.42487e-09
PHF21B	ENSG00000056487	1.96606	3.07795e-16	1.53978e-15
TRAF1	ENSG00000056558	0.342689	0.000186294	0.000396728
RC3H2	ENSG00000056586	-0.129652	0.0278337	0.0434042
IL17RB	ENSG00000056736	0.492313	3.44658e-05	7.95425e-05
TRAF3IP2	ENSG00000056972	-0.346034	5.53224e-10	1.9104e-09
GYG2	ENSG00000056998	-4.07426	1.64249e-154	1.767e-151
DCBLD2	ENSG00000057019	-0.817515	3.58338e-37	4.53141e-36
SERPINB3	ENSG00000057149	-0.878323	0.143646	0.193807
SOAT1	ENSG00000057252	0.306396	5.40556e-05	0.000122014
PKP2	ENSG00000057294	-0.414334	6.52142e-05	0.000146103
MSH4	ENSG00000057468	0.0691506	0.658729	0.722918
F7	ENSG00000057593	3.14969	9.425e-72	4.09978e-70
GDI2	ENSG00000057608	0.14781	0.000230411	0.000485315
PRDM1	ENSG00000057657	0.263472	0.00201694	0.00375801
ATG5	ENSG00000057663	-0.141538	0.00141878	0.002701
TMCC3	ENSG00000057704	-1.09265	5.16572e-33	5.54243e-32
PITHD1	ENSG00000057757	-0.11877	0.0017501	0.00328819
MTA3	ENSG00000057935	0.569031	9.40754e-44	1.52723e-42
USP13	ENSG00000058056	-0.155209	0.0432351	0.0650082
ATP11B	ENSG00000058063	-0.637674	5.55115e-10	1.91648e-09
LAMC2	ENSG00000058085	-1.58573	1.65109e-23	1.18071e-22
CDK14	ENSG00000058091	0.0320357	0.674912	0.737112
SEC61A1	ENSG00000058262	0.470254	2.84964e-26	2.31733e-25
PPP1R12A	ENSG00000058272	-0.380481	2.81435e-12	1.12584e-11
RASGRF1	ENSG00000058335	0.533729	0.000695232	0.00137685
CAMK2B	ENSG00000058404	0.523726	0.00326566	0.0059005
CROCC	ENSG00000058453	0.180096	0.0428247	0.064446
POLR3E	ENSG00000058600	0.465427	2.73881e-21	1.75154e-20
ATP2B4	ENSG00000058668	-0.999426	1.5805e-31	1.58907e-30
ZC3H11A	ENSG00000058673	0.865686	3.73539e-09	1.21729e-08
RIOK2	ENSG00000058729	0.151584	0.0001077	0.000235508
YIPF1	ENSG00000058799	0.673596	1.03248e-33	1.13512e-32
NDC1	ENSG00000058804	0.505422	1.12077e-17	6.02643e-17
DGKG	ENSG00000058866	-0.887819	2.39445e-19	1.39627e-18
FLYWCH1	ENSG00000059122	0.0183503	0.753274	0.803439
UNKL	ENSG00000059145	-0.188394	0.00216749	0.00401832
TBXAS1	ENSG00000059377	0.0985198	0.235243	0.300643
PARP12	ENSG00000059378	0.78112	1.86112e-30	1.8026e-29
ALDH18A1	ENSG00000059573	0.958166	6.52079e-72	2.86473e-70
TARBP1	ENSG00000059588	0.685005	1.31631e-25	1.03383e-24
GATB	ENSG00000059691	-0.221836	1.54807e-05	3.69893e-05
MXD1	ENSG00000059728	0.235993	0.00250329	0.00460255
CDK17	ENSG00000059758	0.340877	3.04412e-08	9.25936e-08
DNAJC25	ENSG00000059769	0.0101698	0.830545	0.86672
SLC2A3	ENSG00000059804	-0.846697	5.77108e-13	2.41006e-12
PSD	ENSG00000059915	1.34614	7.34963e-21	4.60283e-20
CTDP1	ENSG00000060069	0.287361	3.00611e-08	9.14881e-08
YBX3	ENSG00000060138	-1.21316	2.91282e-49	5.7588e-48
STYK1	ENSG00000060140	0.2477	0.0698731	0.100734
WNK1	ENSG00000060237	-0.0246967	0.701397	0.759904
RPS17P5	ENSG00000060303	-0.487314	0.0136002	0.0223352
CCAR1	ENSG00000060339	0.506015	4.95214e-46	8.75467e-45
OGFR	ENSG00000060491	0.651662	1.84707e-17	9.84064e-17
GNA15	ENSG00000060558	0.33062	0.000669744	0.00132858
CREB3L3	ENSG00000060566	1.00362	1.552e-05	3.70792e-05
PIGV	ENSG00000060642	0.0284156	0.59536	0.665302
PTPRU	ENSG00000060656	0.311902	0.00327311	0.00591366
SNRNP40	ENSG00000060688	0.310081	1.88022e-15	9.02917e-15
RIMBP2	ENSG00000060709	-1.16592	5.51775e-10	1.90555e-09
COL11A1	ENSG00000060718	6.25735	8.78356e-252	9.68563e-248
QSER1	ENSG00000060749	0.019821	0.753782	0.803826
MPC1	ENSG00000060762	-0.606514	3.91016e-22	2.60803e-21
ACAA1	ENSG00000060971	0.0209303	0.737365	0.790023
BCAT1	ENSG00000060982	0.134155	0.278833	0.34906
HDAC7	ENSG00000061273	-0.0858753	0.0812769	0.115677
LZTS1	ENSG00000061337	-0.56817	3.13843e-10	1.10197e-09
PRDM6	ENSG00000061455	0.0317693	0.771342	0.818548
WNT8A	ENSG00000061492	-1.56454	2.17732e-10	7.73191e-10
SPAG4	ENSG00000061656	1.25256	1.30269e-28	1.16621e-27
NCKAP1	ENSG00000061676	-0.110895	0.0262171	0.0410692
MRPS35	ENSG00000061794	0.54273	3.75477e-31	3.72253e-30
GUCY1B1	ENSG00000061918	-0.132161	0.0651445	0.0945414
SFSWAP	ENSG00000061936	0.143653	0.000996531	0.00193583
TNK2	ENSG00000061938	0.656871	3.96479e-22	2.64287e-21
MON2	ENSG00000061987	-0.151226	0.00986697	0.0165877
CDH3	ENSG00000062038	-1.17324	3.59517e-13	1.52082e-12
ARSF	ENSG00000062096	-1.12565	4.82209e-09	1.55762e-08
GPBP1	ENSG00000062194	0.145151	7.25595e-05	0.000161745
DGAT2	ENSG00000062282	-3.63435	4.10094e-101	5.18294e-99
ZNF112	ENSG00000062370	0.013379	0.82385	0.861446
CS	ENSG00000062485	-0.507679	7.68449e-17	3.96013e-16
LTK	ENSG00000062524	-0.480032	0.00195864	0.00365586
MRPS24	ENSG00000062582	-0.566412	9.27054e-10	3.14906e-09
ELMO2	ENSG00000062598	0.424454	5.13396e-23	3.58702e-22
WAPL	ENSG00000062650	0.215099	5.49771e-06	1.3739e-05
VMP1	ENSG00000062716	0.848088	2.65601e-22	1.79185e-21
APPBP2	ENSG00000062725	0.178576	0.0130826	0.0215493
POLD1	ENSG00000062822	0.587121	1.28805e-18	7.25955e-18
SEZ6	ENSG00000063015	2.74413	2.00488e-22	1.35964e-21
EIF4B	ENSG00000063046	-0.42802	1.79653e-22	1.2206e-21
SLC6A16	ENSG00000063127	-1.14818	1.49327e-21	9.67326e-21
BICRA	ENSG00000063169	0.550466	1.70289e-24	1.26919e-23
SPHK2	ENSG00000063176	0.461078	3.43817e-14	1.5421e-13
RPL18	ENSG00000063177	0.0455831	0.561678	0.634105
CA11	ENSG00000063180	-0.223628	0.114804	0.158307
ISOC2	ENSG00000063241	0.741761	3.27942e-22	2.20032e-21
U2AF2	ENSG00000063244	0.617415	1.3495e-36	1.66968e-35
EPN1	ENSG00000063245	0.461425	1.89455e-12	7.66228e-12
MED29	ENSG00000063322	0.475135	3.00319e-28	2.65301e-27
AHRR	ENSG00000063438	0.823666	3.10041e-06	7.92448e-06
GSC2	ENSG00000063515	-0.254829	0.411694	0.488658
ZNF275	ENSG00000063587	-0.125839	0.0242055	0.0381342
MTMR1	ENSG00000063601	0.239485	1.57561e-09	5.2749e-09
GPC1	ENSG00000063660	0.562265	2.57223e-13	1.09863e-12
ADCK1	ENSG00000063761	0.0884723	0.0797462	0.113679
HAGH	ENSG00000063854	0.661523	1.2622e-16	6.42952e-16
RNF4	ENSG00000063978	0.363629	2.51119e-30	2.42106e-29
CASP8	ENSG00000064012	0.185507	0.00022448	0.000473524
LIMCH1	ENSG00000064042	-1.07058	1.57205e-25	1.23162e-24
INTS13	ENSG00000064102	0.372757	1.77712e-20	1.094e-19
TM7SF3	ENSG00000064115	0.26343	6.42819e-06	1.59424e-05
DLX3	ENSG00000064195	1.20931	1.33429e-13	5.78237e-13
SPA17	ENSG00000064199	0.558439	2.96029e-09	9.71667e-09
TSPAN32	ENSG00000064201	-0.168127	0.143403	0.193514
CCN5	ENSG00000064205	-1.53828	1.09483e-19	6.49331e-19
DMRT3	ENSG00000064218	-1.83739	1.34052e-47	2.49589e-46
ST3GAL6	ENSG00000064225	-1.19546	9.91495e-62	3.07545e-60
ATP2C2	ENSG00000064270	1.13516	1.62955e-18	9.14458e-18
NGFR	ENSG00000064300	-1.73211	9.49296e-26	7.51329e-25
CDON	ENSG00000064309	-0.249506	0.022759	0.0360113
TAF2	ENSG00000064313	0.553231	5.3054e-16	2.62314e-15
HIPK2	ENSG00000064393	-0.459721	9.29484e-06	2.27172e-05
TNPO3	ENSG00000064419	0.16698	2.34242e-05	5.50187e-05
BORCS8-MEF2B	ENSG00000064489	0.254769	0.180869	0.238399
RFXANK	ENSG00000064490	0.634032	6.17098e-25	4.69697e-24
TMEM161A	ENSG00000064545	0.391407	1.18717e-10	4.28404e-10
LPAR2	ENSG00000064547	0.862444	3.95528e-28	3.47639e-27
CTSA	ENSG00000064601	0.313466	1.39338e-06	3.67864e-06
SUGP2	ENSG00000064607	0.431868	1.97417e-18	1.10321e-17
SLC12A2	ENSG00000064651	-0.00182397	0.988405	0.990741
SNX24	ENSG00000064652	0.888145	1.4795e-38	1.97631e-37
EYA2	ENSG00000064655	-0.891172	3.48448e-11	1.30039e-10
CNN2	ENSG00000064666	-0.0855816	0.277081	0.347133
ABCA7	ENSG00000064687	0.367165	1.39944e-06	3.6942e-06
SNCAIP	ENSG00000064692	-1.24288	9.72289e-30	9.12074e-29
DDX20	ENSG00000064703	0.0706891	0.0526717	0.0779559
BTBD1	ENSG00000064726	0.0523205	0.246647	0.313455
FAR2	ENSG00000064763	0.500867	3.15304e-05	7.3047e-05
BCAS1	ENSG00000064787	2.62481	5.60371e-61	1.68831e-59
POU1F1	ENSG00000064835	-0.344484	0.0141607	0.0231952
CHI3L2	ENSG00000064886	-0.592498	0.000365798	0.000751427
SBNO2	ENSG00000064932	0.686739	3.92757e-27	3.31048e-26
PMS1	ENSG00000064933	-0.148063	0.000291171	0.000606016
HMG20B	ENSG00000064961	0.897716	2.7363e-37	3.48319e-36
CALCRL	ENSG00000064989	-0.901609	4.54761e-17	2.36875e-16
TAF11	ENSG00000064995	0.20717	1.87361e-06	4.88942e-06
ANKS1A	ENSG00000064999	-0.438254	2.21284e-25	1.72202e-24
AP3D1	ENSG00000065000	0.405802	8.90485e-23	6.13232e-22
ZNF76	ENSG00000065029	0.155177	0.00221718	0.00410456
NHERF2	ENSG00000065054	0.495848	2.82514e-07	7.92592e-07
NTHL1	ENSG00000065057	1.06298	2.74176e-30	2.63701e-29
BLTP3A	ENSG00000065060	0.278686	2.74016e-05	6.39215e-05
GNAI3	ENSG00000065135	0.285667	1.21926e-12	4.99947e-12
IPO5	ENSG00000065150	-0.496685	8.6645e-23	5.9724e-22
OAT	ENSG00000065154	-0.0629409	0.377298	0.453432
WDR3	ENSG00000065183	-0.0190149	0.700207	0.758875
PKN2	ENSG00000065243	-0.389992	1.75776e-12	7.1254e-12
WDR18	ENSG00000065268	0.675853	1.8441e-20	1.13492e-19
TRAM2	ENSG00000065308	-0.268532	3.59464e-06	9.13111e-06
NTN1	ENSG00000065320	0.0868515	0.485934	0.561795
GLP2R	ENSG00000065325	-4.00129	3.62375e-106	5.62804e-104
MCM10	ENSG00000065328	2.2437	1.51374e-72	6.82001e-71
DGKA	ENSG00000065357	0.290777	0.000271925	0.00056809
ERBB3	ENSG00000065361	1.26881	4.02416e-38	5.28267e-37
ROPN1	ENSG00000065371	-3.33856	3.02956e-32	3.14715e-31
ANKRD44	ENSG00000065413	0.0148849	0.86294	0.89207
KARS1	ENSG00000065427	-0.350236	2.99698e-12	1.19695e-11
ADAT1	ENSG00000065457	0.157891	0.0038135	0.00681907
PDIA5	ENSG00000065485	0.356822	3.93641e-08	1.18557e-07
TBC1D22B	ENSG00000065491	0.0713002	0.064963	0.0942976
NDUFB4	ENSG00000065518	0.580252	3.72052e-19	2.14966e-18
SPEN	ENSG00000065526	-0.398277	1.17674e-14	5.41281e-14
MYLK	ENSG00000065534	-2.09788	1.56175e-80	9.39775e-79
ZC3H15	ENSG00000065548	0.181129	5.02809e-08	1.50091e-07
MAP2K4	ENSG00000065559	0.262544	0.000215447	0.000455404
PACC1	ENSG00000065600	1.08021	4.40375e-80	2.60028e-78
SNAP91	ENSG00000065609	-0.239695	0.21939	0.282792
SLK	ENSG00000065613	-0.345457	1.44805e-12	5.90737e-12
CYB5R4	ENSG00000065615	0.00803602	0.874691	0.901338
COL17A1	ENSG00000065618	-2.30291	3.32762e-26	2.69757e-25
GSTO2	ENSG00000065621	0.256262	0.0074859	0.0128209
SEC61A2	ENSG00000065665	0.747681	2.22212e-30	2.14565e-29
PRKCQ	ENSG00000065675	-0.309901	0.0236599	0.0373458
TLE2	ENSG00000065717	-0.666418	6.46859e-17	3.34447e-16
ASB1	ENSG00000065802	-0.888432	4.11356e-62	1.29416e-60
FAM107B	ENSG00000065809	0.0020182	0.983281	0.986785
ME1	ENSG00000065833	-1.926	1.36691e-31	1.37999e-30
TBC1D1	ENSG00000065882	-0.208247	0.000400779	0.000819089
CDK13	ENSG00000065883	0.207355	2.215e-06	5.73723e-06
MTHFD2	ENSG00000065911	1.13035	9.0137e-69	3.53401e-67
SLC9A7	ENSG00000065923	-0.0800253	0.363557	0.439203
FOXJ2	ENSG00000065970	-0.296329	9.95693e-14	4.34445e-13
YBX1	ENSG00000065978	-0.591292	5.0147e-21	3.16708e-20
PDE4A	ENSG00000065989	0.423435	1.90065e-05	4.50309e-05
PPP2R5A	ENSG00000066027	-0.0966016	0.165972	0.220668
CTNNA2	ENSG00000066032	1.28248	3.63957e-07	1.01156e-06
ELAVL1	ENSG00000066044	0.515845	1.0531e-74	5.09322e-73
TIE1	ENSG00000066056	-1.03766	1.95205e-34	2.21282e-33
DIP2B	ENSG00000066084	0.319524	3.84322e-08	1.15838e-07
SMARCD1	ENSG00000066117	0.057618	0.0491186	0.073097
KDM4A	ENSG00000066135	0.322957	3.09497e-14	1.39086e-13
NFYC	ENSG00000066136	-0.00753295	0.836297	0.871115
ZMYND12	ENSG00000066185	0.423125	2.83939e-06	7.28309e-06
SLC9A3	ENSG00000066230	0.435688	0.000375938	0.000771321
NGEF	ENSG00000066248	0.613863	7.54264e-07	2.0418e-06
ASPM	ENSG00000066279	3.01808	1.56094e-112	2.98051e-110
CD84	ENSG00000066294	0.51108	6.1476e-06	1.52714e-05
ELOVL1	ENSG00000066322	0.129882	0.0100933	0.0169397
SPI1	ENSG00000066336	0.462147	7.03877e-06	1.73921e-05
POLR1H	ENSG00000066379	0.417337	5.60202e-13	2.34257e-12
MPPED2	ENSG00000066382	-0.984405	4.73053e-12	1.86548e-11
CLDN18	ENSG00000066405	-0.841613	6.33247e-08	1.87521e-07
ZBTB11	ENSG00000066422	0.10506	0.0223371	0.0353896
ATXN3	ENSG00000066427	-0.294073	7.89155e-11	2.87884e-10
GOLGA5	ENSG00000066455	0.433318	5.60559e-25	4.2777e-24
FGFR2	ENSG00000066468	-0.243276	0.0319692	0.0492852
LRRC40	ENSG00000066557	-0.136675	0.0022129	0.00409716
ISOC1	ENSG00000066583	0.671705	8.2989e-11	3.02294e-10
EML1	ENSG00000066629	-0.559535	4.8311e-12	1.90412e-11
TRMT11	ENSG00000066651	-0.403543	9.55188e-17	4.89729e-16
THUMPD1	ENSG00000066654	0.0283841	0.569802	0.641652
MSANTD3	ENSG00000066697	0.108922	0.0303609	0.0470045
KIF26A	ENSG00000066735	-1.31045	4.57428e-33	4.91624e-32
ATG2B	ENSG00000066739	-0.242441	5.10117e-06	1.27893e-05
ARFGEF1	ENSG00000066777	0.954673	1.04811e-34	1.19985e-33
ACSM2B	ENSG00000066813	-3.02867	4.93961e-74	2.33272e-72
ZFAT	ENSG00000066827	0.186514	0.00129114	0.00247306
MTFR1	ENSG00000066855	0.742132	2.91516e-19	1.69454e-18
STAG3	ENSG00000066923	-0.456812	5.21579e-08	1.55487e-07
FECH	ENSG00000066926	0.123977	0.0152314	0.0248108
MYO9A	ENSG00000066933	-0.6074	2.00094e-16	1.0112e-15
DDX3Y	ENSG00000067048	-0.724374	0.111345	0.153985
PFKP	ENSG00000067057	-0.0805036	0.445303	0.522406
IDI1	ENSG00000067064	0.0162594	0.834931	0.870164
SP100	ENSG00000067066	0.0359301	0.533907	0.608063
KLF6	ENSG00000067082	-1.31847	3.57263e-62	1.12639e-60
PLPP1	ENSG00000067113	-1.60761	6.23194e-95	6.37769e-93
NEO1	ENSG00000067141	-0.0770722	0.26274	0.33134
TRAM1	ENSG00000067167	0.269531	1.77802e-05	4.22185e-05
PHKA1	ENSG00000067177	0.557532	2.03938e-16	1.03004e-15
TNFRSF1A	ENSG00000067182	-0.284694	2.35709e-09	7.79768e-09
CACNB1	ENSG00000067191	0.0660979	0.430607	0.507826
EVI5	ENSG00000067208	-0.316117	6.51736e-09	2.08521e-08
STOML1	ENSG00000067221	-0.0689998	0.243682	0.310215
PKM	ENSG00000067225	0.746052	2.33296e-25	1.8123e-24
DHX29	ENSG00000067248	0.417532	5.69829e-15	2.66391e-14
[truncated: 39,734 more rows]

## Sheet: S9
Supplementary Data 9: Differential expression gene analysis of TCGA ER+Her2-/TP53mut-BC vs normal breast tissue
[truncated: 40,742 more rows]

[truncated: 13 more sheets: S10, S11, S12, S13, S14, S15, S16, S17, S18, S19, S20, S21, S22]
