# Supplementary material for: Distinct genomic and immunologic tumor evolution in germline TP53-driven breast cancers
Source: Nat Commun. 2026 May 21;17:7300. doi: 10.1038/s41467-026-73163-4 (PMC13402668; doi:10.1038/s41467-026-73163-4)
Supplement: Supplementary file 6 — Source Data [file 41467_2026_73163_MOESM6_ESM.xlsx]

## Sheet: Fig1a
Source data for Figure 1a
Cohort	Self Reported Ethnicity	Cancer Type	TP53_Mutation_Type	TP53_Biallelic_Loss	Somatic_TP53_VAF	TMB	HRD_Score	HRD_LOH	HRD_LST	HRD_TAI	Aneuploidy	Somatic_PIK3CA_VAF	Somatic_CDH1_VAF	Somatic_GATA3_VAF	Somatic_MAP3K1_VAF	Somatic_KMT2C_VAF	Somatic_PTEN_VAF	Somatic_ARID1A_VAF	DNA_Repair	Transcriptional_Pathway	Chromatin_Pathway	ESR_Pathway	ERBB2 Amplification	CDK12 Amplification	RARA Amplification	PPM1D Amplification	RAD21 Amplification	PIK3CA Amplification	CD79B Amplification	GATA3 Amplification
LFS	NFE	DCIS	Hypmorphic_DBD	1		5.08783	12	10	0	2	2												1
LFS	AFR	DCIS	Hypmorphic_DBD	1	0.096	7.23602	28	22	4	2	2								1	1
LFS	AFR	DCIS	Hypmorphic_DBD	1		3.54264	9	7	0	2	2												1
LFS	Hispanic/NFE	DCIS	Tetramerization	1	0.143	7.0099	37	25	7	5	3								1	1			1	1				1
LFS	NFE	DCIS	LOF	1		0.339189	20	15	2	3	2
LFS	NFE	DCIS	LOF	1		2.03513	31	21	6	4	0																	1
LFS	NFE	DCIS	LOF	1	0.083	0.226126	19	13	2	4	3								1	1			1
LFS	ASN	ER+Her2- IDC	Classic_DBD	1		2.4497	29	19	5	5	3										1
LFS	NFE	ER+Her2- IDC	Hypmorphic_DBD	1		2.67582	37	24	9	4	0	0.711893										1						1
LFS	NFE	ER+Her2- IDC	Hypmorphic_DBD	1		0.226126	36	23	11	2	4																	1
LFS	NFE	ER+Her2- IDC	Hypmorphic_DBD	0		0	13	9	2	2	2
LFS	NFE	ER+Her2- IDC	LOF	1		0.263813	33	26	1	6	3
LFS	NFE	ER+Her2+ IDC	Classic_DBD	1		0.339189	29	21	2	6	2												1
LFS	NFE	ER+Her2+ IDC	Classic_DBD	1		1.46982	33	25	4	4	4							0.113095			2		1	1
LFS	NFE	ER+Her2+ IDC	Classic_DBD	1		2.22357	23	18	0	5	2								1
LFS	NFE	ER+Her2+ IDC	Tetramerization	1	0.443	0.565314	38	22	5	11	3								1	1			1	1		1
LFS	NFE	ER+Her2+ IDC	Tetramerization	1		0.979878	59	32	18	9	5											1	1	1	1
LFS	NFE	ER+Her2+ IDC	Tetramerization	1		0.603002	33	20	9	4	5			0.408784								1
LFS	NFE	ER+Her2+ IDC	LOF	1		0.489939	12	10	0	2	1												1	1
LFS	NFE	ER+Her2+ IDC	LOF	1		2.48738	22	16	3	3	0									1			1	1
LFS	NFE	ER+Her2+ IDC	LOF	1		0.79144	39	24	8	7	7												1	1	1	1	1
NonLFS	NFE	ER+Her2- IDC				1.09294	33	21	10	2	8			0.258621								1							1
NonLFS	NFE	ER+Her2- IDC				0.301501	27	23	2	2	1							0.299595			1						1
NonLFS	NFE	ER+Her2- IDC				0.414564	27	22	5	0	4	0.221705										2
NonLFS	ASN	ER+Her2- IDC				0.339189	30	24	6	0	4	0.303318										1
NonLFS	NFE	ER+Her2- IDC				0.226126	32	22	9	1	6
NonLFS	NFE	ER+Her2- IDC				0.565314	45	26	10	9	6			0.471891								1				1	1		1
NonLFS	NFE	ER+Her2- IDC				0.678377	30	22	7	1	11
NonLFS	NFE	ER+Her2- IDC			0.310219	0.678377	37	27	7	3	7	0.225373							1	1		1	1		1		1
NonLFS	NFE	ER+Her2- IDC				1.01757	41	24	15	2	9	0.158845										1
NonLFS	NFE	ER+Her2- IDC				0.226126	34	23	11	0	14
NonLFS	AFR	ER+Her2- IDC				0.339189	41	26	14	1	10															1			1
NonLFS	AFR	ER+Her2- IDC				4.2587	25	22	3	0	2			0.294931							1	1
NonLFS	NFE	ER+Her2- IDC				0.414564	32	22	9	1	8					0.282353					1
NonLFS	AFR	ER+Her2- IDC				0.678377	47	22	21	4	17			0.470588					1	1		2					1		1
NonLFS	NFE	ER+Her2+ IDC			0.291022	0.64069	35	27	7	1	5								1	1								1
NonLFS	NFE	ER+Her2+ IDC			0.382022	0.0753752	42	26	15	1	12								1	1			1		1
NonLFS	NFE	ER+Her2+ IDC			0.775641	0.79144	57	29	24	4	18	0.357798							1	1		1	1
NonLFS	AFR	ER+Her2+ IDC			0.243386	1.62057	30	24	5	1	4	0.189376							1	1		1	1	1	1
NonLFS	NFE	ER+Her2+ IDC				0.565314	26	22	3	1	3	0.181818		0.166667								3
NonLFS	NFE	TNBC			0.716667	1.65826	72	38	27	7	15								1	1
NonLFS	AFR	TNBC			0.609043	0.829128	43	26	16	1	18								1	1
NonLFS	NFE	TNBC			0.310502	0.753752	45	28	12	5	11								1
NonLFS	NFE	TNBC			0.596447	1.01757	68	36	23	9	9								1	1
NonLFS	AFR	TNBC			0.373333	1.46982	30	23	5	2	13								1	2		1
NonLFS	NFE	TNBC			0.413284	0.79144	37	27	7	3	13	0.288			0.414286				1	1		1
NonLFS	NFE	TNBC			0.405145	0.376876	41	25	15	1	18								1	1
NonLFS	NFE	TNBC				0.489939	30	23	7	0	4	0.115368										1

## Sheet: Fig1b
Source data for Figure 1a
Group	TCGA LFS	LFS-BC	TCGA VUS/LB/B
Biallelic Loss	0.71	0.95	0.31
Loss of Mutant Allele	0	0	0.15
Heterozygous/Multiploid	0.29	0.05	0.54
Group	TCGA LFS	LFS-BC	TCGA VUS/LB/B
CNG-LOH	0.29	0.1	0
CN-LOH	0.29	0.5	0.23
Del-LOH	0.24	0.2	0.23
2nd Hit	0.18	0.2	0.54

## Sheet: Fig1c
Source data for Figure 1c								One Way Anova							Multiple Comparison
	DCIS	ER+Her2- IDC	ER+Her2_IDC	Surrounding	Contralateral			Table Analyzed	Data 1						Number of families	1
	11.11	2	3.67	0.666667	1			Data sets analyzed	A-E						Number of comparisons per family	10
	3.5	1	10	1.14286	1										Alpha	0.05
	16	1	6.1	1.42857	0.544959			ANOVA summary
	5.5	1	2.76	1	0.5			F	6.836						Bonferroni's multiple comparisons test	Mean Diff.	95.00% CI of diff.	Below threshold?	Summary	Adjusted P Value
	1.5	2.5	3.5	1	0.787402			P value	0.0002						DCIS vs. ER+HER2-IDC	3.989	-0.7047 to 8.682	No	ns	0.157	A-B
	0.27		6	0.8	0.909091			P value summary	***						DCIS vs. ER+HER2+IDC	0.3446	-3.605 to 4.295	No	ns	>0.9999	A-C
	0.54		10.91	0.588235	0.952381			Significant diff. among means (P < 0.05)?	Yes						DCIS vs. Surrounding	4.521	0.8103 to 8.231	Yes	**	0.0081	A-D
			2	1	1.08992			R squared	0.3943						DCIS vs. Contralateral	4.64	0.7642 to 8.515	Yes	**	0.0097	A-E
			2.5	1	0.555556										ER+HER2-IDC vs. ER+HER2+IDC	-3.644	-8.034 to 0.7462	No	ns	0.1812	B-C
			4	1.05263	1			Brown-Forsythe test							ER+HER2-IDC vs. Surrounding	0.5321	-3.644 to 4.708	No	ns	>0.9999	B-D
				2.5	1			F (DFn, DFd)	6.477 (4, 42)						ER+HER2-IDC vs. Contralateral	0.651	-3.672 to 4.974	No	ns	>0.9999	B-E
				0.816327				P value	0.0004						ER+HER2+IDC vs. Surrounding	4.176	0.8574 to 7.495	Yes	**	0.0057	C-D
				0				P value summary	***						ER+HER2+IDC vs. Contralateral	4.295	0.7928 to 7.797	Yes	**	0.0076	C-E
				0.555556				Are SDs significantly different (P < 0.05)?	Yes						Surrounding vs. Contralateral	0.1189	-3.111 to 3.348	No	ns	>0.9999	D-E
Median	3.5	1	3.835	1	0.952381
Average	5.48857	1.5	5.144	0.967917	0.849028			Bartlett's test							Test details	Mean 1	Mean 2	Mean Diff.	SE of diff.	n1	n2	t	DF
SD	5.96763	0.707107	3.11301	0.55431	0.216261			Bartlett's statistic (corrected)	85.6						DCIS vs. ER+HER2-IDC	5.489	1.5	3.989	1.584	7	5	2.518	42
SEM	2.25555	0.316228	0.984419	0.148145	0.0652052			P value	<0.0001						DCIS vs. ER+HER2+IDC	5.489	5.144	0.3446	1.333	7	10	0.2585	42
N	7	5	10	14	11			P value summary	****						DCIS vs. Surrounding	5.489	0.9679	4.521	1.252	7	14	3.61	42
Total Sample	47							Are SDs significantly different (P < 0.05)?	Yes						DCIS vs. Contralateral	5.489	0.849	4.64	1.308	7	11	3.547	42
															ER+HER2-IDC vs. ER+HER2+IDC	1.5	5.144	-3.644	1.482	5	10	2.459	42
								ANOVA table	SS	DF	MS	F (DFn, DFd)	P value		ER+HER2-IDC vs. Surrounding	1.5	0.9679	0.5321	1.409	5	14	0.3775	42
								Treatment (between columns)	200.1	4	50.03	F (4, 42) = 6.836	P=0.0002		ER+HER2-IDC vs. Contralateral	1.5	0.849	0.651	1.459	5	11	0.4462	42
								Residual (within columns)	307.4	42	7.318				ER+HER2+IDC vs. Surrounding	5.144	0.9679	4.176	1.12	10	14	3.728	42
								Total	507.5	46					ER+HER2+IDC vs. Contralateral	5.144	0.849	4.295	1.182	10	11	3.634	42
															Surrounding vs. Contralateral	0.9679	0.849	0.1189	1.09	14	11	0.1091	42
								Data summary
								Number of treatments (columns)	5						Compact letter display
								Number of values (total)	47						DCIS	A
															ER+HER2+IDC	A
															ER+HER2-IDC	A B
															Surrounding	B
															Contralateral	B

## Sheet: Fig2a
Source data for Figure 2a													Fig2a Stats
Group	Sample	Microsatellite Instability	Tumor Mutational Burden	Aneuploidy	Chromosomal Instability Score	HRD Score	Genomic Loss of Heterozygosity	Large State Transitions	Telomeric Allelic Imbalance					Normal								Tumor
Tumor	109293-46-Tumor-LFS	0.0695	5.08783	2	0.1408	12	0	10	2					Minima	Maxima	Center	Upper Quartile	Lower Quartile	IQR	Upper Whisker	Lower Whisker	Minima	Maxima	Center	Upper Quartile	Lower Quartile	IQR	Upper Whisker	Lower Whisker	P Value
Tumor	109288-35-Tumor-L-LFS	0.0891	7.23602	2	0.3283	28	4	22	2				MSI	0.0178	0.2936	0.0696	0.099	0.0345	0.0645	0.1643	0.0178	0.0211	0.1885	0.0753	0.1099	0.0519	0.058	0.1885	0.0211	0.873
Tumor	109296-35-Tumor-R-LFS	0.0489	3.54264	2	0.1354	9	0	7	2				TMB	0.0376	17.487	0.7914	1.582	0.2921	1.29	3.128	0.0376	0	7.236	0.979	2.487	0.339	2.148	5.087	0	0.753
Tumor	109321-50-Tumor-R-LFS	0.0519	0.339189	2	0.2631	20	2	15	3				AS	0	2	0	0	0	0	0	0	0	7	2	3	2	1	4	1	1.52e-06
Tumor	109309-50-Tumor-L-LFS	0.065	2.03513	0	0.1828	31	6	21	4				CIN	0.0668	0.2237	0.0847	0.1387	0.076175	0.0625	0.2237	0.0668	0.096	0.6506	0.2245	0.3377	0.1614	0.1763	0.5082	0.096	3.82e-05
Tumor	109329-58-Tumor-LFS	0.0356	0.226126	3	0.1343	19	2	13	4				HRD	9	30	15	17	13	4	22	9	9	59	29	36	20	16	59	9	0.000103
Tumor	109310-27-Tumor-LFS	0.0568	7.0099	3	0.1848	37	7	25	5				LOH	8	22	12	14	11	3	18	8	7	32	21	24	15	9	32	7	0.00024
Tumor	109284-84-Tumor-LFS	0.1515	2.4497	3	0.3473	29	5	19	5				LST	0	6	2	2	2	0	1	3	0	18	4	7	2	5	11	0	0.0153
Tumor	109315-24-Tumor-LFS	0.0492	2.67582	0	0.2056	37	9	24	4				TAI	0	5	1	1	0	1	2	0	2	11	4	5	2	3	9	2	2.28e-06
Tumor	109307-88-Tumor-LFS	0.0753	0.226126	4	0.3377	36	11	23	2
Tumor	109325-129-Tumor-LFS	0.04	0	2	0.1614	13	2	9	2
Tumor	109303-128-Tumor-R-LFS	0.1879	0.263813	3	0.295	33	1	26	6				Overall samples used in the targeted sequencing
Tumor	109305-126-Tumor-LFS	0.1506	0.339189	2	0.2192	29	2	21	6					LFS		NonLFS				LFS				NonLFS
Tumor	109290-42-Tumor-LFS	0.0612	1.46982	4	0.4686	33	4	25	4					Patients	Tumor Tissue	Patients	Tumor Tissue				IDC=19		DCIS=9		IDC=19
Tumor	109292-42-Tumor-LFS	0.1099	2.22357	2	0.2245	23	0	18	5				ER+/ER+Her2-	10	12	14	14				Tumor Tissue		Tumor Tissue		Tumor Tissue
Tumor	109304-48-Tumor-LFS	0.0982	0.489939	1	0.1504	12	0	10	2				ER+Her2+	7	9	5	5			ER+Her2-	6	ER+	6	ER+Her2-	14
Tumor	109327-43-Tumor-LFS	0.0211	2.48738	0	0.096	22	3	16	3				ER-/ER-Her2+	4	6	-	-			ER+Her2+	9	-	-	ER+Her2+	5
Tumor	109330-41-Tumor-LFS	0.0782	0.79144	7	0.435	39	8	24	7				TNBC	1	1	10	10			ER-Her2+	3	ER-	3	-	-
Tumor	109328-30-Tumor-LFS	0.0905	0.565314	3	0.2711	38	5	22	11				Total	22	28	29	29			TNBC	1	-	-	TNBC	10
Tumor	109287-53-Tumor-R-LFS	0.1885	0.979878	5	0.6506	59	18	32	9											Total	19		9		29
Tumor	109298-53-Tumor-L-LFS	0.1293	0.603002	5	0.5082	33	9	20	4				ER+Her2-	17	21	19	19
Normal	109314-24-surrounding-LFS	0.0366	0.263813	0	0.1296	30	3	22	5											ER+Her2-	15	0	6	0	19
Normal	109320-30-surrounding-LFS	0.0336	3.12807	0	0.0757	15	2	12	1
Normal	109301-35-surrounding-R-LFS	0.0818	1.62057	0	0.1347	12	1	11	0
Normal	109319-35-surrounding-L-LFS	0.0322	9.53497	0	0.0689	14	2	11	1
Normal	109295-42-surrounding-LFS	0.0857	1.46982	0	0.0865	9	0	9	0
Normal	109317-48-surrounding-normal-L-LFS	0.0441	0.0753752	0	0.0676	14	2	12	0
Normal	109286-50-surrounding-L-LFS	0.1573	0.376876	0	0.1891	15	2	13	0
Normal	109299-50-surrounding-R-LFS	0.0854	1.28138	0	0.0789	11	0	10	1
Normal	109323-53-surrounding-L-LFS	0.0465	5.91696	0	0.0785	16	2	13	1
Normal	109326-53-surrounding-R-LFS	0.0338	0.79144	0	0.0811	14	2	11	1
Normal	109294-58-surrounding-LFS	0.086	0.414564	0	0.1526	23	3	18	2
Normal	109331-84-surrounding-LFS	0.1304	17.4871	0	0.1579	23	6	15	2
Normal	109282-88-surrounding-LFS	0.096	0.452251	2	0.2237	17	2	12	3
Normal	109318-126-surrounding-LFS	0.023	0.0753752	0	0.07	16	2	14	0
Normal	109308-128-surrounding-normal-R-LFS	0.2936	0.0753752	0	0.0756	13	2	10	1
Normal	109297-24-contralateral-LFS	0.0951	0.452251	0	0.1009	11	0	10	1
Normal	109306-30-contralateral-LFS	0.0574	7.53752	0	0.0833	18	2	15	1
Normal	109316-43-contralateral-LFS	0.0232	0.79144	0	0.0716	13	2	10	1
Normal	109291-46-contralateral-LFS	0.1	2.86426	0	0.14	16	4	12	0
Normal	109322-48-contralateral-normal-R-LFS	0.0273	0.527627	0	0.0668	13	2	11	0
Normal	109311-58-contralateral-R-LFS	0.0388	0.113063	0	0.0861	22	3	17	2
Normal	109300-84-contralateral-L--LFS	0.1262	0.866815	0	0.1467	15	1	13	1
Normal	109313-88-contralateral-LFS	0.0178	0.979878	0	0.0807	17	3	14	0
Normal	109312-126-contralateral-LFS	0.0522	0.0753752	0	0.0776	17	2	14	1
Normal	109324-128-contralateral-L-LFS	0.2484	0.0376876	0	0.1406	10	2	8	0
Normal	109302-129-contralateral-LFS	0.1643	1.05525	0	0.134	11	0	11	0

## Sheet: Fig2b
Source data for Figure 2b													Fig2b Stats
HR_Status	Group	Sample	Microsatellite Instability	Tumor Mutational Burden	Aneuploidy	Chromosomal Instability Score	HRD Score	Genomic Loss of Heterozygosity	Large State Transitions	Telomeric Allelic Imbalance				LFS								LFS								NonLFS								NonLFS								NonLFS
ER+Her2- IDC	LFS	24	0.0492	2.67582	0	0.2056	37	24	9	4				HER2+								HER2-								HER2+								HER2-								TNBC
ER+Her2- IDC	LFS	88	0.0753	0.226126	4	0.3377	36	23	11	2				Minima	Maxima	Center	Upper Quartile	Lower Quartile	IQR	Upper Whisker	Lower Whisker	Minima	Maxima	Center	Upper Quartile	Lower Quartile	IQR	Upper Whisker	Lower Whisker	Minima	Maxima	Center	Upper Quartile	Lower Quartile	IQR	Upper Whisker	Lower Whisker	Minima	Maxima	Center	Upper Quartile	Lower Quartile	IQR	Upper Whisker	Lower Whisker	Minima	Maxima	Center	Upper Quartile
ER+Her2- IDC	LFS	129	0.04	0	2	0.1614	13	9	2	2			MSI	0.0211	0.1885	0.0982	0.1293	0.0782	0.0511	0.1885	0.0211	0.04	0.1879	0.06225	0.10345	0.0469	0.05655	0.1879	0.04	0.1304	0.2955	0.2008	0.25155	0.156125	0.095425	0.2955	0.1304	0.1487	0.3222	0.18965	0.207825	0.180575	0.02725	0.2294	0.1487	0.181	0.2977	0.26005	0.290325
ER+Her2- IDC	LFS	128	0.1879	0.263813	3	0.295	33	26	1	6			TMB	0.339189	2.48738	0.79144	1.46982	0.565314	0.904503	2.48738	0.339189	0	2.67582	0.24497	0.866815	0.169594	0.697221	0.263813	0	0.0753752	0.79144	0.603002	0.678377	0.44283	0.235548	0.79144	0.565314	0.226126	1.09294	0.489939	0.678377	0.329767	0.348611	1.09294	0.226126	0.376876	1.65826	0.772596	0.961034
ER+Her2+ IDC	LFS	126	0.1506	0.339189	2	0.2192	29	21	2	6			AS	0	7	3	5	2	3	7	0	0	4	2.5	3.25	1.5	1.75	4	0	3	18	8.5	13.5	4.5	9	18	3	1	14	7.5	8.75	6	2.75	11	4	4	18	12	14.5
ER+Her2+ IDC	LFS	42	0.0612	1.46982	4	0.4686	33	25	4	4			CIN	0.096	0.6506	0.2711	0.4686	0.2192	0.2494	0.6506	0.096	0.1614	0.3377	0.2503	0.305675	0.19455	0.111125	0.3377	0.1614	0.1355	0.6707	0.3123	0.475775	0.194225	0.28155	0.6707	0.1355	0.1358	0.4527	0.2517	0.336325	0.206925	0.1294	0.4527	0.1358	0.2003	0.738	0.45995	0.5252
ER+Her2+ IDC	LFS	42	0.1099	2.22357	2	0.2245	23	18	0	5			HRD	12	59	33	38	23	15	59	12	13	37	34.5	36.25	28	8.25	37	33	26	57	38.5	45.75	32.75	13	57	26	27	45	32.5	36.25	30.5	5.75	41	27	30	72	43	62.25
ER+Her2+ IDC	LFS	48	0.0982	0.489939	1	0.1504	12	10	0	2			LOH	10	32	21	24	18	6	32	10	9	26	23.5	24.5	19.5	5	26	23	22	29	26.5	27.5	25	2.5	29	22	21	27	22.5	23.75	22	1.75	26	21	23	38	27.5	34
ER+Her2+ IDC	LFS	43	0.0211	2.48738	0	0.096	22	16	3	3			LST	0	18	4	8	2	6	9	0	1	11	5.5	9.5	1.75	7.75	11	1	3	24	11	17.25	6	11.25	24	3	2	15	9	10	7	3	11	5	7	27	13.5	21
ER+Her2+ IDC	LFS	41	0.0782	0.79144	7	0.435	39	24	8	7			TAI	2	11	5	7	4	3	11	2	2	6	3	4.5	2	2.5	6	2	1	4	1	1.75	1	0.75	1	1	0	9	1.5	2	1	1	3	0	0	9	4	6.5
ER+Her2+ IDC	LFS	30	0.0905	0.565314	3	0.2711	38	22	5	11
ER+Her2+ IDC	LFS	53	0.1885	0.979878	5	0.6506	59	32	18	9			Fig 2b p-values
ER+Her2+ IDC	LFS	53	0.1293	0.603002	5	0.5082	33	20	9	4			Graph	IHC	P Value
ER+Her2- IDC	NonLFS	103	0.2294	1.09294	8	0.2558	33	21	10	2			MSI	ER+Her2+	0.0587
ER+Her2- IDC	NonLFS	108	0.1804	0.301501	1	0.1358	27	23	2	2			MSI	ER+Her2-	0.0359
ER+Her2- IDC	NonLFS	120	0.1487	0.414564	4	0.1457	27	22	5	0			TMB	ER+Her2+	0.0794
ER+Her2- IDC	NonLFS	152	0.1554	0.226126	6	0.1984	32	22	9	1			TMB	ER+Her2-	0.742
ER+Her2- IDC	NonLFS	157	0.2043	0.565314	6	0.3495	45	26	10	9			AS	ER+Her2+	0.163
ER+Her2- IDC	NonLFS	160	0.1811	0.678377	11	0.3307	30	22	7	1			AS	ER+Her2-	0.00387
ER+Her2- IDC	NonLFS	177	0.1914	0.678377	7	0.2325	37	27	7	3			CNI	ER+Her2+	0.878
ER+Her2- IDC	NonLFS	180	0.3222	1.01757	9	0.3382	41	24	15	2			CNI	ER+Her2-	0.725
ER+Her2- IDC	NonLFS	186	0.209	0.226126	14	0.4527	34	23	11	0			HRD	ER+Her2+	0.351
ER+Her2- IDC	NonLFS	75	0.1879	0.414564	8	0.2476	32	22	9	1			HRD	ER+Her2-	0.536
ER+Her2+ IDC	NonLFS	177	0.1647	0.64069	5	0.2138	35	27	7	1			LOH	ER+Her2+	0.0685
ER+Her2+ IDC	NonLFS	187	0.2369	0.0753752	12	0.4108	42	26	15	1			LOH	ER+Her2-	0.539
ER+Her2+ IDC	NonLFS	196	0.2955	0.79144	18	0.6707	57	29	24	4			LST	ER+Her2+	0.246
ER+Her2+ IDC	NonLFS	95	0.1304	0.565314	3	0.1355	26	22	3	1			LST	ER+Her2-	0.368
TNBC	NonLFS	106	0.2977	1.65826	15	0.738	72	38	27	7			TAI	ER+Her2+	0.00912
TNBC	NonLFS	126	0.2079	0.753752	11	0.3206	45	28	12	5			TAI	ER+Her2-	0.301
TNBC	NonLFS	130	0.2718	1.01757	9	0.5219	68	36	23	9
TNBC	NonLFS	197	0.2483	0.79144	13	0.398	37	27	7	3
TNBC	NonLFS	33	0.2965	0.376876	18	0.5263	41	25	15	1
TNBC	NonLFS	9	0.181	0.489939	4	0.2003	30	23	7	0
[truncated: 4 more columns]

## Sheet: Fig2cd
Source data for Figure 2c-d					Stats
Group	Sample	Number of AI Segments	Average Length of AI Segments		Fig2c	LFS								NonLFS								P Value
LFS	10-B3-Tumor	2	1184636			Minima	Maxima	Center	Upper Quartile	Lower Quartile	IQR	Upper Whisker	Lower Whisker	Minima	Maxima	Center	Upper Quartile	Lower Quartile	IQR	Upper Whisker	Lower Whisker
LFS	109284-84-Tumor-LFS	7	1.46267e+06		Number AI Segments	1	28	7	11	3	8	20	1	1	14	2.5	6.75	1	5.75	14	1	0.0474
LFS	109287-53-Tumor-R-LFS	10	4.44847e+06
LFS	109288-35-Tumor-L-LFS	3	86221.7		Fig2d	LFS								NonLFS								P Value
LFS	109290-42-Tumor-LFS	8	2578590			Minima	Maxima	Center	Upper Quartile	Lower Quartile	IQR	Upper Whisker	Lower Whisker	Minima	Maxima	Center	Upper Quartile	Lower Quartile	IQR	Upper Whisker	Lower Whisker
LFS	109292-42-Tumor-LFS	7	3.01473e+06		Mean Length of AI Segments	86221.7	4.44847e+06	1989827	2578590	1.65624e+06	922348	3.35673e+06	955471	641185	12201624	4.99226e+06	8.73911e+06	1.45322e+06	7.28589e+06	12201624	641185	0.0102
LFS	109293-46-Tumor-LFS	3	2.12581e+06
LFS	109296-35-Tumor-R-LFS	2	1989827
LFS	109298-53-Tumor-L-LFS	4	3.35673e+06
LFS	109303-128-Tumor-R-LFS	13	1.65624e+06
LFS	109304-48-Tumor-LFS	7	1.57675e+06
LFS	109305-126-Tumor-LFS	9	1.96062e+06
LFS	109307-88-Tumor-LFS	11	1.93969e+06
LFS	109309-50-Tumor-L-LFS	7	2.8733e+06
LFS	109310-27-Tumor-LFS	5	3.0022e+06
LFS	109315-24-Tumor-LFS	3	1.32037e+06
LFS	109321-50-Tumor-R-LFS	16	3.26694e+06
LFS	109325-129-Tumor-LFS	11	1.76343e+06
LFS	109327-43-Tumor-LFS	11	2.01773e+06
LFS	109328-30-Tumor-LFS	20	2531849
LFS	109329-58-Tumor-LFS	13	1.96337e+06
LFS	109330-41-Tumor-LFS	28	2.10396e+06
LFS	177-2D-Tumor	1	955471
LFS	249-7I-Tumor	6	1.6928e+06
LFS	59-2A-Tumor	2	2.15238e+06
Non LFS	103-B27_Tumor	1	12201624
Non LFS	106-3B_Tumor	1	8970390
Non LFS	108-3N_Tumor	6	5.37329e+06
Non LFS	125-3I_Tumor	1	641185
Non LFS	152-2F_Tumor	13	1.13431e+06
Non LFS	157-1M_Tumor	14	8.04528e+06
Non LFS	160-3C_Tumor	1	9026958
Non LFS	177-3C_Tumor	3	10698861
Non LFS	177-3H_Tumor	1	4611233
Non LFS	187-3C_Tumor	2	654424
Non LFS	193-3F_Tumor	7	4.08522e+06
Non LFS	196-2M_Tumor	5	893715
Non LFS	29-1A_Tumor	1	2409936
Non LFS	85-1E_Tumor	10	5.46226e+06

## Sheet: Fig3a
Source data for Figure 3c
HGNC	Ensembl	Log2FC (UP=LFS BC)	PVal	FDR
TSPAN6	ENSG00000000003	-0.302675	0.249065	0.481865
TNMD	ENSG00000000005	-1.00138	0.0803551	0.236328
DPM1	ENSG00000000419	1.43611	0.000191729	0.00273319
SCYL3	ENSG00000000457	0.882819	1.61309e-08	1.31046e-06
C1orf112	ENSG00000000460	0.71845	5.16116e-05	0.000986775
FGR	ENSG00000000938	-0.30152	0.337882	0.576033
CFH	ENSG00000000971	-0.413445	0.114101	0.297435
FUCA2	ENSG00000001036	0.0808543	0.695352	0.845464
GCLC	ENSG00000001084	-0.0220716	0.924477	0.965745
NFYA	ENSG00000001167	0.51378	0.00144607	0.0131265
STPG1	ENSG00000001460	-0.0186933	0.925888	0.966323
NIPAL3	ENSG00000001461	-0.320172	0.10999	0.290285
LAS1L	ENSG00000001497	-0.303541	0.0125498	0.065177
ENPP4	ENSG00000001561	0.658106	0.065074	0.205774
SEMA3F	ENSG00000001617	1.36944	0.00010217	0.00166552
CFTR	ENSG00000001626	-0.0863313	0.823152	0.914255
ANKIB1	ENSG00000001629	0.305669	0.0275298	0.113885
CYP51A1	ENSG00000001630	-0.114417	0.784239	0.894935
KRIT1	ENSG00000001631	0.15298	0.391295	0.625521
RAD52	ENSG00000002016	-0.0998879	0.593137	0.779405
MYH16	ENSG00000002079	0.600027	0.197288	0.41939
BAD	ENSG00000002330	-0.250848	0.467379	0.689263
LAP3	ENSG00000002549	0.487732	0.0421732	0.153549
CD99	ENSG00000002586	-0.152572	0.489692	0.70693
HS3ST1	ENSG00000002587	-0.489189	0.0647436	0.205175
AOC1	ENSG00000002726	-0.670366	0.207384	0.43213
WNT16	ENSG00000002745	0.606432	0.38701	0.621534
HECW1	ENSG00000002746	-0.290998	0.628744	0.80239
MAD1L1	ENSG00000002822	-0.27411	0.457891	0.681821
LASP1	ENSG00000002834	0.135357	0.550914	0.751323
SNX11	ENSG00000002919	0.181735	0.382254	0.61794
TMEM176A	ENSG00000002933	-0.636113	0.0112728	0.0604596
M6PR	ENSG00000003056	0.0696289	0.694288	0.844701
KLHL13	ENSG00000003096	-1.74343	6.46882e-05	0.00117419
CYP26B1	ENSG00000003137	-1.36145	2.51447e-05	0.000557033
ICA1	ENSG00000003147	0.4008	0.151945	0.356442
DBNDD1	ENSG00000003249	1.85637	1.08056e-06	4.3308e-05
ALS2	ENSG00000003393	0.263339	0.0373175	0.141391
CASP10	ENSG00000003400	-0.203756	0.448159	0.673803
CFLAR	ENSG00000003402	-0.338625	0.0946415	0.263477
TFPI	ENSG00000003436	-1.02325	0.000151632	0.00226338
NDUFAF7	ENSG00000003509	-0.0762826	0.655492	0.819606
RBM5	ENSG00000003756	-0.0741595	0.627022	0.801379
MTMR7	ENSG00000003987	-0.242952	0.294746	0.532669
SLC7A2	ENSG00000003989	0.69374	0.0923711	0.25931
ARF5	ENSG00000004059	0.0947349	0.640113	0.809715
SARM1	ENSG00000004139	-0.111263	0.645139	0.81302
POLDIP2	ENSG00000004142	0.46013	0.0994019	0.272338
PLXND1	ENSG00000004399	-0.0542967	0.787219	0.896387
AK2	ENSG00000004455	0.122311	0.358424	0.595847
CD38	ENSG00000004468	1.24938	0.00353567	0.0256898
FKBP4	ENSG00000004478	1.02305	1.33718e-09	1.64757e-07
KDM1A	ENSG00000004487	0.0705172	0.61416	0.792977
RBM6	ENSG00000004534	-0.238506	0.332189	0.570931
CAMKK1	ENSG00000004660	-0.634278	0.00360013	0.0260441
RECQL	ENSG00000004700	0.194208	0.309805	0.5483
VPS50	ENSG00000004766	0.325954	0.0353867	0.136237
HSPB6	ENSG00000004776	-2.99517	7.61e-13	2.94837e-10
ARHGAP33	ENSG00000004777	-0.442658	0.112373	0.29446
NDUFAB1	ENSG00000004779	0.468818	0.066625	0.208745
PDK4	ENSG00000004799	-2.08222	1.83298e-05	0.000432145
SLC22A16	ENSG00000004809	-2.81018	0.00106276	0.0104181
ZMYND10	ENSG00000004838	0.896168	0.0953107	0.264616
ABCB5	ENSG00000004846	-2.59996	1.86436e-08	1.48172e-06
ARX	ENSG00000004848	2.68949	0.0157531	0.0768567
SLC25A13	ENSG00000004864	0.121157	0.456115	0.680429
ST7	ENSG00000004866	0.0934358	0.55367	0.75323
CDC27	ENSG00000004897	0.217915	0.1912	0.410945
SLC4A1	ENSG00000004939	0.106216	0.900091	0.955273
CALCR	ENSG00000004948	0.0436839	0.946726	0.976474
HCCS	ENSG00000004961	0.628571	0.00537251	0.0348867
DVL2	ENSG00000004975	-0.45494	0.00328718	0.0243097
PRSS22	ENSG00000005001	1.19445	0.00149685	0.0134758
UPF1	ENSG00000005007	-0.00516256	0.965779	0.985839
SKAP2	ENSG00000005020	-0.368515	0.105783	0.283254
SLC25A5	ENSG00000005022	0.627216	0.0270486	0.112535
MCUB	ENSG00000005059	0.77278	8.75581e-06	0.000236488
HOXA11	ENSG00000005073	1.84164	0.141133	0.340533
POLR2J	ENSG00000005075	-0.197417	0.499104	0.714448
DHX33	ENSG00000005100	-0.513139	0.000225914	0.003121
MEOX1	ENSG00000005102	-0.344148	0.51635	0.726663
THSD7A	ENSG00000005108	-0.344083	0.0768998	0.229652
LIG3	ENSG00000005156	0.110823	0.573549	0.766297
RPAP3	ENSG00000005175	0.38283	0.0196763	0.0900837
ACSM3	ENSG00000005187	-1.13645	0.00199455	0.0167022
REXO5	ENSG00000005189	0.713075	0.0122275	0.0639032
CIAPIN1	ENSG00000005194	0.488664	0.0175183	0.0829613
SPPL2B	ENSG00000005206	-0.375688	0.0889175	0.252769
ATOSB	ENSG00000005238	0.112749	0.523361	0.732483
COPZ2	ENSG00000005243	-1.10661	0.00015399	0.00229171
PRKAR2B	ENSG00000005249	-1.45438	0.000119031	0.00187721
MSL3	ENSG00000005302	0.297039	0.0864252	0.247964
CREBBP	ENSG00000005339	-0.440875	0.000610446	0.00673596
TSPOAP1	ENSG00000005379	-0.748054	0.0199242	0.090768
MPO	ENSG00000005381	-2.53414	0.000268865	0.00357281
PON1	ENSG00000005421	-0.767092	0.113342	0.296194
GCFC2	ENSG00000005436	0.126015	0.440558	0.667557
WDR54	ENSG00000005448	-0.542076	0.0607261	0.196388
CROT	ENSG00000005469	1.08618	1.03162e-05	0.000269854
ABCB4	ENSG00000005471	0.725677	0.0275468	0.113911
KMT2E	ENSG00000005483	-0.0652493	0.601857	0.785174
RHBDD2	ENSG00000005486	0.559431	0.0222249	0.0980191
SOX8	ENSG00000005513	-1.75714	0.00040907	0.00494586
IBTK	ENSG00000005700	0.14247	0.369429	0.606336
ZNF195	ENSG00000005801	0.160269	0.346331	0.584284
MYCBP2	ENSG00000005810	-0.273453	0.0933424	0.261028
FBXL3	ENSG00000005812	0.209352	0.201171	0.424554
ITGAL	ENSG00000005844	0.240149	0.463255	0.686235
PDK2	ENSG00000005882	-0.824411	0.000796232	0.00830506
ITGA3	ENSG00000005884	0.478303	0.159325	0.367548
ZFX	ENSG00000005889	0.242088	0.0764785	0.228904
LAMP2	ENSG00000005893	0.424923	0.0643502	0.204206
ITGA2B	ENSG00000005961	-0.33854	0.446017	0.672076
ASB4	ENSG00000005981	-1.44186	0.0474878	0.16605
GDE1	ENSG00000006007	0.807082	0.000320325	0.00410943
REX1BD	ENSG00000006015	-0.495283	0.017669	0.083358
CRLF1	ENSG00000006016	0.371878	0.490736	0.707703
OSBPL7	ENSG00000006025	-0.092179	0.747341	0.875316
TMEM98	ENSG00000006042	-1.3766	5.40659e-09	5.28074e-07
YBX2	ENSG00000006047	0.0836896	0.838855	0.922976
KRT33A	ENSG00000006059	-1.3093	0.650574
MAP3K14	ENSG00000006062	-0.694336	5.66089e-05	0.00105726
ABCC8	ENSG00000006071	0.682034	0.364146	0.601459
CACNG3	ENSG00000006116
TMEM132A	ENSG00000006118	1.69014	3.6623e-07	1.72666e-05
AP2B1	ENSG00000006125	0.516636	0.00548641	0.0354073
TAC1	ENSG00000006128	-1.7699	0.014222	0.0712407
ZNF263	ENSG00000006194	-0.137684	0.355735	0.593301
CX3CL1	ENSG00000006210	-2.44046	5.94866e-12	1.65939e-09
SPATA20	ENSG00000006282	0.0595479	0.858203	0.933018
CACNA1G	ENSG00000006283	-1.29895	0.0878127	0.250712
TNFRSF12A	ENSG00000006327	-0.697239	0.061158	0.197456
DLX6	ENSG00000006377	-0.870644	0.447974
MAP3K9	ENSG00000006432	0.661969	0.00319475	0.0238081
RALA	ENSG00000006451	0.269068	0.231535	0.46205
BAIAP2L1	ENSG00000006453	0.506661	0.0513584	0.175055
KDM7A	ENSG00000006459	0.629635	0.0113137	0.060571
ETV1	ENSG00000006468	0.0538647	0.836978	0.922104
AGK	ENSG00000006530	0.297206	0.0168908	0.080835
ALDH3B1	ENSG00000006534	0.282665	0.332988	0.571508
TTC22	ENSG00000006555	-0.944437	0.000634339	0.00692727
PHTF2	ENSG00000006576	0.497457	0.0149289	0.0738061
CCL26	ENSG00000006606	1.80929	0.364634
FARP2	ENSG00000006607	0.198385	0.0885272	0.252174
USH1C	ENSG00000006611	-0.34089	0.674593	0.832592
GGCT	ENSG00000006625	1.12435	0.000492984	0.00573377
DBF4	ENSG00000006634	0.480486	0.0122216	0.0638912
TBXA2R	ENSG00000006638	0.123916	0.694023	0.844503
IFRD1	ENSG00000006652	-0.0745324	0.706183	0.852415
LGALS14	ENSG00000006659	1.31202	0.597553
COX10	ENSG00000006695	-0.201155	0.371507	0.60815
GTF2IRD1	ENSG00000006704	0.629	0.00347481	0.0253958
PAF1	ENSG00000006712	-0.396086	0.0335461	0.131002
VPS41	ENSG00000006715	0.107738	0.311964	0.550723
ARHGAP44	ENSG00000006740	-0.0927065	0.676955	0.83399
ELAC2	ENSG00000006744	-0.262658	0.0656782	0.206784
SCIN	ENSG00000006747	1.01517	0.0331855	0.129987
ARSD	ENSG00000006756	0.775377	0.000132334	0.00203008
PNPLA4	ENSG00000006757	0.368492	0.0845476	0.244614
MYH13	ENSG00000006788	-0.364523	0.197042	0.419045
ADIPOR2	ENSG00000006831	-0.198933	0.215313	0.442101
CDKL3	ENSG00000006837	0.52155	0.115166	0.299273
UPP2	ENSG00000007001	-2.43006	4.86783e-09	4.8635e-07
PRSS21	ENSG00000007038	-2.24113	0.00470645	0.0317308
MARK4	ENSG00000007047	-0.124976	0.559206	0.756595
PROM1	ENSG00000007062	-2.07418	2.72567e-09	2.98873e-07
CCDC124	ENSG00000007080	-0.333443	0.224788	0.453465
CEACAM21	ENSG00000007129	-0.221046	0.737306	0.869233
PAFAH1B1	ENSG00000007168	-0.331985	0.0112349	0.0602989
NOS2	ENSG00000007171	-0.370425	0.598296	0.782814
DNAH9	ENSG00000007174	-1.0567	0.0136866	0.0692753
BLTP2	ENSG00000007202	0.905686	4.95743e-05	0.000955031
SLC13A2	ENSG00000007216	-3.76937	1.20759e-11	2.9653e-09
GAS7	ENSG00000007237	-1.46321	8.36113e-12	2.1757e-09
TRAPPC6A	ENSG00000007255	-0.47247	0.171477	0.38422
MATK	ENSG00000007264	-0.159329	0.759662	0.882073
CEACAM7	ENSG00000007306	5.67774	0.000557151	0.0062953
CD79B	ENSG00000007312	-0.730325	0.142562	0.342378
SCN4A	ENSG00000007314	-2.03771	8.88483e-06	0.000239047
ST7L	ENSG00000007341	0.257639	0.0564008	0.186748
TKTL1	ENSG00000007350	1.45623	0.171079	0.383625
PAX6	ENSG00000007372	0.297826	0.675464	0.833295
RPUSD1	ENSG00000007376	0.108218	0.715243	0.857818
RHBDF1	ENSG00000007384	-0.118546	0.547732	0.749123
LUC7L	ENSG00000007392	0.343753	0.155104	0.361041
CACNA2D2	ENSG00000007402	1.1083	0.0244479	0.104765
BAIAP3	ENSG00000007516	0.335664	0.518099	0.728312
TSR3	ENSG00000007520	-0.124245	0.757917	0.881561
PIGQ	ENSG00000007541	0.573992	0.0532282	0.179371
CRAMP1	ENSG00000007545	0.0487762	0.768442	0.886194
TEAD3	ENSG00000007866	-0.0514087	0.785409	0.895288
SELE	ENSG00000007908	0.170602	0.802166	0.904558
DNAJC11	ENSG00000007923	0.13199	0.296975	0.535209
FMO3	ENSG00000007933	0.0221105	0.965174	0.985641
MYLIP	ENSG00000007944	0.0829176	0.672898	0.831721
NOX1	ENSG00000007952	1.24814	0.121985	0.310611
E2F2	ENSG00000007968	1.05688	0.0290245	0.118065
PSMB1	ENSG00000008018	0.337799	0.0865607	0.248173
SYN1	ENSG00000008056	0.625393	0.219517	0.447047
JARID2	ENSG00000008083	0.111116	0.526802	0.734791
CDKL5	ENSG00000008086	0.399013	0.0169203	0.080932
CAMK1G	ENSG00000008118	-0.0115959	0.987685	0.994358
CDK11A	ENSG00000008128	-0.177076	0.619597	0.796444
NADK	ENSG00000008130	0.0892816	0.534267	0.740406
TFAP2B	ENSG00000008196	2.1654	0.00126819	0.0119075
TFAP2D	ENSG00000008197	-0.165934	0.956513
DLEC1	ENSG00000008226	-0.478256	0.143546	0.343937
CYTH3	ENSG00000008256	-0.158498	0.496033	0.711921
ADAM22	ENSG00000008277	0.434045	0.084146	0.243816
SYPL1	ENSG00000008282	0.60293	0.0129006	0.0666118
CYB561	ENSG00000008283	1.47227	2.55589e-05	0.000563702
SPAG9	ENSG00000008294	-0.0689727	0.747397	0.875322
CELSR3	ENSG00000008300	1.3261	0.000447605	0.00529429
AASS	ENSG00000008311	-0.849986	0.00180015	0.0154642
PLEKHG6	ENSG00000008323	-0.805288	0.00044743	0.00529401
SS18L2	ENSG00000008324	0.334608	0.422459	0.651924
MPND	ENSG00000008382	-0.259544	0.35587	0.593497
MGST1	ENSG00000008394	0.486754	0.16918	0.380909
CRY1	ENSG00000008405	-0.116652	0.533321	0.739772
PGLYRP1	ENSG00000008438	-0.405104	0.441178	0.66809
NFIX	ENSG00000008441	-1.91676	1.03435e-17	1.44267e-14
ST3GAL1	ENSG00000008513	0.548859	0.0137371	0.0694405
MMP25	ENSG00000008516	0.517893	0.216209	0.443418
IL32	ENSG00000008517	-0.62403	0.117386	0.302841
PKD1	ENSG00000008710	-0.662361	0.00529056	0.0345074
MAPK8IP2	ENSG00000008735	1.50397	0.0166993	0.0801718
MED24	ENSG00000008838	-0.174531	0.462478	0.685773
RHOBTB2	ENSG00000008853	-0.723053	0.000207705	0.00291682
HEATR5B	ENSG00000008869	0.0581207	0.682589	0.837566
SEC62	ENSG00000008952	0.256559	0.151874	0.356324
RPS20	ENSG00000008988	-0.513693	0.0455465	0.161777
CSDE1	ENSG00000009307	0.0594593	0.737426	0.86931
UBE3C	ENSG00000009335	0.425977	0.00096237	0.0096124
REV3L	ENSG00000009413	-0.476911	0.0067915	0.0414733
TENM1	ENSG00000009694	-0.526937	0.183449	0.400143
PAX7	ENSG00000009709	4.2581	0.0011134	0.0107693
MASP2	ENSG00000009724	-0.556359	0.0214194	0.0956182
IYD	ENSG00000009765	4.3883	5.43214e-10	7.54446e-08
FAM76A	ENSG00000009780	-0.25549	0.0837845	0.243133
TRAF3IP3	ENSG00000009790	0.809695	0.0108963	0.0589241
POMT2	ENSG00000009830	-0.285143	0.161827	0.371339
VTA1	ENSG00000009844	0.573236	0.0152303	0.0748964
MLXIPL	ENSG00000009950	-3.32926	1.55009e-15	1.10306e-12
BAZ1B	ENSG00000009954	0.159146	0.281878	0.51787
RANBP9	ENSG00000010017	0.76029	6.88264e-07	2.93747e-05
ETV7	ENSG00000010030	-0.159547	0.748079	0.875592
SPRTN	ENSG00000010072	0.506877	0.00462359	0.0313231
METTL13	ENSG00000010165	0.551286	0.00497912	0.033007
DYRK4	ENSG00000010219	0.268933	0.183672	0.400329
ZNF207	ENSG00000010244	0.302855	0.179254	0.394658
UQCRC1	ENSG00000010256	0.22945	0.386198	0.620884
STARD3NL	ENSG00000010270	0.148261	0.288956	0.52617
CD9	ENSG00000010278	1.15363	1.48961e-07	8.17972e-06
HHATL	ENSG00000010282	-0.76343	0.542021	0.745716
NCAPD2	ENSG00000010292	0.328941	0.0765604	0.22911
IFFO1	ENSG00000010295	-0.593282	0.00880299	0.0503364
GIPR	ENSG00000010310	0.508505	0.207869	0.432625
PHF7	ENSG00000010318	-0.231569	0.449471	0.674612
SEMA3G	ENSG00000010319	-1.68428	1.02527e-05	0.000268596
NISCH	ENSG00000010322	-0.601442	0.00361591	0.0261204
STAB1	ENSG00000010327	-1.12197	1.91094e-05	0.000447181
FUZ	ENSG00000010361	-0.742558	0.00734838	0.0438901
SLC6A13	ENSG00000010379	1.03077	0.242021	0.474066
IDS	ENSG00000010404	-0.056351	0.801876	0.904347
PRSS3	ENSG00000010438	-1.71399	0.0709193	0.21732
ZNF200	ENSG00000010539	0.523209	0.0154761	0.0758769
CD4	ENSG00000010610	0.0388084	0.91079	0.960377
LRRC23	ENSG00000010626	-0.256842	0.347273	0.58512
BTK	ENSG00000010671	0.423774	0.267334	0.502391
HFE	ENSG00000010704	0.618464	0.0704484	0.216486
SCMH1	ENSG00000010803	-0.215092	0.0618967	0.199011
FYN	ENSG00000010810	-0.403159	0.0350816	0.135347
HIVEP2	ENSG00000010818	-0.205217	0.371771	0.608405
FMO1	ENSG00000010932	-0.510571	0.121314	0.309608
ELOA	ENSG00000011007	0.146663	0.228713	0.458888
LYPLA2	ENSG00000011009	0.292345	0.150138	0.353794
CLCN6	ENSG00000011021	-0.254098	0.0631828	0.201622
MRC2	ENSG00000011028	-0.901098	0.000630485	0.00689382
NME1-NME2	ENSG00000011052
SLC6A7	ENSG00000011083	-0.526954	0.495421	0.711308
TSPAN9	ENSG00000011105	0.382483	0.00484483	0.0323691
BTBD7	ENSG00000011114	0.0511784	0.665609	0.826777
APBA3	ENSG00000011132	-0.237915	0.24361	0.475798
MKS1	ENSG00000011143	-0.00517024	0.983736	0.992647
ABHD5	ENSG00000011198	-0.567277	0.00643421	0.0398286
ANOS1	ENSG00000011201	0.67801	0.0340254	0.132473
AKAP8L	ENSG00000011243	0.286664	0.118956	0.305599
MBTD1	ENSG00000011258	0.301442	0.176753	0.391613
UTP18	ENSG00000011260	0.687702	0.0181062	0.0848927
RNF216	ENSG00000011275	-0.204535	0.0445134	0.159275
TTC19	ENSG00000011295	-0.385997	0.00347786	0.0254074
PTBP1	ENSG00000011304	0.0868613	0.530084	0.737095
DPF1	ENSG00000011332	-0.376081	0.352847	0.590234
SYT7	ENSG00000011347	-0.307575	0.26477	0.49947
LARS2	ENSG00000011376	-0.0468307	0.723905	0.86179
PIK3C2A	ENSG00000011405	0.141199	0.343936	0.581916
PLAUR	ENSG00000011422	0.771494	0.033516	0.130984
ANLN	ENSG00000011426	2.2802	3.79953e-08	2.6819e-06
WIZ	ENSG00000011451	-0.274085	0.137728	0.335271
RABGAP1	ENSG00000011454	-0.0286388	0.748207	0.875596
DCN	ENSG00000011465	-0.97674	0.000745895	0.00787954
QPCTL	ENSG00000011478	-0.137244	0.614349	0.793078
PPP5C	ENSG00000011485	-0.527495	0.00657579	0.0404394
CEP68	ENSG00000011523	-0.485144	0.000903033	0.00915079
MAP4K3	ENSG00000011566	0.517658	0.0120184	0.063132
ZBTB32	ENSG00000011590	-0.248196	0.409577	0.641032
TYROBP	ENSG00000011600	0.16071	0.656197	0.82031
LDAF1	ENSG00000011638	-0.149197	0.617999	0.795347
GABRA3	ENSG00000011677	3.84091	0.00849938	0.049164
BRCA1	ENSG00000012048	0.300773	0.271392	0.50681
ERCC1	ENSG00000012061	-0.711626	9.12948e-05	0.00152752
CD22	ENSG00000012124	0.536145	0.305633	0.544092
SEMA3B	ENSG00000012171	0.791393	0.127647	0.319726
MBTPS2	ENSG00000012174	0.496795	0.0053102	0.0345902
PRICKLE3	ENSG00000012211	-0.373573	0.177683	0.392533
LTF	ENSG00000012223	-1.54722	0.0339785	0.13235
EXTL3	ENSG00000012232	-0.134091	0.474909	0.694871
NR1H4	ENSG00000012504	0.359822	0.905852
ELOVL5	ENSG00000012660	0.627155	0.00386904	0.0274318
ALOX5	ENSG00000012779	-0.0802006	0.770958	0.887414
KDM5D	ENSG00000012817	-1.67532	0.423743
CALCOCO1	ENSG00000012822	-0.822287	2.24477e-07	1.14434e-05
UBR7	ENSG00000012963	0.368523	0.0933307	0.261026
MAP4K5	ENSG00000012983	0.00619799	0.977054	0.989837
EHD3	ENSG00000013016	-0.657908	0.0235711	0.102176
PSMC4	ENSG00000013275	0.406217	0.047794	0.166786
MAN2B2	ENSG00000013288	0.243564	0.115425	0.299662
SLC7A14	ENSG00000013293	-2.13487	5.36152e-07	2.35751e-05
CLDN11	ENSG00000013297	-1.67172	7.55225e-09	6.8937e-07
SLC25A39	ENSG00000013306	0.0404933	0.859585	0.93372
MVP	ENSG00000013364	0.121377	0.583851	0.772758
NUB1	ENSG00000013374	-0.0887006	0.578726	0.769596
PGM3	ENSG00000013375	0.132146	0.467022	0.688944
RWDD2A	ENSG00000013392	-0.185038	0.490149	0.707292
CLK1	ENSG00000013441	0.135251	0.433656	0.661476
POLR3B	ENSG00000013503	0.142995	0.47011	0.691395
ANGEL1	ENSG00000013523	-0.493246	0.00438146	0.0301197
RNF14	ENSG00000013561	0.495701	0.00245705	0.0195515
DNASE1L1	ENSG00000013563	0.411842	0.296407	0.534552
DDX11	ENSG00000013573	0.201558	0.443899	0.670349
HEBP1	ENSG00000013583	0.122674	0.476652	0.695938
GPRC5A	ENSG00000013588	2.16178	1.15989e-06	4.60639e-05
MAMLD1	ENSG00000013619	-0.114289	0.744512	0.873661
CD6	ENSG00000013725	0.555296	0.132463	0.327254
TACC3	ENSG00000013810	0.670582	0.0332796	0.130268
UFL1	ENSG00000014123	0.26406	0.19078	0.410281
POLA2	ENSG00000014138	-0.0324183	0.900459	0.95539
ZC3H3	ENSG00000014164	-0.282238	0.151742	0.356106
CAPN1	ENSG00000014216	0.0912879	0.523252	0.732418
ACP3	ENSG00000014257	1.72524	3.04028e-05	0.000647992
MDH1	ENSG00000014641	-0.0619985	0.761881	0.882679
SLC30A9	ENSG00000014824	0.335589	0.018853	0.0873717
MTMR11	ENSG00000014914	0.273264	0.459278	0.682941
COX15	ENSG00000014919	0.20712	0.187463	0.405676
CCDC88C	ENSG00000015133	0.575394	0.00536182	0.0348483
YAF2	ENSG00000015153	0.420013	0.00210735	0.0173796
ZMYND11	ENSG00000015171	0.188018	0.185954	0.403342
WAS	ENSG00000015285	-0.0131388	0.965764	0.985839
DPEP1	ENSG00000015413	1.72333	0.0858606	0.246999
BID	ENSG00000015475	0.0240242	0.904803	0.957121
MATR3	ENSG00000015479	0.363506	0.0208478	0.0937022
NPC1L1	ENSG00000015520	0.884341	0.116938	0.302153
XYLT2	ENSG00000015532	0.17489	0.535568	0.741325
RGPD5	ENSG00000015568	-0.0596384	0.865933	0.937447
STMN4	ENSG00000015592	1.19921	0.345615	0.583765
NUDCD3	ENSG00000015676	0.026325	0.854523	0.931165
ISL1	ENSG00000016082	-1.72533	0.306134
CHDH	ENSG00000016391	-0.0491707	0.879821	0.944229
IL20RA	ENSG00000016402	0.281071	0.519896	0.729743
CLCA1	ENSG00000016490	-0.350171	0.843673
CLCA4	ENSG00000016602	-1.09903	0.0345128	0.133736
GLT8D1	ENSG00000016864	0.0821647	0.601588	0.785058
ATP2C1	ENSG00000017260	0.37573	0.00297271	0.022578
IGF1	ENSG00000017427	-1.23193	0.00172966	0.0150141
SLC38A5	ENSG00000017483	0.0555707	0.89521	0.952521
RALBP1	ENSG00000017797	0.151728	0.499209	0.714525
RUFY3	ENSG00000018189	0.159904	0.283078	0.519152
CNTN1	ENSG00000018236	-1.00562	0.000632136	0.00690753
SLC11A1	ENSG00000018280	-0.0893309	0.824996	0.915352
WWTR1	ENSG00000018408	-0.30763	0.133553	0.32886
AGPS	ENSG00000018510	-0.0676705	0.784398	0.894971
ZNF285CP	ENSG00000018607	1.06642	0.610307
STEEP1	ENSG00000018610	-0.400219	0.00945479	0.0530543
ATP1A2	ENSG00000018625	-2.29395	5.65239e-07	2.47294e-05
TTC27	ENSG00000018699	-0.354189	0.0477693	0.166734
ZNF582	ENSG00000018869	-0.00497682	0.98728	0.99418
VSIG2	ENSG00000019102	-0.579427	0.217248	0.444502
PHLDB1	ENSG00000019144	-1.22208	6.79578e-07	2.90751e-05
MARCO	ENSG00000019169	-2.35044	0.00630971	0.039246
CYP24A1	ENSG00000019186	-4.05426	7.99705e-13	3.06427e-10
PRDM11	ENSG00000019485	-0.892165	0.000111789	0.00178724
SYT13	ENSG00000019505	1.28904	0.0246809	0.105484
SNAI2	ENSG00000019549	-1.0173	0.000507995	0.00586339
CD74	ENSG00000019582	0.361231	0.33654	0.574644
HGF	ENSG00000019991	-0.538604	0.114859	0.298771
ZRANB1	ENSG00000019995	-0.238904	0.169894	0.381924
NCDN	ENSG00000020129	-0.16109	0.400043	0.63287
ADGRA2	ENSG00000020181	-1.30502	0.000625096	0.00685974
CCT8L1P	ENSG00000020219	2.50798	0.00594575	0.0375652
ZFP64	ENSG00000020256	0.13076	0.485318	0.702706
MNAT1	ENSG00000020426	-0.0297294	0.878741	0.94355
SAMD4A	ENSG00000020577	-0.783686	0.00476933	0.0320489
RUNX3	ENSG00000020633	-0.0916221	0.795398	0.900478
MRE11	ENSG00000020922	-0.417097	0.00283966	0.0218241
PLEKHB1	ENSG00000021300	-1.77047	4.73425e-09	4.77106e-07
SERPINB1	ENSG00000021355	-0.013908	0.942288	0.974363
CYP3A43	ENSG00000021461	0.196268	0.728907	0.864462
SLC7A9	ENSG00000021488	0.675422	0.293263	0.531127
SPAST	ENSG00000021574	0.545698	0.000511074	0.00588917
NRXN3	ENSG00000021645	1.68447	0.000778763	0.00816437
OSBPL5	ENSG00000021762	-0.0858894	0.770681	0.887215
AQR	ENSG00000021776	0.379009	0.0400843	0.148313
CPS1	ENSG00000021826	-0.549162	0.161407	0.370659
C8B	ENSG00000021852	-1.53487	0.612995
FHL1	ENSG00000022267	-2.84801	2.29965e-12	7.35655e-10
RTF2	ENSG00000022277	0.401865	0.0743614	0.224616
GABRA1	ENSG00000022355	1.81281	0.549204	0.750223
NLRP2	ENSG00000022556	0.0298367	0.956236	0.981312
SLC45A4	ENSG00000022567	0.0406094	0.837075	0.922182
RNF10	ENSG00000022840	-0.00311032	0.976289	0.98977
ZNF839	ENSG00000022976	-0.351183	0.131908	0.326414
ZDHHC6	ENSG00000023041	-0.0687631	0.644727	0.812904
GRAMD1B	ENSG00000023171	-0.356924	0.193133	0.413888
RNH1	ENSG00000023191	-0.293122	0.127257	0.319209
NDUFS1	ENSG00000023228	0.264544	0.0250652	0.106622
RB1CC1	ENSG00000023287	0.147892	0.320331	0.559284
ERP44	ENSG00000023318	0.109535	0.365034	0.60227
ALAS1	ENSG00000023330	0.500229	0.0334204	0.130686
BIRC3	ENSG00000023445	0.562543	0.193873	0.415064
AKAP11	ENSG00000023516	-0.0858545	0.490738	0.707703
GLRX2	ENSG00000023572	0.678154	0.000247524	0.00335181
SNAPC1	ENSG00000023608	0.0415526	0.87164	0.939988
DERA	ENSG00000023697	0.439142	0.0186289	0.0866324
STRAP	ENSG00000023734	0.26738	0.252055	0.485039
ABCC2	ENSG00000023839	2.07089	0.000132733	0.00203351
DEF6	ENSG00000023892	-0.0252102	0.923208	0.965271
PLEKHO1	ENSG00000023902	-0.476922	0.025832	0.108995
GCLM	ENSG00000023909	0.344454	0.160241	0.368981
UBR2	ENSG00000024048	-0.0324901	0.809482	0.908021
EHD2	ENSG00000024422	-1.42154	9.95328e-12	2.57082e-09
DEPDC1	ENSG00000024526	1.75708	1.96947e-05	0.000457517
CCDC28A	ENSG00000024862	0.0616838	0.849909	0.929187
RRAGD	ENSG00000025039	-1.41324	3.0907e-05	0.000656732
HSF2	ENSG00000025156	0.102481	0.652308	0.81773
PHF20	ENSG00000025293	0.256638	0.0874654	0.250068
HSD17B6	ENSG00000025423	3.41611	1.49923e-06	5.66991e-05
NR1H3	ENSG00000025434	-0.493292	0.0695126	0.214575
TYMP	ENSG00000025708	0.548616	0.0675154	0.210478
NCAPH2	ENSG00000025770	-0.208382	0.32213	0.560916
TOMM34	ENSG00000025772	0.507569	0.0409473	0.150389
SEC63	ENSG00000025796	0.214192	0.226767	0.456295
KPNA6	ENSG00000025800	0.321056	0.0656284	0.206694
VIM	ENSG00000026025	-0.986149	0.00014961	0.00223511
RTEL1-TNFRSF6B	ENSG00000026036	-0.251971	0.338062	0.576171
FAS	ENSG00000026103	-0.371	0.158641	0.366432
RNASET2	ENSG00000026297	0.32925	0.0941003	0.262435
CD44	ENSG00000026508	0.658041	0.0213825	0.0955491
KCNG1	ENSG00000026559	-0.294067	0.618896	0.796055
AGPAT4	ENSG00000026652	-0.84632	7.72535e-06	0.000213282
SLAMF7	ENSG00000026751	0.510223	0.236743	0.467456
BTN3A1	ENSG00000026950	-0.319511	0.158559	0.36634
MIPEP	ENSG00000027001	0.615961	0.00847935	0.0490814
PRKCH	ENSG00000027075	-0.132409	0.544141	0.746789
INSRR	ENSG00000027644	-1.76538	0.000759548	0.007999
IFNGR1	ENSG00000027697	-0.38592	0.137377	0.334768
B4GALT7	ENSG00000027847	-0.267182	0.228801	0.458914
SH2D2A	ENSG00000027869	-0.12992	0.763501	0.883462
VRK2	ENSG00000028116	0.401051	0.0109516	0.0591591
TNFRSF1B	ENSG00000028137	-0.764008	0.00664715	0.0407919
VEZT	ENSG00000028203	0.473164	0.00224658	0.0182613
POU2F2	ENSG00000028277	-0.30367	0.258235	0.492528
BRD9	ENSG00000028310	-0.0605232	0.69843	0.847139
SNX1	ENSG00000028528	-0.387534	0.00255353	0.0201309
TBPL1	ENSG00000028839	0.103743	0.559668	0.756867
BMAL2	ENSG00000029153	0.149706	0.618954	0.796055
BCLAF1	ENSG00000029363	0.0289842	0.862	0.935018
SLC39A9	ENSG00000029364	0.248049	0.134621	0.330546
ANK1	ENSG00000029534	0.673075	0.234853	0.465573
IBSP	ENSG00000029559	4.34359	0.000514728	0.00592345
TFB1M	ENSG00000029639	0.371647	0.132684	0.327524
RABEP1	ENSG00000029725	0.206041	0.197512	0.419762
HMGB3	ENSG00000029993	1.85789	1.94086e-05	0.000452076
NUP160	ENSG00000030066	0.195407	0.217977	0.445368
BAK1	ENSG00000030110	0.110212	0.635875	0.806623
MUSK	ENSG00000030304	-0.571691	0.155403	0.361588
IKZF2	ENSG00000030419	1.22983	1.75551e-05	0.000417773
GRN	ENSG00000030582	0.217378	0.466454	0.688515
FAM13B	ENSG00000031003	0.0356699	0.780946	0.893194
ARHGAP31	ENSG00000031081	-0.444132	0.0218965	0.0971335
CENPQ	ENSG00000031691	0.303849	0.462128	0.685496
SARS1	ENSG00000031698	0.266345	0.0969778	0.267631
RANBP3	ENSG00000031823	-0.0630035	0.637969	0.808157
ARID4A	ENSG00000032219	-0.241133	0.163688	0.373987
EIPR1	ENSG00000032389	0.587032	0.00497219	0.0329862
PNPLA6	ENSG00000032444	-0.36362	0.0550146	0.18364
IFT88	ENSG00000032742	0.0580196	0.752033	0.877863
ALG1	ENSG00000033011	0.0359646	0.9035	0.956677
ZCCHC8	ENSG00000033030	0.0444298	0.808947	0.907742
ABCF2	ENSG00000033050	-0.332598	0.0483566	0.16791
CHPF2	ENSG00000033100	0.179623	0.365313	0.602503
LRRC7	ENSG00000033122	-0.39436	0.167132	0.378375
FUT8	ENSG00000033170	0.847149	9.71909e-05	0.00160386
UBA6	ENSG00000033178	0.686777	2.47117e-09	2.77065e-07
GAB2	ENSG00000033327	-0.411342	0.0601878	0.195172
ATP6V0A1	ENSG00000033627	-0.511614	0.00126542	0.0118932
PIAS1	ENSG00000033800	0.173943	0.234125	0.464894
SLC4A7	ENSG00000033867	-0.323235	0.112212	0.294325
APBA2	ENSG00000034053	-0.517026	0.122548	0.311542
MAP2K3	ENSG00000034152	-0.670152	0.00673651	0.0412169
CLXN	ENSG00000034239	-1.23035	0.0118141	0.0624201
TMSB10	ENSG00000034510	0.622428	0.0590942	0.192647
ASTE1	ENSG00000034533	0.314869	0.0872657	0.24962
RNF19A	ENSG00000034677	0.691798	0.000570091	0.00640209
PEX3	ENSG00000034693	0.183149	0.451704	0.676441
GABARAPL2	ENSG00000034713	0.0941956	0.607739	0.788995
MYOC	ENSG00000034971	-2.80749	0.000931048	0.00937473
SH3YL1	ENSG00000035115	-0.229082	0.206097	0.430711
FAM136A	ENSG00000035141	0.257218	0.164106	0.374686
VCL	ENSG00000035403	-0.266495	0.208024	0.432741
DEPDC1B	ENSG00000035499	1.37137	0.00390696	0.0276165
DAPK2	ENSG00000035664	-0.932491	0.00027707	0.0036637
NSMAF	ENSG00000035681	-0.136875	0.248833	0.481741
ADSS2	ENSG00000035687	0.943053	3.85435e-06	0.00012097
STAP1	ENSG00000035720	1.54053	0.00967258	0.0539465
TIMP2	ENSG00000035862	-0.822514	0.00132434	0.0122922
RFC1	ENSG00000035928	-0.256298	0.0919524	0.25853
TBC1D23	ENSG00000036054	0.156826	0.390036	0.624347
CUL3	ENSG00000036257	0.421653	0.00480007	0.0321913
MYOM2	ENSG00000036448	-0.866002	0.138416	0.336289
OTC	ENSG00000036473
CYP46A1	ENSG00000036530	-0.946929	0.0206445	0.0930522
ZZZ3	ENSG00000036549	0.105653	0.445032	0.671273
SLC18A1	ENSG00000036565	2.50949	0.0770562
USP2	ENSG00000036672	-2.1556	5.64848e-09	5.48626e-07
CASR	ENSG00000036828	0.640423	0.672965
TUBG2	ENSG00000037042	-0.629997	0.0204266	0.0924524
RPL26L1	ENSG00000037241	0.48903	0.180878	0.396794
FLT4	ENSG00000037280	-1.11433	2.07822e-05	0.000478635
NSUN2	ENSG00000037474	0.203516	0.201438	0.424766
FBXO42	ENSG00000037637	-0.0468512	0.760457	0.882304
MFAP3	ENSG00000037749	0.422785	0.00216257	0.0177195
MRI1	ENSG00000037757	0.101522	0.617236	0.794859
METTL1	ENSG00000037897	0.201855	0.446112	0.672117
HOXC8	ENSG00000037965	0.093319	0.775364	0.889963
AGA	ENSG00000038002	0.660137	0.00144537	0.0131265
PI4K2B	ENSG00000038210	0.408427	0.0753228	0.226553
BOD1L1	ENSG00000038219	-0.275316	0.0350167	0.135156
MAT2B	ENSG00000038274	0.312012	0.156822	0.363771
TLL1	ENSG00000038295	-0.936415	0.00153494	0.0137484
EDC4	ENSG00000038358	0.00139083	0.99238	0.996369
TRIO	ENSG00000038382	-0.458629	0.0528053	0.178383
VCAN	ENSG00000038427	1.10562	0.000662804	0.00716408
CLEC16A	ENSG00000038532	-0.0446664	0.737059	0.869024
MSR1	ENSG00000038945	1.5166	0.00043103	0.00514712
CDH1	ENSG00000039068	1.37292	2.38905e-10	3.78654e-08
MTREX	ENSG00000039123	-0.237642	0.0652506	0.206201
DNAH5	ENSG00000039139	0.134841	0.686332	0.839827
ZFYVE16	ENSG00000039319	0.418668	0.00203063	0.0169311
RIPOR1	ENSG00000039523	-0.218335	0.239258	0.470726
C6	ENSG00000039537	-2.26137	0.000335643	0.00423428
RAI14	ENSG00000039560	0.936491	2.49498e-05	0.000554125
SOX30	ENSG00000039600	0.374817	0.719117	0.859452
PNKP	ENSG00000039650	-0.152033	0.511373	0.723424
BEST2	ENSG00000039987	-1.05	0.0373112	0.141383
PHLPP2	ENSG00000040199	0.243846	0.11612	0.300795
SPDL1	ENSG00000040275	0.338872	0.127437	0.319378
STAU2	ENSG00000040341	0.667311	6.64959e-05	0.00120137
SLC66A1	ENSG00000040487	-0.0640941	0.791804	0.898773
CTNS	ENSG00000040531	-0.230167	0.26156	0.495799
RTN4R	ENSG00000040608	-0.132073	0.812451	0.909595
PHF23	ENSG00000040633	0.106213	0.598228	0.782792
CDH10	ENSG00000040731	-0.987896	0.745495
INPP4A	ENSG00000040933	0.196295	0.129957	0.323585
RAB27B	ENSG00000041353	1.74873	5.61832e-24	2.44882e-20
PSMA4	ENSG00000041357	0.695092	8.18891e-05	0.0014066
MYO16	ENSG00000041515	-0.328662	0.583755	0.77268
LSG1	ENSG00000041802	-0.0235033	0.861595	0.93484
PARP3	ENSG00000041880	-0.352198	0.098165	0.269967
TNC	ENSG00000041982	0.439994	0.41356	0.644228
THAP3	ENSG00000041988	-0.00175385	0.994698	0.997473
RIPOR3	ENSG00000042062	-0.92152	6.12067e-05	0.00112327
TDP1	ENSG00000042088	-0.0814955	0.612059	0.791672
AIFM2	ENSG00000042286	-1.10269	1.48815e-06	5.63414e-05
C2orf83	ENSG00000042304	2.8966	0.0187764	0.0871315
SPATA7	ENSG00000042317	-0.283461	0.182669	0.399195
MED17	ENSG00000042429	0.0694061	0.660875	0.824055
RETSAT	ENSG00000042445	-0.38527	0.178051	0.392974
CAPG	ENSG00000042493	0.652301	0.00730615	0.0437106
AP2S1	ENSG00000042753	0.346857	0.112377	0.29446
USH2A	ENSG00000042781	-0.254392	0.339618	0.577496
ZPBP	ENSG00000042813	-0.108532	0.933299
TG	ENSG00000042832	1.3547	0.00120102	0.0114017
ADAM28	ENSG00000042980	0.677782	0.00479311	0.0321762
BARX2	ENSG00000043039	-1.42136	0.000827315	0.00855231
DCUN1D1	ENSG00000043093	0.497978	0.000885954	0.00900388
JADE2	ENSG00000043143	-0.175681	0.430991	0.659219
ZIC2	ENSG00000043355	2.65081	0.0121455	0.0636174
LCP2	ENSG00000043462	0.667879	0.0276823	0.114245
TRIT1	ENSG00000043514	-0.113086	0.537434	0.742429
ADRB1	ENSG00000043591	-1.75998	0.00746684	0.0444227
GUCA2B	ENSG00000044012	0.121229	0.968222
CUL7	ENSG00000044090	-0.131875	0.525533	0.733903
CTNNA1	ENSG00000044115	0.390433	0.01145	0.061038
PHKA2	ENSG00000044446	-0.230056	0.145023	0.346127
CNTLN	ENSG00000044459	-0.37408	0.0498153	0.171522
EPHA3	ENSG00000044524	-0.107041	0.744277	0.873487
HSPA5	ENSG00000044574	0.363783	0.127444	0.319378
DSG2	ENSG00000046604	0.103796	0.739059	0.870499
GEMIN8	ENSG00000046647	-0.0643007	0.719581	0.859637
OFD1	ENSG00000046651	-0.189964	0.296673	0.534914
GPM6B	ENSG00000046653	-0.555574	0.0846969	0.244844
MAGEC2	ENSG00000046774	0.654438	0.829641
PREX2	ENSG00000046889	-0.831902	0.00106611	0.0104392
WDR37	ENSG00000047056	0.212074	0.168241	0.379801
YTHDC2	ENSG00000047188	0.0553232	0.697663	0.84671
CTPS2	ENSG00000047230	1.02275	0.000109083	0.00175121
ATP6V1H	ENSG00000047249	0.668283	3.74206e-05	0.000765404
POLR2B	ENSG00000047315	0.207865	0.0461794	0.163219
ATOSA	ENSG00000047346	0.657712	0.00165196	0.0145423
ARAP2	ENSG00000047365	0.493511	0.0444978	0.159236
TPR	ENSG00000047410	0.122439	0.439681	0.666917
CP	ENSG00000047457	2.358	0.0019648	0.0165008
KATNIP	ENSG00000047578	0.0888215	0.574841	0.767144
DTNBP1	ENSG00000047579	0.295476	0.143234	0.343454
XK	ENSG00000047597	-0.385619	0.519607	0.729636
ANO2	ENSG00000047617	-0.411595	0.14184	0.341461
C12orf4	ENSG00000047621	0.590559	0.000160066	0.00236699
SCML1	ENSG00000047634	0.275838	0.304037	0.542358
WWC3	ENSG00000047644	0.191172	0.417273	0.64727
ARHGAP6	ENSG00000047648	-1.33707	1.75647e-05	0.000417773
FAM184B	ENSG00000047662	0.0953786	0.827746	0.917202
MAP4	ENSG00000047849	-0.188652	0.154437	0.36006
GOPC	ENSG00000047932	0.0120539	0.937773	0.972062
ROS1	ENSG00000047936	-0.0479291	0.974793	0.989169
USP28	ENSG00000048028	0.115712	0.562696	0.758853
HDAC9	ENSG00000048052	-0.32355	0.13661	0.333459
TSPAN17	ENSG00000048140	1.20786	4.5621e-05	0.000895192
NOP16	ENSG00000048162	-0.545389	0.0101569	0.055914
CC2D2A	ENSG00000048342	-0.0527966	0.826577	0.916283
RRM2B	ENSG00000048392	1.03968	6.2549e-06	0.000180997
ZNF800	ENSG00000048405	0.291341	0.0407652	0.149957
TNFRSF17	ENSG00000048462	-0.128049	0.808661	0.907719
SNX29	ENSG00000048471	-0.254826	0.0969061	0.26756
LMO3	ENSG00000048540	0.0986317	0.736714	0.868794
MRPS10	ENSG00000048544	0.605528	0.00379419	0.027022
GUCA1A	ENSG00000048545	0.598674	0.843969
RSF1	ENSG00000048649	0.0973179	0.385089	0.62028
VPS13D	ENSG00000048707	0.0694845	0.533969	0.740228
CELF2	ENSG00000048740	-0.754567	0.00485086	0.0324032
FAM120A	ENSG00000048828	0.487322	8.57877e-05	0.00145564
R3HDM1	ENSG00000048991	0.322222	0.0199138	0.0907468
COL9A2	ENSG00000049089	-0.274641	0.441948	0.668849
KITLG	ENSG00000049130	0.914726	0.00140993	0.0128901
ERCC8	ENSG00000049167	-0.0621248	0.71804	0.859001
ADAMTS6	ENSG00000049192	0.952192	0.0114001	0.0608835
H6PD	ENSG00000049239	-0.612715	0.000236907	0.00323999
VAMP3	ENSG00000049245	0.168754	0.394265	0.627803
PER3	ENSG00000049246	-0.443355	0.219103	0.446592
UTS2	ENSG00000049247	2.1361	0.0592091	0.192787
TNFRSF9	ENSG00000049249	2.13239	0.00171711	0.0149316
EPN3	ENSG00000049283	2.58784	8.68816e-08	5.44869e-06
LTBP1	ENSG00000049323	-0.127416	0.720306	0.859972
RCN1	ENSG00000049449	-0.403648	0.0807093	0.23721
ELN	ENSG00000049540	-0.56455	0.0982556	0.270153
RFC2	ENSG00000049541	0.199012	0.259392	0.493627
ARID1B	ENSG00000049618	-0.03775	0.770101	0.886743
CLPTM1L	ENSG00000049656	0.411269	0.00917126	0.0519357
NEDD4L	ENSG00000049759	-0.62803	7.31011e-05	0.0012867
FOXP3	ENSG00000049768	1.11295	0.00591109	0.0374004
PPP1R3F	ENSG00000049769	-0.0591333	0.845836	0.927026
HEXB	ENSG00000049860	0.385309	0.0973639	0.268468
PTCD2	ENSG00000049883	-0.189307	0.260033	0.494231
NEXMIF	ENSG00000050030	0.441485	0.224483	0.453157
JKAMP	ENSG00000050130	0.55259	4.56545e-05	0.000895238
DKK3	ENSG00000050165	-0.38578	0.173031	0.386558
ARHGEF5	ENSG00000050327	-0.532939	0.0681509	0.211608
NFE2L3	ENSG00000050344	1.3011	1.09934e-09	1.38386e-07
MCUR1	ENSG00000050393	0.236336	0.0859742	0.247203
LIMA1	ENSG00000050405	-0.66693	0.000196705	0.00279272
LETMD1	ENSG00000050426	-0.135211	0.291674	0.529337
SLC4A8	ENSG00000050438	2.51831	2.14383e-14	1.16802e-11
LAMC3	ENSG00000050555	-0.987179	0.172792	0.386185
PTGER3	ENSG00000050628	-0.533856	0.135839	0.332228
TNIP3	ENSG00000050730	2.39421	0.00649856	0.0401201
MAPK9	ENSG00000050748	1.43434	1.58534e-06	5.89961e-05
COL23A1	ENSG00000050767	-1.7358	3.96018e-05	0.000798655
BCAR1	ENSG00000050820	-0.323535	0.194815	0.416314
FHIP1B	ENSG00000051009	-0.504385	0.00406976	0.0284614
HERPUD1	ENSG00000051108	0.326977	0.160463	0.369196
HOMER3	ENSG00000051128	0.0284597	0.945667	0.975864
RAD51	ENSG00000051180	0.44207	0.168788	0.380493
POLQ	ENSG00000051341	1.29975	0.00090669	0.0091809
PIK3CB	ENSG00000051382	0.678352	8.85312e-05	0.00149058
CYBA	ENSG00000051523	0.0663471	0.821788	0.913575
THOC3	ENSG00000051596	0.557268	0.0847186	0.244885
HEBP2	ENSG00000051620	0.0520765	0.82048	0.91316
MPHOSPH9	ENSG00000051825	0.530978	0.0148658	0.0736092
PLEKHA5	ENSG00000052126	-0.0659528	0.720573	0.860203
PRSS8	ENSG00000052344	0.690309	0.0351697	0.135579
SIKE1	ENSG00000052723	0.449333	0.00335782	0.0247325
RRP12	ENSG00000052749	-0.292471	0.141862	0.341461
FNIP2	ENSG00000052795	0.121363	0.565889	0.761265
MSMO1	ENSG00000052802	1.21625	0.0001774	0.00257097
TTC17	ENSG00000052841	0.0331403	0.779194	0.892212
ALX4	ENSG00000052850	-0.753453	0.358383	0.595812
FSTL4	ENSG00000053108	1.99291	0.024576	0.105108
FOXN3	ENSG00000053254	-0.973529	9.23995e-07	3.81287e-05
METTL24	ENSG00000053328	-1.82129	1.40057e-06	5.37228e-05
AKR7A2	ENSG00000053371	-0.00535976	0.983291	0.99237
MRTO4	ENSG00000053372	-0.336106	0.0717574	0.219041
NNAT	ENSG00000053438	-0.53625	0.0195443	0.0896783
USE1	ENSG00000053501	-0.279319	0.26271	0.497013
MCF2L2	ENSG00000053524	0.0274211	0.936794	0.971596
NRIP2	ENSG00000053702	-0.564666	0.00477655	0.0320912
LAMA3	ENSG00000053747	-0.173454	0.713574	0.856829
AP5M1	ENSG00000053770	0.186989	0.155502	0.361721
ANAPC4	ENSG00000053900	-0.0596509	0.721746	0.860884
KCNQ1	ENSG00000053918	-0.313467	0.21587	0.44288
TRAPPC3	ENSG00000054116	0.265262	0.0955856	0.265106
THRAP3	ENSG00000054118	0.0675971	0.66694	0.82763
PHPT1	ENSG00000054148	-0.0514397	0.81143	0.908832
ENTPD2	ENSG00000054179	0.143195	0.591917	0.77889
LY75	ENSG00000054219	-0.372046	0.17255	0.385829
ARID4B	ENSG00000054267	0.36658	0.00260453	0.0204221
OPN3	ENSG00000054277	1.45856	0.00110997	0.010745
SDCCAG8	ENSG00000054282	0.0977984	0.513445	0.724801
PTPRN	ENSG00000054356	-2.8558	0.0272296	0.11314
HHAT	ENSG00000054392	0.717155	0.00678281	0.0414454
KIF1B	ENSG00000054523	-0.338284	0.00530891	0.0345883
FOXC1	ENSG00000054598	-1.68856	1.31146e-09	1.62161e-07
TBC1D22A	ENSG00000054611	-0.293491	0.0252445	0.107125
SYNE2	ENSG00000054654	-0.242598	0.219121	0.446592
PLEKHH1	ENSG00000054690	0.194998	0.342392	0.580543
ATP9A	ENSG00000054793	0.250884	0.226847	0.456422
SPO11	ENSG00000054796	0.238921	0.818249	0.912513
CBLN4	ENSG00000054803	0.96943	0.132582	0.327455
CHRDL2	ENSG00000054938	-0.994914	0.0641006	0.203693
FAM168A	ENSG00000054965	-0.25043	0.107565	0.286291
RELT	ENSG00000054967	0.131093	0.647322	0.814385
GALC	ENSG00000054983	-0.0026538	0.985654	0.993595
NOP58	ENSG00000055044	-0.156702	0.340152	0.578058
SZRD1	ENSG00000055070	-0.457741	0.00495637	0.0329313
KCNH2	ENSG00000055118	-0.0628131	0.918389	0.963454
CUL1	ENSG00000055130	0.166668	0.300319	0.538173
FAM114A2	ENSG00000055147	0.161921	0.275281	0.510872
CYFIP2	ENSG00000055163	0.545404	0.0536508	0.180487
TAB2	ENSG00000055208	0.00684814	0.962562	0.984241
GINM1	ENSG00000055211	-0.0230068	0.917166	0.963062
EIF2AK2	ENSG00000055332	0.373779	0.0197776	0.0903598
USP36	ENSG00000055483	-0.248102	0.131163	0.325239
KMT2C	ENSG00000055609	0.0973851	0.268529	0.50354
MCOLN3	ENSG00000055732	-1.04511	6.47895e-06	0.000185785
CCDC85A	ENSG00000055813	-1.84058	3.79228e-06	0.000119757
PUM2	ENSG00000055917	0.256178	0.0540286	0.181425
MRPL43	ENSG00000055950	-0.114871	0.504662	0.718569
ITIH4	ENSG00000055955	-0.0850847	0.836906	0.922099
ITIH1	ENSG00000055957	0.749654	0.508014	0.720812
HPF1	ENSG00000056050	0.110707	0.685451	0.839102
ZFR	ENSG00000056097	0.228017	0.0701496	0.215872
ZNF280C	ENSG00000056277	0.121609	0.594371	0.780414
NPFFR2	ENSG00000056291	-1.45545	0.131434	0.325721
PHF21B	ENSG00000056487	1.61867	0.0682606	0.211854
TRAF1	ENSG00000056558	0.183539	0.483908	0.701693
RC3H2	ENSG00000056586	0.41073	0.00398598	0.0280216
IL17RB	ENSG00000056736	0.767505	0.0188662	0.0874096
TRAF3IP2	ENSG00000056972	-0.376525	0.0279668	0.115065
GYG2	ENSG00000056998	-1.98817	3.94026e-05	0.000795841
DCBLD2	ENSG00000057019	-0.569517	0.00124908	0.0117618
SERPINB3	ENSG00000057149	0.0713842	0.981286
SOAT1	ENSG00000057252	0.197886	0.401714	0.634378
PKP2	ENSG00000057294	-0.0805759	0.796223	0.901047
MSH4	ENSG00000057468	1.4369	0.014158	0.0710279
F7	ENSG00000057593	2.24916	0.000151915	0.00226567
GDI2	ENSG00000057608	0.134023	0.426842	0.655345
PRDM1	ENSG00000057657	-0.375198	0.172279	0.385448
ATG5	ENSG00000057663	0.459185	0.00350614	0.0255396
TMCC3	ENSG00000057704	-0.0136816	0.959079	0.982659
PITHD1	ENSG00000057757	-0.0780561	0.578524	0.769505
MTA3	ENSG00000057935	0.496417	0.00167845	0.0146976
USP13	ENSG00000058056	0.0233447	0.923857	0.965502
ATP11B	ENSG00000058063	-0.0406979	0.786019	0.895705
LAMC2	ENSG00000058085	-0.969204	0.00345633	0.0252819
CDK14	ENSG00000058091	-0.182351	0.358048	0.595534
SEC61A1	ENSG00000058262	0.160615	0.418873	0.648865
PPP1R12A	ENSG00000058272	-0.209645	0.122877	0.312061
RASGRF1	ENSG00000058335	1.75817	0.00116266	0.011112
CAMK2B	ENSG00000058404	-0.464222	0.335309	0.573357
CROCC	ENSG00000058453	-0.514635	0.0384923	0.144368
POLR3E	ENSG00000058600	0.0303134	0.852783	0.930345
ATP2B4	ENSG00000058668	-0.277024	0.112169	0.294296
ZC3H11A	ENSG00000058673	0.232926	0.399149	0.631973
RIOK2	ENSG00000058729	0.106293	0.524036	0.73281
YIPF1	ENSG00000058799	1.11897	1.33713e-05	0.0003344
NDC1	ENSG00000058804	0.399171	0.0662473	0.208125
DGKG	ENSG00000058866	-0.898789	0.00694369	0.0421151
FLYWCH1	ENSG00000059122	-0.763539	0.00132181	0.0122776
UNKL	ENSG00000059145	-0.0984354	0.69954	0.847896
TBXAS1	ENSG00000059377	0.111605	0.524812	0.733334
PARP12	ENSG00000059378	0.838609	4.19286e-05	0.000834957
ALDH18A1	ENSG00000059573	0.775518	0.00413388	0.0288231
TARBP1	ENSG00000059588	-0.0806239	0.697985	0.846865
GATB	ENSG00000059691	-0.0612692	0.750669	0.877181
MXD1	ENSG00000059728	0.210101	0.251426	0.484444
CDK17	ENSG00000059758	0.274786	0.0531408	0.179256
DNAJC25	ENSG00000059769	0.176535	0.331544	0.5704
SLC2A3	ENSG00000059804	-0.470946	0.200288	0.423423
PSD	ENSG00000059915	-1.24329	0.00117433	0.011191
CTDP1	ENSG00000060069	-0.0981787	0.592246	0.779049
YBX3	ENSG00000060138	-1.08724	4.3817e-05	0.000865151
STYK1	ENSG00000060140	0.841542	0.0301752	0.121303
WNK1	ENSG00000060237	0.070843	0.628028	0.80215
RPS17P5	ENSG00000060303	-0.274228	0.840273
CCAR1	ENSG00000060339	0.15218	0.297164	0.535301
OGFR	ENSG00000060491	-0.375216	0.080128	0.235879
GNA15	ENSG00000060558	0.310333	0.425597	0.654351
CREB3L3	ENSG00000060566	-0.562334	0.853209
PIGV	ENSG00000060642	0.309772	0.165211	0.375906
PTPRU	ENSG00000060656	-0.163782	0.470603	0.691827
SNRNP40	ENSG00000060688	0.373804	0.00502828	0.0332193
RIMBP2	ENSG00000060709	-1.99268	2.93459e-05	0.000629699
COL11A1	ENSG00000060718	4.4345	2.54944e-09	2.84014e-07
QSER1	ENSG00000060749	-0.0806946	0.602001	0.785215
MPC1	ENSG00000060762	-0.148584	0.500297	0.71554
ACAA1	ENSG00000060971	0.312329	0.0278053	0.11459
BCAT1	ENSG00000060982	0.305734	0.400511	0.633274
HDAC7	ENSG00000061273	-0.222487	0.236615	0.467354
LZTS1	ENSG00000061337	-0.685606	0.0226548	0.0993897
PRDM6	ENSG00000061455	-0.267733	0.327523	0.56632
WNT8A	ENSG00000061492	1.45679	0.258328
SPAG4	ENSG00000061656	0.221205	0.59266	0.779297
NCKAP1	ENSG00000061676	0.469121	0.000165782	0.00243426
MRPS35	ENSG00000061794	0.564536	0.0526993	0.178249
GUCY1B1	ENSG00000061918	0.173507	0.490779	0.707726
SFSWAP	ENSG00000061936	-0.233122	0.0972733	0.268305
TNK2	ENSG00000061938	-0.0742631	0.762595	0.882867
MON2	ENSG00000061987	-0.0306515	0.799257	0.902825
CDH3	ENSG00000062038	-0.530915	0.0777017	0.231046
ARSF	ENSG00000062096	0.83353	0.783996
GPBP1	ENSG00000062194	0.106203	0.376515	0.613061
DGAT2	ENSG00000062282	-1.90704	0.000134461	0.00205187
ZNF112	ENSG00000062370	0.146099	0.592681	0.779297
CS	ENSG00000062485	0.0850071	0.613356	0.792588
LTK	ENSG00000062524	-0.759944	0.214471	0.4411
MRPS24	ENSG00000062582	-0.937355	0.111831	0.293727
ELMO2	ENSG00000062598	0.494159	0.00755859	0.0447699
WAPL	ENSG00000062650	0.340961	0.0325565	0.1282
VMP1	ENSG00000062716	1.35978	2.79639e-07	1.36183e-05
APPBP2	ENSG00000062725	0.472933	0.0372174	0.141242
POLD1	ENSG00000062822	-0.478339	0.0271561	0.112915
SEZ6	ENSG00000063015	0.262111	0.432548	0.660587
EIF4B	ENSG00000063046	-0.520682	0.0035769	0.0259084
SLC6A16	ENSG00000063127	0.256897	0.519632	0.729636
BICRA	ENSG00000063169	-0.354012	0.0315753	0.125299
SPHK2	ENSG00000063176	-0.371069	0.0429964	0.155549
RPL18	ENSG00000063177	-0.760867	0.000353021	0.00441517
CA11	ENSG00000063180	-1.37253	0.000332557	0.00420904
ISOC2	ENSG00000063241	0.113942	0.589235	0.776763
U2AF2	ENSG00000063244	-0.0304958	0.818413	0.912574
EPN1	ENSG00000063245	-0.46344	0.00865986	0.049771
MED29	ENSG00000063322	-0.266812	0.0854241	0.24617
AHRR	ENSG00000063438	0.739977	0.319053	0.557955
GSC2	ENSG00000063515	-0.405604	0.893992
ZNF275	ENSG00000063587	-0.421831	0.0238565	0.103016
MTMR1	ENSG00000063601	-0.0563956	0.675199	0.833103
GPC1	ENSG00000063660	0.808423	0.00471662	0.031762
ADCK1	ENSG00000063761	-0.191269	0.475911	0.695512
HAGH	ENSG00000063854	0.210166	0.380215	0.616463
RNF4	ENSG00000063978	0.311974	0.0327915	0.128878
CASP8	ENSG00000064012	0.572084	0.00266834	0.0208055
LIMCH1	ENSG00000064042	0.162165	0.568215	0.762745
INTS13	ENSG00000064102	0.435838	0.043887	0.157714
TM7SF3	ENSG00000064115	0.0826062	0.596083	0.781492
DLX3	ENSG00000064195	0.395234	0.496837	0.7124
SPA17	ENSG00000064199	0.39896	0.101448	0.275841
TSPAN32	ENSG00000064201	-0.0426027	0.915964	0.962482
CCN5	ENSG00000064205	-1.0327	0.0292483	0.118713
DMRT3	ENSG00000064218	-1.07223	0.0567734	0.18759
ST3GAL6	ENSG00000064225	-0.550023	0.0105632	0.0575961
ATP2C2	ENSG00000064270	1.8705	7.28664e-06	0.000203786
NGFR	ENSG00000064300	-1.58531	0.000138895	0.00210938
CDON	ENSG00000064309	-0.883742	0.00991839	0.0549657
TAF2	ENSG00000064313	0.271981	0.0539064	0.181085
HIPK2	ENSG00000064393	-0.069954	0.7194	0.85956
TNPO3	ENSG00000064419	0.251584	0.072838	0.221217
BORCS8-MEF2B	ENSG00000064489	0.135017	0.839737	0.923608
RFXANK	ENSG00000064490	0.233582	0.389075	0.623597
TMEM161A	ENSG00000064545	-0.755383	0.000551703	0.00624792
LPAR2	ENSG00000064547	0.464595	0.155577	0.361799
CTSA	ENSG00000064601	-0.201543	0.350273	0.587845
SUGP2	ENSG00000064607	-0.0429628	0.795472	0.900533
SLC12A2	ENSG00000064651	0.501676	0.218622	0.446051
SNX24	ENSG00000064652	0.616705	0.0136358	0.0691842
EYA2	ENSG00000064655	-1.66446	3.47083e-08	2.50073e-06
CNN2	ENSG00000064666	-0.62927	0.000202946	0.00286498
ABCA7	ENSG00000064687	0.647786	0.0084912	0.0491337
SNCAIP	ENSG00000064692	-0.40814	0.37405	0.610558
DDX20	ENSG00000064703	0.307606	0.15379	0.359272
BTBD1	ENSG00000064726	0.69461	0.000156756	0.00232395
FAR2	ENSG00000064763	0.173888	0.385278	0.620349
BCAS1	ENSG00000064787	3.51651	1.35487e-11	3.25063e-09
POU1F1	ENSG00000064835	2.61324	0.0728022
CHI3L2	ENSG00000064886	-1.02318	0.00775446	0.0457049
SBNO2	ENSG00000064932	0.035044	0.860286	0.934118
PMS1	ENSG00000064933	0.0358782	0.843518	0.925737
HMG20B	ENSG00000064961	0.211409	0.401767	0.634388
CALCRL	ENSG00000064989	-0.350664	0.150884	0.354885
TAF11	ENSG00000064995	0.0561093	0.70611	0.852392
ANKS1A	ENSG00000064999	-0.600666	0.00239235	0.0191856
AP3D1	ENSG00000065000	0.184691	0.17458	0.388601
ZNF76	ENSG00000065029	-0.106201	0.537366	0.742429
NHERF2	ENSG00000065054	-0.548233	0.018983	0.0877876
NTHL1	ENSG00000065057	-0.296144	0.358868	0.596273
BLTP3A	ENSG00000065060	0.356088	0.00650213	0.0401279
GNAI3	ENSG00000065135	0.433403	0.0082978	0.0482548
IPO5	ENSG00000065150	-0.0748666	0.70026	0.848219
OAT	ENSG00000065154	0.158784	0.469028	0.690523
WDR3	ENSG00000065183	-0.0560789	0.716575	0.858298
PKN2	ENSG00000065243	0.0620429	0.613503	0.792687
WDR18	ENSG00000065268	-0.00287122	0.990643	0.995684
TRAM2	ENSG00000065308	-0.210648	0.292407	0.530073
NTN1	ENSG00000065320	-0.859208	0.00148886	0.0134321
GLP2R	ENSG00000065325	-1.23265	0.0620179	0.199291
MCM10	ENSG00000065328	0.962836	0.0239201	0.1032
DGKA	ENSG00000065357	0.234174	0.24432	0.476513
ERBB3	ENSG00000065361	1.32425	2.32621e-07	1.17227e-05
ROPN1	ENSG00000065371	-4.39282	1.00378e-14	5.93233e-12
ANKRD44	ENSG00000065413	0.569094	0.00706801	0.0426097
KARS1	ENSG00000065427	-0.158982	0.406402	0.638228
ADAT1	ENSG00000065457	0.291669	0.081061	0.237902
PDIA5	ENSG00000065485	0.130969	0.557125	0.755362
TBC1D22B	ENSG00000065491	0.0380578	0.836786	0.922099
NDUFB4	ENSG00000065518	0.402371	0.0652872	0.206261
SPEN	ENSG00000065526	-0.240311	0.0988926	0.271412
MYLK	ENSG00000065534	-0.905587	4.55505e-05	0.000894818
ZC3H15	ENSG00000065548	0.119421	0.381282	0.617317
MAP2K4	ENSG00000065559	0.463827	0.190428	0.409778
PACC1	ENSG00000065600	0.901425	0.00446035	0.0305076
SNAP91	ENSG00000065609	1.08371	0.203501	0.427412
SLK	ENSG00000065613	0.307147	0.0899305	0.254507
CYB5R4	ENSG00000065615	0.512057	0.0111373	0.0598838
COL17A1	ENSG00000065618	-1.67947	4.7187e-05	0.000918684
GSTO2	ENSG00000065621	-0.507228	0.0965369	0.266985
SEC61A2	ENSG00000065665	0.758915	9.48826e-07	3.90149e-05
PRKCQ	ENSG00000065675	-0.919881	0.00103069	0.0101753
TLE2	ENSG00000065717	-0.780447	0.00273986	0.021233
ASB1	ENSG00000065802	-0.61087	0.000112469	0.00179482
FAM107B	ENSG00000065809	0.335773	0.247006	0.479638
ME1	ENSG00000065833	-0.686257	0.204904	0.429148
TBC1D1	ENSG00000065882	0.279546	0.116936	0.302153
CDK13	ENSG00000065883	0.0249613	0.819353	0.912745
MTHFD2	ENSG00000065911	1.33089	2.43077e-08	1.84659e-06
SLC9A7	ENSG00000065923	-0.265433	0.179222	0.394626
FOXJ2	ENSG00000065970	-0.385557	0.00244096	0.0194502
YBX1	ENSG00000065978	-0.372271	0.128015	0.320326
PDE4A	ENSG00000065989	-0.44667	0.0537809	0.180803
PPP2R5A	ENSG00000066027	0.421691	0.0224093	0.0985237
CTNNA2	ENSG00000066032	4.12995	0.00480845	0.0322136
ELAVL1	ENSG00000066044	0.117203	0.361406	0.598949
TIE1	ENSG00000066056	-1.22301	4.18358e-07	1.90689e-05
DIP2B	ENSG00000066084	0.354974	0.0102861	0.0564386
SMARCD1	ENSG00000066117	-0.173757	0.133501	0.328834
KDM4A	ENSG00000066135	0.0861429	0.544548	0.747082
NFYC	ENSG00000066136	-0.243461	0.0251532	0.106855
ZMYND12	ENSG00000066185	-0.0687212	0.906065	0.957529
SLC9A3	ENSG00000066230	-0.813084	0.0203769	0.0922755
NGEF	ENSG00000066248	0.00632753	0.986145	0.99384
ASPM	ENSG00000066279	2.12907	1.66494e-07	8.98682e-06
CD84	ENSG00000066294	0.782783	0.0150479	0.0742682
ELOVL1	ENSG00000066322	0.0623204	0.750501	0.877131
SPI1	ENSG00000066336	-0.143384	0.63725	0.807648
POLR1H	ENSG00000066379	0.393075	0.0654599	0.206426
MPPED2	ENSG00000066382	0.0125634	0.980293	0.991037
CLDN18	ENSG00000066405	-0.46838	0.188839	0.407565
ZBTB11	ENSG00000066422	0.367687	0.0144563	0.0720765
ATXN3	ENSG00000066427	-0.463401	0.00078791	0.00824045
GOLGA5	ENSG00000066455	0.115962	0.412407	0.643496
FGFR2	ENSG00000066468	-1.02951	0.00446681	0.0305398
LRRC40	ENSG00000066557	0.422788	0.0408021	0.149982
ISOC1	ENSG00000066583	1.07968	5.02819e-05	0.000965995
EML1	ENSG00000066629	-0.624756	0.00483611	0.0323357
TRMT11	ENSG00000066651	-0.373856	0.0530839	0.179116
THUMPD1	ENSG00000066654	-0.224338	0.144576	0.345526
MSANTD3	ENSG00000066697	0.0459869	0.88402	0.946255
KIF26A	ENSG00000066735	-1.31094	0.00195856	0.016472
ATG2B	ENSG00000066739	-0.286524	0.0614984	0.198206
ARFGEF1	ENSG00000066777	0.457466	2.03875e-05	0.000471414
ACSM2B	ENSG00000066813	-0.489562	0.699428	0.847817
ZFAT	ENSG00000066827	0.0490685	0.726384	0.862785
MTFR1	ENSG00000066855	0.926887	1.18507e-06	4.70104e-05
STAG3	ENSG00000066923	-0.294553	0.26459	0.499215
FECH	ENSG00000066926	0.428522	0.0107168	0.0582335
MYO9A	ENSG00000066933	0.0128506	0.953412	0.979711
DDX3Y	ENSG00000067048	0.875311	0.535296
PFKP	ENSG00000067057	-0.157412	0.501447	0.716398
IDI1	ENSG00000067064	0.909744	0.000498071	0.00577677
SP100	ENSG00000067066	0.372438	0.0277469	0.114471
KLF6	ENSG00000067082	-0.627235	0.0058664	0.0371987
PLPP1	ENSG00000067113	-0.695737	0.0108166	0.0586049
NEO1	ENSG00000067141	0.178882	0.572793	0.765854
TRAM1	ENSG00000067167	0.586883	0.0113668	0.060771
PHKA1	ENSG00000067177	0.727949	0.000309531	0.0039915
TNFRSF1A	ENSG00000067182	-0.391783	0.0536849	0.180567
CACNB1	ENSG00000067191	0.13801	0.712706	0.856176
EVI5	ENSG00000067208	0.0770506	0.631213	0.803981
STOML1	ENSG00000067221	-0.0239409	0.921852	0.964725
PKM	ENSG00000067225	1.14281	3.06873e-05	0.000652462
DHX29	ENSG00000067248	0.19325	0.213588	0.440165
DNTTIP2	ENSG00000067334	0.112396	0.551096	0.751425
METTL22	ENSG00000067365	-0.158277	0.362048	0.599568
TP53BP1	ENSG00000067369	-0.236004	0.179593	0.395044
TRO	ENSG00000067445	-1.0543	0.00533971	0.0347564
RRP15	ENSG00000067533	0.306984	0.0561826	0.186255
RHOA	ENSG00000067560	0.500347	0.0396349	0.147285
DHX8	ENSG00000067596	-0.0817639	0.640638	0.810126
PMS2P4	ENSG00000067601	-0.154934	0.635555	0.806418
PRKCZ	ENSG00000067606	0.417719	0.0935092	0.261342
ZFY	ENSG00000067646	0.285284	0.925296
IARS2	ENSG00000067704	0.595481	0.0035978	0.0260328
SYT1	ENSG00000067715	0.678455	0.107259	0.285672
NAV3	ENSG00000067798	-0.921318	0.0010533	0.0103429
IDH3G	ENSG00000067829	0.0372795	0.819068	0.912745
ROGDI	ENSG00000067836	0.336785	0.370419	0.607313
PDZD4	ENSG00000067840	-1.13933	0.000588812	0.00656581
ATP2B3	ENSG00000067842	1.56111	0.137729
ROCK1	ENSG00000067900	0.0252314	0.857401	0.932677
CBFB	ENSG00000067955	0.56106	0.00144106	0.013106
PDK3	ENSG00000067992	0.00176422	0.992051	0.996313
HYAL2	ENSG00000068001	-0.486085	0.00664072	0.0407668
HDAC4	ENSG00000068024	-0.526166	0.00245165	0.019522
RASSF1	ENSG00000068028	-0.407337	0.0312932	0.124505
FGFR3	ENSG00000068078	3.09793	4.79328e-08	3.29009e-06
IFI35	ENSG00000068079	0.330255	0.311955	0.550723
HEATR6	ENSG00000068097	0.580456	0.00312291	0.0234077
COASY	ENSG00000068120	-0.26462	0.30788	0.546224
PLEKHH3	ENSG00000068137	-0.161838	0.609735	0.789997
MEF2A	ENSG00000068305	0.199656	0.244501	0.476712
OTUD5	ENSG00000068308	-0.215542	0.0995556	0.272652
TFE3	ENSG00000068323	-0.495654	0.000304246	0.00394523
TBC1D25	ENSG00000068354	-0.444457	0.00996458	0.0551691
ACSL4	ENSG00000068366	-0.437374	0.113238	0.296056
INPP5A	ENSG00000068383	0.142329	0.525486	0.733903
GPKOW	ENSG00000068394	0.00776444	0.968172	0.986805
GRIPAP1	ENSG00000068400	0.155163	0.281888	0.51787
FTSJ1	ENSG00000068438	0.0295082	0.854744	0.931319
PRR11	ENSG00000068489	1.54533	4.78858e-05	0.000928525
REEP1	ENSG00000068615	1.6631	2.22067e-05	0.000504775
ATP11A	ENSG00000068650	-0.611808	0.00107658	0.0105005
POLR1A	ENSG00000068654	0.000519805	0.997416	0.998648
LAPTM4A	ENSG00000068697	0.166168	0.514626	0.725645
TTC7A	ENSG00000068724	-0.514847	0.0192862	0.0888364
IP6K2	ENSG00000068745	-0.249017	0.159585	0.367954
STON1-GTF2A1L	ENSG00000068781	0.779701	0.416254	0.646492
SRBD1	ENSG00000068784	0.226243	0.20713	0.431865
KIF2A	ENSG00000068796	0.224023	0.166488	0.377555
RASGRP2	ENSG00000068831	-0.444035	0.142176	0.341852
PSME4	ENSG00000068878	0.230204	0.207922	0.432672
IFT80	ENSG00000068885	0.284861	0.154131	0.359683
SIRT2	ENSG00000068903	-0.641706	2.06827e-05	0.00047666
ERLEC1	ENSG00000068912	0.378013	0.0339198	0.132151
PPP2R5B	ENSG00000068971	-0.27502	0.180073	0.3956
PYGM	ENSG00000068976	-0.829912	0.0380151	0.143157
PAGE1	ENSG00000068985
PITX1	ENSG00000069011	3.1672	3.46502e-05	0.000720034
TRPC7	ENSG00000069018	0.72083	0.812654
MAST4	ENSG00000069020	0.654536	0.0554104	0.184537
ADGRF5	ENSG00000069122	-0.604535	0.01401	0.0704864
SDK2	ENSG00000069188	-0.0288326	0.941177	0.97375
ADAM7	ENSG00000069206	1.76086	0.270469
NUP133	ENSG00000069248	0.331664	0.0545408	0.18267
NUCKS1	ENSG00000069275	-0.023968	0.885159	0.946941
VPS35	ENSG00000069329	0.347628	0.0266296	0.111232
DNAJA2	ENSG00000069345	0.198684	0.233514	0.464299
BCL3	ENSG00000069399	0.7396	0.0298612	0.120387
KCNAB2	ENSG00000069424	0.0446621	0.820377	0.913106
ABCC9	ENSG00000069431	-0.796702	0.00187737	0.0159669
GAL	ENSG00000069482	-0.117196	0.874202	0.941342
CLEC2D	ENSG00000069493	0.57301	0.000652506	0.00706591
FUNDC1	ENSG00000069509	0.697997	0.0221477	0.0977928
MAOB	ENSG00000069535	-1.16244	0.00694117	0.0421092
RORA	ENSG00000069667	0.104582	0.641858	0.810998
DRD4	ENSG00000069696	-0.708331	0.0233578	0.101592
TGFBR3	ENSG00000069702	-2.45994	1.14052e-12	4.09987e-10
PLA2G10	ENSG00000069764	0.210825	0.771949	0.88786
HES2	ENSG00000069812	1.90428	0.00598088	0.0377052
ATP1B3	ENSG00000069849	0.20065	0.387458	0.621992
NEDD4	ENSG00000069869	0.645954	0.000164498	0.00242225
PIGB	ENSG00000069943	0.0238983	0.899662	0.955019
MAPK6	ENSG00000069956	0.0501573	0.765204	0.88447
GNB5	ENSG00000069966	-0.42481	0.0722679	0.220118
RAB27A	ENSG00000069974	0.108654	0.467643	0.689476
HDHD5	ENSG00000069998	-0.197171	0.204617	0.428716
UFD1	ENSG00000070010	0.365463	0.0175491	0.0830282
LRP6	ENSG00000070018	-0.69345	0.00118183	0.0112532
GUCY2C	ENSG00000070019	-0.240648	0.565868	0.761265
SCT	ENSG00000070031	-0.595885	0.127295	0.319222
PHRF1	ENSG00000070047	-0.459194	0.0279776	0.115096
ELP1	ENSG00000070061	0.0985621	0.604938	0.787018
NUCB2	ENSG00000070081	0.608331	0.00305235	0.0229994
PFN2	ENSG00000070087	0.272342	0.358178	0.595637
PTPN3	ENSG00000070159	0.504423	0.0145772	0.0724892
SPTB	ENSG00000070182	-0.729486	0.0489871	0.169474
DAPP1	ENSG00000070190	0.788962	0.0144459	0.0720518
FGF10	ENSG00000070193	-1.74296	9.76218e-05	0.00160728
SLC44A1	ENSG00000070214	0.528503	0.00702171	0.0424038
TMEM260	ENSG00000070269	-0.0393757	0.759868	0.882136
SMG6	ENSG00000070366	-0.668236	0.000422491	0.00507402
EXOC5	ENSG00000070367	0.306279	0.0383328	0.143971
CLTCL1	ENSG00000070371	-0.352954	0.221341	0.449213
FGF22	ENSG00000070388	-0.205882	0.734751	0.867737
FSTL3	ENSG00000070404	-0.699759	0.00528386	0.0344766
DGCR2	ENSG00000070413	-0.172226	0.250298	0.483071
RNF126	ENSG00000070423	-0.105867	0.680209	0.836149
MNT	ENSG00000070444	-0.500106	0.0243579	0.104472
ZXDC	ENSG00000070476	-0.198134	0.160649	0.369431
JMJD6	ENSG00000070495	0.0916749	0.708454	0.853449
POLB	ENSG00000070501	0.985328	0.000130531	0.00201037
ST6GALNAC1	ENSG00000070526	1.3346	0.0156989	0.0766459
WIPI1	ENSG00000070540	0.325677	0.0837794	0.243133
FRMPD1	ENSG00000070601	-0.123542	0.818995	0.912745
GBA2	ENSG00000070610	-0.365433	0.028296	0.116104
NDST1	ENSG00000070614	-0.420774	0.0112743	0.0604596
ASNS	ENSG00000070669	0.0975502	0.739412	0.870658
AP3M2	ENSG00000070718	0.521335	0.00566663	0.0362417
CNGB1	ENSG00000070729	1.55016	0.333937
ST6GALNAC2	ENSG00000070731	0.858093	0.028955	0.117838
CHAT	ENSG00000070748
PABPC1	ENSG00000070756	-0.00457316	0.985556	0.993569
TESK2	ENSG00000070759	0.440505	0.0836228	0.242866
CFAP20	ENSG00000070761	0.0251384	0.898125	0.954201
CSNK2A2	ENSG00000070770	-0.000916527	0.995668	0.997761
PTPN21	ENSG00000070778	-0.702621	0.00144581	0.0131265
EIF2B3	ENSG00000070785	-0.497447	0.00104343	0.0102749
CAMK2A	ENSG00000070808	-0.22797	0.684445	0.838664
TCOF1	ENSG00000070814	-0.445833	0.0256853	0.108534
CDC42	ENSG00000070831	0.310301	0.0440267	0.158053
OSBPL3	ENSG00000070882	0.491512	0.0361938	0.138473
EPHA8	ENSG00000070886	5.472	0.000513621	0.00591266
SLC12A3	ENSG00000070915	1.06249	0.152986	0.358043
RAD18	ENSG00000070950	0.185417	0.265502	0.500206
ATP2B1	ENSG00000070961	-0.0792201	0.556673	0.755043
TRPM5	ENSG00000070985	-1.26668	0.127617	0.319697
NCK2	ENSG00000071051	-0.32391	0.0244526	0.104772
MAP4K4	ENSG00000071054	-0.403492	0.0174631	0.0827899
MGAT4A	ENSG00000071073	1.44251	4.20334e-09	4.31077e-07
RPL31	ENSG00000071082	-0.49868	0.00431644	0.0297882
WDR1	ENSG00000071127	-0.132442	0.280845	0.51696
SNX13	ENSG00000071189	0.205708	0.118457	0.30454
MS4A12	ENSG00000071203	2.05394	0.409196
ARHGAP10	ENSG00000071205	-0.80631	0.01089	0.0588991
RPS6KA2	ENSG00000071242	-0.0206823	0.903995	0.956801
ING3	ENSG00000071243	-0.105531	0.598376	0.782862
VASH1	ENSG00000071246	-0.171652	0.377321	0.613837
LMCD1	ENSG00000071282	-0.369253	0.188933	0.407652
BUD23	ENSG00000071462	0.118807	0.447243	0.673106
SEL1L	ENSG00000071537	0.241237	0.198696	0.421124
TRIP13	ENSG00000071539	0.904907	0.00907121	0.0515153
ATP6AP1	ENSG00000071553	0.911258	3.45571e-05	0.000719385
TCF3	ENSG00000071564	0.00822599	0.971376	0.987948
TRIB2	ENSG00000071575	0.0553953	0.794339	0.899951
DAZAP1	ENSG00000071626	-0.0922329	0.588324	0.776086
MBD3	ENSG00000071655	-0.603968	0.00259699	0.0203768
PRLH	ENSG00000071677	1.1132	0.668982
HLTF	ENSG00000071794	0.596395	0.0051596	0.0338495
FAM50A	ENSG00000071859	0.107135	0.611211	0.79122
FAM3A	ENSG00000071889	-0.19074	0.364881	0.602132
CPSF1	ENSG00000071894	-0.330683	0.0263208	0.110416
MYO3B	ENSG00000071909	0.931841	0.0859471	0.247166
CYBRD1	ENSG00000071967	-0.674964	0.00585218	0.0371288
CDH19	ENSG00000071991	-2.3243	0.0060361	0.0379435
PDCD2	ENSG00000071994	0.278174	0.0417138	0.152369
SLC6A15	ENSG00000072041	-2.16283	0.0214245	0.0956288
RDH11	ENSG00000072042	0.564178	0.00243564	0.0194255
PRKACA	ENSG00000072062	-0.58954	0.000328407	0.00417622
ADGRL1	ENSG00000072071	-0.716397	0.00864311	0.0497079
SPP2	ENSG00000072080	0.598674	0.843969
ACTN1	ENSG00000072110	-0.447896	0.0173577	0.0824699
ZFYVE26	ENSG00000072121	-0.14905	0.353571	0.590831
RPS6KA6	ENSG00000072133	0.563785	0.0152958	0.0751515
EPN2	ENSG00000072134	-0.0171337	0.941553	0.973915
PTPN18	ENSG00000072135	-0.248271	0.236412	0.467104
LIMS2	ENSG00000072163	-1.58021	9.83317e-09	8.6366e-07
ASIC4	ENSG00000072182	0.514974	0.378964	0.615296
SPEG	ENSG00000072195	-1.24301	0.000214524	0.0029909
LNX1	ENSG00000072201	-0.0931562	0.662538	0.825092
ALDH3A2	ENSG00000072210	-0.906155	0.000251965	0.00340006
TFRC	ENSG00000072274	0.8432	0.00588943	0.037304
SREBF1	ENSG00000072310	1.74024	3.92849e-05	0.000795338
TRPC5	ENSG00000072315	0.429789	0.375792	0.612227
AFF4	ENSG00000072364	0.342321	0.0141328	0.0709866
UBE2D1	ENSG00000072401	0.930702	0.00024479	0.003329
PALS1	ENSG00000072415	-0.0980804	0.426183	0.65483
RHOBTB1	ENSG00000072422	0.659249	0.0481234	0.167366
SMC1A	ENSG00000072501	0.349871	0.0862585	0.247635
HSD17B10	ENSG00000072506	0.472608	0.106448	0.284253
MARK2	ENSG00000072518	0.216151	0.173399	0.386961
HMMR	ENSG00000072571	1.15078	0.0182524	0.0853942
CHFR	ENSG00000072609	0.431415	0.00830397	0.0482827
TRHDE	ENSG00000072657	-2.69798	8.29368e-05	0.0014197
P4HA2	ENSG00000072682	0.319866	0.211799	0.437616
FCGR2B	ENSG00000072694	0.338257	0.311451	0.550096
NFATC3	ENSG00000072736	-0.356884	0.0170363	0.0813084
TRNT1	ENSG00000072756	0.168708	0.304739	0.543055
ACADVL	ENSG00000072778	-1.07107	1.84448e-10	3.12209e-08
STK10	ENSG00000072786	0.0739062	0.704042	0.850927
FBXW11	ENSG00000072803	0.477035	0.00743353	0.0442922
ACAP1	ENSG00000072818	-1.01902	4.76024e-06	0.000143377
CRMP1	ENSG00000072832	-0.591305	0.00636158	0.0394912
EVC	ENSG00000072840	-0.66307	0.00213925	0.0175721
DERL2	ENSG00000072849	-0.136255	0.430224	0.658566
SIDT1	ENSG00000072858	1.48927	2.53037e-20	5.51446e-17
NDE1	ENSG00000072864	0.39404	0.0367363	0.140011
IRAG1	ENSG00000072952	-0.560125	0.00174736	0.0151338
TMEM38A	ENSG00000072954	0.606265	0.0653319	0.206289
AP1M1	ENSG00000072958	-0.300688	0.0583766	0.191112
PVR	ENSG00000073008	-0.572305	0.00241382	0.0193001
XRCC1	ENSG00000073050	-0.284671	0.119869	0.307242
SCARB1	ENSG00000073060	-1.58181	7.05628e-14	3.67232e-11
CYP2W1	ENSG00000073067	-0.999773	0.0278895	0.114855
MCM2	ENSG00000073111	0.233201	0.517524	0.72782
MOV10L1	ENSG00000073146	1.40081	0.0227772	0.0997763
PANX2	ENSG00000073150	-0.238599	0.578807	0.769656
SELENOO	ENSG00000073169	-0.414918	0.0843914	0.244345
TP63	ENSG00000073282	-1.30854	0.00146353	0.0132447
ALPK1	ENSG00000073331	-0.0721317	0.675743	0.83345
LLGL2	ENSG00000073350	1.59737	3.4807e-09	3.68901e-07
PDE8A	ENSG00000073417	-0.175675	0.242507	0.474574
CLCN4	ENSG00000073464	-0.797933	0.017922	0.0842326
NLE1	ENSG00000073536	-0.755631	0.000549635	0.00623057
SDHA	ENSG00000073578	0.414438	0.0445385	0.159331
SMARCE1	ENSG00000073584	0.452404	0.0326896	0.128623
FNDC8	ENSG00000073598	-1.40516	0.288133
GSDMB	ENSG00000073605	0.899238	0.0410314	0.150634
KDM5A	ENSG00000073614	-0.073753	0.373648	0.610222
ADAM11	ENSG00000073670	-1.61733	0.00042258	0.00507402
PPP2R3A	ENSG00000073711	-0.170416	0.247751	0.480469
FERMT2	ENSG00000073712	-0.697392	0.00437406	0.0300945
ABCB11	ENSG00000073734	-0.468456	0.390939	0.625182
DHRS9	ENSG00000073737	0.690173	0.291102	0.528724
CD5L	ENSG00000073754	0.916321	0.488578
PTGS2	ENSG00000073756	-0.778358	0.100615	0.274346
IGF2BP2	ENSG00000073792	-1.77434	5.64838e-08	3.77305e-06
MAP3K13	ENSG00000073803	0.179071	0.229456	0.459485
ST6GAL1	ENSG00000073849	0.312525	0.350616	0.588167
TBX21	ENSG00000073861	-0.0463343	0.931735	0.969001
VDAC1P1	ENSG00000073905	1.84679	0.120544
FRY	ENSG00000073910	0.285684	0.195874	0.417432
PICALM	ENSG00000073921	-0.0275039	0.88993	0.949569
NSF	ENSG00000073969	1.10858	5.22934e-05	0.000995315
GLI2	ENSG00000074047	-0.782322	0.0729624	0.22144
CLASP1	ENSG00000074054	-0.0845153	0.433661	0.661476
MRPS34	ENSG00000074071	0.337485	0.220507	0.448329
NOTCH3	ENSG00000074181	-0.0637489	0.801141	0.904015
CLNS1A	ENSG00000074201	0.28813	0.131074	0.325066
PPP2R2C	ENSG00000074211	4.03588	1.46276e-09	1.78339e-07
TEAD2	ENSG00000074219	-0.248855	0.444698	0.671064
EED	ENSG00000074266	0.337146	0.112148	0.294266
CDHR2	ENSG00000074276	0.996296	0.0528543	0.178479
SNCB	ENSG00000074317	1.25843	0.621711
TSG101	ENSG00000074319	0.0636088	0.770981	0.887414
NCBP3	ENSG00000074356	-0.210764	0.0330254	0.129469
ATP2A3	ENSG00000074370	0.63213	0.0851353	0.245672
CA12	ENSG00000074410	2.69366	7.51879e-06	0.000209069
MGLL	ENSG00000074416	-0.925249	0.00134668	0.0124622
NTN4	ENSG00000074527	-0.19364	0.563627	0.75954
BCS1L	ENSG00000074582	-0.114132	0.525215	0.73368
NUAK1	ENSG00000074590	-0.0425586	0.843542	0.925737
DPP8	ENSG00000074603	0.462133	0.00102409	0.0101216
SLC24A1	ENSG00000074621	-0.368775	0.0293908	0.119133
ZNF532	ENSG00000074657	-0.301903	0.120013	0.307453
SCARF1	ENSG00000074660	-1.05934	2.18623e-05	0.000498316
LMAN1	ENSG00000074695	0.292774	0.197181	0.419264
HACD3	ENSG00000074696	1.31275	4.45246e-11	8.67735e-09
IPCEF1	ENSG00000074706	-0.0389518	0.909538	0.959742
ZZEF1	ENSG00000074755	-0.42636	0.00262655	0.020544
NOX3	ENSG00000074771
ENO1	ENSG00000074800	-0.27382	0.166757	0.377944
SLC12A1	ENSG00000074803	1.05032	0.020201	0.0917294
MYDGF	ENSG00000074842	-0.177173	0.53948	0.743775
ANO8	ENSG00000074855	-0.517536	0.0326952	0.12863
TUBE1	ENSG00000074935	0.0507104	0.82397	0.914709
ARHGEF10L	ENSG00000074964	-0.412344	0.0874863	0.250107
TXK	ENSG00000074966	0.843957	0.00689896	0.0419313
WSCD2	ENSG00000075035	-1.29036	0.0124071	0.0646094
KCNQ2	ENSG00000075043	1.47575	0.239334
TACR2	ENSG00000075073	-0.0362673	0.92939	0.967958
ACTR6	ENSG00000075089	0.306988	0.141177	0.340583
TIPIN	ENSG00000075131	-0.0125593	0.961029	0.983499
SRI	ENSG00000075142	0.504917	0.0101372	0.0558491
EIF4G3	ENSG00000075151	0.10624	0.402192	0.634772
NUP37	ENSG00000075188	0.278612	0.127723	0.319858
SEMA3A	ENSG00000075213	-0.016986	0.973814	0.988959
GTSE1	ENSG00000075218	1.70504	0.000411556	0.00497247
SEMA3C	ENSG00000075223	-0.150167	0.480029	0.698557
TTC38	ENSG00000075234	-0.353448	0.160403	0.36912
ACAT1	ENSG00000075239	-0.345001	0.0260393	0.109607
GRAMD4	ENSG00000075240	0.141056	0.450553	0.675423
CELSR1	ENSG00000075275	2.22796	4.03625e-12	1.17283e-09
WNT8B	ENSG00000075290	-0.44573	0.277032	0.512785
ZNF638	ENSG00000075292	-0.147626	0.20771	0.43252
SLC25A40	ENSG00000075303	0.607163	7.04853e-05	0.00125588
TIMM21	ENSG00000075336	0.144012	0.435495	0.663171
ADD2	ENSG00000075340	-0.310716	0.339998	0.577945
FGF4	ENSG00000075388	0.353347	0.907539
RASAL2	ENSG00000075391	-0.17234	0.263227	0.497466
VPS9D1	ENSG00000075399	-0.521226	0.0417656	0.152479
ZNF37A	ENSG00000075407	-0.090097	0.6481	0.814716
MARK3	ENSG00000075413	-0.00288151	0.978341	0.990125
SLC25A3	ENSG00000075415	-0.188085	0.192128	0.412367
FNDC3B	ENSG00000075420	-0.376811	0.0361284	0.138344
FOSL2	ENSG00000075426	-0.262781	0.272185	0.507659
CACNG5	ENSG00000075429	0.0118869	0.996884
CACNG4	ENSG00000075461	3.22885	2.82486e-11	6.04294e-09
FRYL	ENSG00000075539	0.38321	0.00568626	0.0363339
TMEM131	ENSG00000075568	0.156356	0.225768	0.454867
FSCN1	ENSG00000075618	-1.21916	2.2537e-07	1.14468e-05
ACTB	ENSG00000075624	0.134725	0.584524	0.773266
MOCOS	ENSG00000075643	0.193273	0.46964	0.690965
PLD1	ENSG00000075651	-0.961516	6.10375e-06	0.00017736
ATP12A	ENSG00000075673	0.79348	0.614407
WDR62	ENSG00000075702	0.738498	0.0232965	0.101373
DLG1	ENSG00000075711	0.227644	0.0501478	0.172388
RAB7A	ENSG00000075785	0.163036	0.389305	0.623753
BCAP29	ENSG00000075790	0.632824	0.000125372	0.00195631
SEC31B	ENSG00000075826	-0.415962	0.0664341	0.208449
SART3	ENSG00000075856	-0.0113927	0.931774	0.969012
ARHGAP15	ENSG00000075884	0.744096	0.0629709	0.201166
TUBA3D	ENSG00000075886	1.09052	0.0164989	0.0793963
PAX2	ENSG00000075891	3.26112	0.000683015	0.00733931
EXOSC7	ENSG00000075914	-0.312556	0.0449908	0.16044
KIFAP3	ENSG00000075945	0.133262	0.482579	0.700543
MKRN2	ENSG00000075975	0.0666477	0.664819	0.826492
MCM6	ENSG00000076003	0.284465	0.235364	0.465996
REXO2	ENSG00000076043	-0.132049	0.56154	0.758281
RBM7	ENSG00000076053	-0.0632751	0.740954	0.871495
RBMS2	ENSG00000076067	-0.7438	3.35298e-06	0.000108255
BAZ2A	ENSG00000076108	0.0877952	0.50813	0.720917
PTPN23	ENSG00000076201	-0.559774	0.00325729	0.0241326
MLH1	ENSG00000076242	-0.15468	0.227879	0.457655
UNG	ENSG00000076248	0.171865	0.479344	0.69791
FMO4	ENSG00000076258	0.22294	0.520299	0.729984
KLHL20	ENSG00000076321	0.0100481	0.955457	0.980945
RGS11	ENSG00000076344	0.375267	0.470518	0.691732
SLC46A1	ENSG00000076351	0.0248806	0.926902	0.966801
PLXNA2	ENSG00000076356	-0.0810937	0.725875	0.862506
SPAG5	ENSG00000076382	1.92329	1.99546e-06	7.10722e-05
ANKRD13A	ENSG00000076513	0.0725213	0.642155	0.811161
TPD52	ENSG00000076554	1.74261	9.46437e-09	8.44023e-07
ACACB	ENSG00000076555	-2.13778	2.18472e-08	1.68303e-06
TRAF4	ENSG00000076604	0.913405	0.0162069	0.078445
PAG1	ENSG00000076641	0.434503	0.0345185	0.133736
GPATCH1	ENSG00000076650	-0.0187134	0.933704	0.970047
ICAM3	ENSG00000076662	0.0852564	0.915983	0.962482
NT5C2	ENSG00000076685	0.298449	0.120894	0.308941
MCAM	ENSG00000076706	-1.24354	2.88015e-06	9.65652e-05
GPC4	ENSG00000076716	0.954107	0.00102813	0.0101564
MBNL3	ENSG00000076770	0.238679	0.128534	0.321256
CAMSAP3	ENSG00000076826	0.466491	0.136275	0.332875
RAP1GAP	ENSG00000076864	0.584207	0.100704	0.274482
XAB2	ENSG00000076924	-0.409861	0.0397617	0.147605
ARHGEF1	ENSG00000076928	-0.370213	0.0435202	0.156767
STXBP2	ENSG00000076944	0.794846	0.000117218	0.00185786
MAP2K7	ENSG00000076984	-0.589538	0.00178171	0.0153551
NMRK2	ENSG00000077009	0.481104	0.611636	0.791389
DGKD	ENSG00000077044	0.747699	0.00207199	0.0171856
CTTNBP2	ENSG00000077063	-0.483946	0.169905	0.381924
ACTL6B	ENSG00000077080	-0.0645695	0.9575
RARB	ENSG00000077092	-0.307302	0.216476	0.443808
TOP2B	ENSG00000077097	0.284878	0.101389	0.275841
TM9SF3	ENSG00000077147	0.42271	0.0212301	0.0951139
NFKB2	ENSG00000077150	-0.334857	0.237697	0.468767
UBE2T	ENSG00000077152	1.57383	8.81887e-05	0.00148697
PPP1R12B	ENSG00000077157	-0.805689	5.48629e-06	0.000161028
DNAJC10	ENSG00000077232	0.768019	0.000819172	0.00849403
GTF3C1	ENSG00000077235	0.0749633	0.63274	0.804888
IL4R	ENSG00000077238	-0.562354	0.010098	0.0556691
USP33	ENSG00000077254	0.13701	0.329981	0.568962
PAK3	ENSG00000077264	-1.55211	1.66701e-05	0.000401153
CAPN6	ENSG00000077274	-1.9726	0.00515531	0.0338341
DCX	ENSG00000077279	-1.5579	0.0527609	0.178333
SNRPA	ENSG00000077312	-0.0210878	0.925724	0.966323
SPAG6	ENSG00000077327	1.48527	0.0854961	0.246219
EXOSC5	ENSG00000077348	-0.341367	0.195889	0.417432
DYNC1I2	ENSG00000077380	0.271718	0.13036	0.324024
APBB1IP	ENSG00000077420	-0.390442	0.244172	0.476362
LRCH4	ENSG00000077454	0.256278	0.152381	0.357202
FAM76B	ENSG00000077458	0.171813	0.38541	0.620473
SIRT6	ENSG00000077463	0.211161	0.43838	0.665779
TYR	ENSG00000077498	2.20747	0.0102224	0.0561537
POLD3	ENSG00000077514	0.0789421	0.673787	0.83213
ACTN2	ENSG00000077522	1.01976	0.221075	0.44891
CAPZB	ENSG00000077549	0.00456231	0.974991	0.989169
GPR137B	ENSG00000077585	1.06171	8.87782e-05	0.00149402
NAALAD2	ENSG00000077616	-0.71013	0.00798485	0.0467389
JADE1	ENSG00000077684	-0.753808	0.00430935	0.0297576
SLC25A43	ENSG00000077713	0.264755	0.11952	0.306684
UBE2A	ENSG00000077721	0.749828	5.24248e-06	0.000155575
FGFR1	ENSG00000077782	-0.190061	0.637342	0.807648
FKBP6	ENSG00000077800	-1.20552	0.542702
SMC1B	ENSG00000077935	-0.164076	0.518899	0.729017
FBLN1	ENSG00000077942	-0.391584	0.268487	0.503516
ITGA8	ENSG00000077943	-0.671455	0.0152573	0.0749895
CST7	ENSG00000077984	-0.0137954	0.974296	0.989103
MAP2	ENSG00000078018	0.0229553	0.959018	0.982633
PIAS2	ENSG00000078043	0.25831	0.1167	0.301827
AMPH	ENSG00000078053	-0.620278	0.0926029	0.259668
ARAF	ENSG00000078061	-0.238522	0.161923	0.371436
MCCC1	ENSG00000078070	-0.0409561	0.83596	0.921646
LAMP3	ENSG00000078081	1.81985	0.000426453	0.0051047
FAP	ENSG00000078098	1.00385	0.00498448	0.03303
NEBL	ENSG00000078114	0.913897	0.000429365	0.00513505
ACER3	ENSG00000078124	-0.0154235	0.947622	0.976899
UBE2K	ENSG00000078140	0.621741	0.000308592	0.00398305
PIK3C3	ENSG00000078142	0.0348375	0.816319	0.911582
N4BP2	ENSG00000078177	0.155196	0.443701	0.670164
TIGAR	ENSG00000078237	0.915874	0.00280901	0.0216602
TULP3	ENSG00000078246	0.191102	0.358175	0.595637
SYNJ2	ENSG00000078269	-0.190442	0.286799	0.523942
ADCY2	ENSG00000078295	0.886471	0.0743687	0.224616
PPP2R5C	ENSG00000078304	0.0505279	0.694871	0.84516
PMS2P1	ENSG00000078319	0.136934	0.537612	0.742475
RBFOX1	ENSG00000078328	1.56167	0.0769498	0.229742
GNB1	ENSG00000078369	0.498054	0.00194781	0.0163974
HOXA9	ENSG00000078399	-0.886231	0.0276773	0.114238
EDN1	ENSG00000078401	-1.58622	4.95351e-05	0.000955031
MLLT10	ENSG00000078403	0.169166	0.21791	0.445284
ZCWPW1	ENSG00000078487	-0.386443	0.15843	0.36617
ADCYAP1R1	ENSG00000078549	-0.731744	0.270201	0.505359
FGF20	ENSG00000078579	0.582453	0.715268
P2RY10	ENSG00000078589	1.53136	0.00508163	0.0334639
ITM2A	ENSG00000078596	-0.693125	0.100734	0.274543
NRDC	ENSG00000078618	0.25475	0.0255126	0.107974
VDAC3	ENSG00000078668	0.366866	0.0521796	0.176972
PCM1	ENSG00000078674	-0.176328	0.302074	0.540099
TNRC6C	ENSG00000078687	0.0732711	0.672678	0.831674
CBFA2T2	ENSG00000078699	0.18711	0.216138	0.443299
BRINP1	ENSG00000078725	-1.8221	0.000178239	0.00257593
ITCH	ENSG00000078747	0.278597	0.0164605	0.0792981
PKD2L2	ENSG00000078795	-0.205849	0.363518	0.600878
TP53INP2	ENSG00000078804	0.354202	0.118379	0.304428
SDF4	ENSG00000078808	-0.0579159	0.734483	0.867541
MYH7B	ENSG00000078814	-0.514147	0.0785877	0.232884
BPIFB2	ENSG00000078898	0.641248	0.410264	0.641589
TP73	ENSG00000078900	-0.508851	0.101573	0.275962
TOLLIP	ENSG00000078902	-0.0119706	0.942589	0.974555
UBE2D4	ENSG00000078967	-0.260866	0.0507332	0.173569
CLUL1	ENSG00000079101	0.621778	0.297033	0.535245
RUNX1T1	ENSG00000079102	-0.820311	0.00867529	0.0498268
CDH17	ENSG00000079112	-1.14222	0.0333277	0.130441
THOC1	ENSG00000079134	0.156598	0.473906	0.693933
FKBP7	ENSG00000079150	-0.397059	0.130151	0.323761
OSBPL6	ENSG00000079156	0.803586	0.00908726	0.0515813
SLC1A3	ENSG00000079215	-0.160025	0.65254	0.81788
XRCC5	ENSG00000079246	0.357682	0.0480447	0.167235
LXN	ENSG00000079257	0.454827	0.104022	0.280262
SP140	ENSG00000079263	0.926077	0.00267628	0.0208476
MKNK1	ENSG00000079277	-0.158439	0.153096	0.358228
TNS1	ENSG00000079308	-1.66487	2.23014e-12	7.20026e-10
REXO1	ENSG00000079313	-0.535401	0.0161512	0.0782489
SAR1A	ENSG00000079332	0.0539566	0.723752	0.861726
CDC14A	ENSG00000079335	0.396204	0.205286	0.429697
RAPGEF3	ENSG00000079337	-1.53003	2.31194e-07	1.16935e-05
CEACAM1	ENSG00000079385	-1.14073	0.000100658	0.00164859
SENP1	ENSG00000079387	0.361479	0.0174797	0.0828464
DUSP13	ENSG00000079393	0.598674	0.843969
CIC	ENSG00000079432	-0.851828	6.29117e-07	2.72505e-05
LIPE	ENSG00000079435	-2.55357	1.02363e-12	3.79714e-10
FDFT1	ENSG00000079459	0.635682	0.0117457	0.0621206
PAFAH1B3	ENSG00000079462	1.20216	4.2347e-05	0.000841366
OPHN1	ENSG00000079482	0.208106	0.17256	0.385829
AFM	ENSG00000079557	0.0713842	0.981286
KIF22	ENSG00000079616	0.231716	0.223515	0.451932
SCGN	ENSG00000079689	-0.774933	0.571121
CARMIL1	ENSG00000079691	-0.155357	0.32068	0.559459
PGM1	ENSG00000079739	-0.724364	0.00699795	0.0423558
DDX1	ENSG00000079785	0.120391	0.583499	0.772468
DNM2	ENSG00000079805	0.0365563	0.793988	0.899642
EPB41L2	ENSG00000079819	-0.979663	5.76935e-07	2.52095e-05
RIMS1	ENSG00000079841	0.814907	0.0451132	0.160745
MOXD1	ENSG00000079931	0.76058	0.0432834	0.15614
STX7	ENSG00000079950	0.0933276	0.573244	0.766134
RABL2B	ENSG00000079974	0.132125	0.520273	0.729984
KEAP1	ENSG00000079999	-0.0651067	0.724513	0.862131
DDX43	ENSG00000080007	-0.242214	0.602809	0.785771
PTPRH	ENSG00000080031	-0.978749	0.0262685	0.110281
DCT	ENSG00000080166	-1.34191	0.053163	0.17928
SLC35C2	ENSG00000080189	-0.0168319	0.903613	0.956704
CRYBG3	ENSG00000080200	-1.0195	0.000117501	0.00185979
EPHA6	ENSG00000080224	-0.387026	0.574444	0.76687
SCTR	ENSG00000080293	-1.14022	0.0346824	0.134213
RFX3	ENSG00000080298	-0.234941	0.235116	0.465829
RIF1	ENSG00000080345	-0.148018	0.205624	0.430082
RAB21	ENSG00000080371	0.166263	0.296193	0.534296
SLC4A4	ENSG00000080493	-1.23597	0.0139501	0.0702521
SMARCA2	ENSG00000080503	-0.160327	0.24023	0.472132
RDH8	ENSG00000080511	0.121229	0.968222
SESN1	ENSG00000080546	-0.735164	0.0143933	0.0719153
MID2	ENSG00000080561	-0.149036	0.528179	0.735712
DNAAF6	ENSG00000080572	0.962365	0.73138
COL5A3	ENSG00000080573	-1.69185	1.85215e-13	8.69905e-11
SRCAP	ENSG00000080603	-0.168748	0.363331	0.600627
PUM3	ENSG00000080608	-0.362516	0.0667957	0.208979
CPB2	ENSG00000080618	-0.533254	0.32852	0.567312
CHRNA3	ENSG00000080644	0.395833	0.464494	0.686853
KCNN2	ENSG00000080709	-0.436622	0.477228	0.696341
CNOT4	ENSG00000080802	-0.144413	0.221694	0.449668
PSEN1	ENSG00000080815	0.0629754	0.641414	0.810695
CPOX	ENSG00000080819	0.272674	0.220292	0.44811
CLDND1	ENSG00000080822	0.169483	0.177435	0.392392
MOK	ENSG00000080823	-0.069561	0.757164	0.881138
HSP90AA1	ENSG00000080824	0.756519	0.00496012	0.0329483
RBL1	ENSG00000080839	0.425558	0.00437503	0.0300952
DLGAP4	ENSG00000080845	-0.187022	0.209521	0.434477
IGSF9B	ENSG00000080854	-0.128836	0.740233	0.871087
CFHR2	ENSG00000080910	0.117785	0.956746
CROCCP3	ENSG00000080947	-0.0623917	0.769331	0.88654
NDC80	ENSG00000080986	1.59735	0.000331551	0.00420069
AP4E1	ENSG00000081014	0.34467	0.0579674	0.190326
RSBN1	ENSG00000081019	0.230664	0.103415	0.279342
MAGI3	ENSG00000081026	1.14223	3.23454e-06	0.000105308
CXCL2	ENSG00000081041	-3.53001	5.40121e-23	2.09261e-19
AFP	ENSG00000081051	2.10774	0.0892376	0.253403
COL4A4	ENSG00000081052	-0.425113	0.135226	0.33145
TCF7	ENSG00000081059	-0.367347	0.0389562	0.145622
OSTM1	ENSG00000081087	0.536083	0.0247951	0.105724
CDH7	ENSG00000081138	2.52012	0.00504925	0.0333039
IMPG2	ENSG00000081148	0.217224	0.404058	0.636105
PCNP	ENSG00000081154	0.267076	0.180304	0.395907
EXD2	ENSG00000081177	0.206721	0.166944	0.37812
ARG2	ENSG00000081181	-0.6097	0.025212	0.107027
MEF2C	ENSG00000081189	-0.332904	0.0812562	0.238235
PTPRC	ENSG00000081237	0.981657	0.0043061	0.0297562
CACNA1S	ENSG00000081248	0.416719	0.868253
PKP1	ENSG00000081277	-1.25861	0.00317331	0.0236685
UBA5	ENSG00000081307	-0.0926695	0.543856	0.746616
STK17B	ENSG00000081320	0.397279	0.124791	0.315269
CDC14B	ENSG00000081377	-0.654483	0.00539088	0.034972
ZNF510	ENSG00000081386	0.0496168	0.709598	0.854296
LRP2	ENSG00000081479	-1.26208	0.0574636	0.189135
ZNF506	ENSG00000081665	0.148979	0.300726	0.538711
JMJD4	ENSG00000081692	-0.302887	0.161531	0.370879
DUSP12	ENSG00000081721	0.287904	0.234307	0.46508
AACS	ENSG00000081760	-0.30367	0.0925091	0.259485
DELE1	ENSG00000081791	-0.260911	0.0284836	0.116499
SLC13A1	ENSG00000081800
CADPS2	ENSG00000081803	0.827598	0.00562515	0.0360558
PCDHB4	ENSG00000081818	-0.328833	0.280395	0.516445
PCDHA6	ENSG00000081842	1.22421	0.0360952	0.138278
PCDHGA2	ENSG00000081853	0.226795	0.628535	0.802311
IFT25	ENSG00000081870	0.692514	0.000629272	0.0068892
PHLPP1	ENSG00000081913	-1.06258	2.24927e-09	2.60564e-07
ATP8B1	ENSG00000081923	0.794021	1.21497e-07	6.93366e-06
IL12RB2	ENSG00000081985	0.416614	0.199403	0.42216
SMARCD3	ENSG00000082014	-0.815585	0.000475998	0.00557526
WDR70	ENSG00000082068	-0.0309158	0.831013	0.918967
FYB1	ENSG00000082074	0.986276	0.00544722	0.0352261
MPP4	ENSG00000082126	2.11672	0.0133351	0.0680667
STRADB	ENSG00000082146	0.378752	0.0279032	0.114898
BZW1	ENSG00000082153	0.760539	0.000102795	0.00167494
PGR	ENSG00000082175	1.24855	0.0749874	0.225973
C1QTNF3	ENSG00000082196	0.876086	1.03512e-05	0.00027013
ME2	ENSG00000082212	0.0204704	0.916256	0.962578
C5orf22	ENSG00000082213	0.63397	0.00159893	0.0141933
CCNT2	ENSG00000082258	0.208129	0.135176	0.33139
FAM135A	ENSG00000082269	-0.363486	0.0574438	0.18913
COL19A1	ENSG00000082293	-0.134792	0.802918	0.904791
EPB41L3	ENSG00000082397	-0.138899	0.641148	0.810521
COBLL1	ENSG00000082438	-0.661746	0.00116593	0.0111291
DLG3	ENSG00000082458	1.22874	5.50222e-11	1.06587e-08
KCNK2	ENSG00000082482	-1.33469	9.72409e-05	0.00160392
SERTAD4	ENSG00000082497	1.7759	9.68264e-09	8.59094e-07
TRAF5	ENSG00000082512	0.503985	0.000250415	0.00338375
MRPL22	ENSG00000082515	0.374205	0.0499112	0.171765
GEMIN5	ENSG00000082516	-0.333925	0.0515373	0.175476
OPRK1	ENSG00000082556	-1.24285	0.439744
NFE2L1	ENSG00000082641	-0.187665	0.424646	0.653788
SEMA5B	ENSG00000082684	0.754088	0.175989	0.39069
GSK3B	ENSG00000082701	0.434969	0.006716	0.0411203
ITGB5	ENSG00000082781	0.0343698	0.862906	0.935639
ERC1	ENSG00000082805	-0.174181	0.225451	0.454381
XPO1	ENSG00000082898	0.410869	0.00179947	0.0154642
LINC01587	ENSG00000082929	-0.88807	0.0419312	0.15291
RNF13	ENSG00000082996	0.338109	0.0292161	0.118664
TRPM3	ENSG00000083067	-0.811528	0.0220437	0.0974939
PALB2	ENSG00000083093	0.223907	0.168234	0.379801
DOP1A	ENSG00000083097	-0.276853	0.0980953	0.269873
LYRM2	ENSG00000083099	-0.0979992	0.562366	0.758556
BCKDHB	ENSG00000083123	0.357484	0.121982	0.310611
KAT6A	ENSG00000083168	0.218683	0.171064	0.383625
TUT7	ENSG00000083223	0.234516	0.16038	0.36912
ULK2	ENSG00000083290	-0.0881644	0.617777	0.795262
GRHL2	ENSG00000083307	1.32354	1.06745e-14	6.1018e-12
TNPO1	ENSG00000083312	0.691052	3.42957e-07	1.62481e-05
PLOD1	ENSG00000083444	-0.528687	0.00785667	0.0461591
P2RX5	ENSG00000083454	-0.417624	0.454458	0.67868
ITGAE	ENSG00000083457	0.0697023	0.799216	0.902807
DIS3	ENSG00000083520	-0.0168156	0.901379	0.955819
PIBF1	ENSG00000083535	-0.165329	0.400526	0.633274
TDRD3	ENSG00000083544	-0.154789	0.37609	0.612597
	ENSG00000083622	0.598674	0.843969
NUFIP1	ENSG00000083635	-0.104123	0.675726	0.83345
PDS5B	ENSG00000083642	-0.200254	0.19607	0.417691
OXCT1	ENSG00000083720	-0.236226	0.335781	0.573855
RRAGB	ENSG00000083750	-0.211646	0.165842	0.376807
EPYC	ENSG00000083782	5.08312	0.00292664	0.0223302
CYLD	ENSG00000083799	0.0931165	0.589636	0.777111
SLC27A5	ENSG00000083807	-0.38574	0.132397	0.32716
ZNF324	ENSG00000083812	-0.548289	0.0118823	0.0626338
ZNF671	ENSG00000083814	0.127375	0.531169	0.737902
ZNF416	ENSG00000083817	-0.227527	0.475025	0.694929
ZNF586	ENSG00000083828	0.785191	0.00144263	0.0131168
ZNF446	ENSG00000083838	-0.714103	0.0136674	0.0692081
ZNF264	ENSG00000083844	0.0957738	0.505366	0.719071
RPS5	ENSG00000083845	-0.689267	0.00423348	0.029359
FAT1	ENSG00000083857	-0.127284	0.61621	0.794271
YTHDC1	ENSG00000083896	-0.136394	0.253301	0.48647
CHMP2B	ENSG00000083937	0.629984	0.0110592	0.0595454
SMAP2	ENSG00000084070	0.132172	0.623689	0.79942
PPIE	ENSG00000084072	0.118026	0.645166	0.813021
ZMPSTE24	ENSG00000084073	1.10678	1.7954e-05	0.000425298
STARD7	ENSG00000084090	0.148087	0.478552	0.697369
NOA1	ENSG00000084092	-0.243362	0.242907	0.475092
REST	ENSG00000084093	0.648376	2.58775e-06	8.87239e-05
HAL	ENSG00000084110	0.639407	0.28795	0.525115
SSH1	ENSG00000084112	0.142548	0.417722	0.647663
GSTP1	ENSG00000084207	-1.06679	0.0013538	0.0125015
APLP2	ENSG00000084234	0.187282	0.382189	0.61794
FAM234B	ENSG00000084444	1.10866	0.000797997	0.00831601
SLCO1A2	ENSG00000084453	-4.4703	1.10955e-22	3.86887e-19
WBP11	ENSG00000084463	-0.0014477	0.993199	0.996885
EIF3I	ENSG00000084623	0.0168672	0.92718	0.967036
NKAIN1	ENSG00000084628	4.58817	1.34971e-07	7.55427e-06
COL16A1	ENSG00000084636	-0.768053	0.0170193	0.0812458
TXLNA	ENSG00000084652	0.0379113	0.801187	0.904038
APOB	ENSG00000084674	-3.82899	4.4739e-10	6.4144e-08
NCOA1	ENSG00000084676	-0.433075	0.00486992	0.0325118
AGBL5	ENSG00000084693	-0.33943	0.114149	0.297456
EFR3B	ENSG00000084710	0.617559	0.0813767	0.238468
KIF3C	ENSG00000084731	-0.145383	0.477754	0.696759
RAB10	ENSG00000084733	0.711391	0.000601564	0.00666785
GCKR	ENSG00000084734	0.194142	0.841195	0.92453
HADHA	ENSG00000084754	-0.525695	0.0022813	0.0185079
MAPRE3	ENSG00000084764	-0.599236	0.000198321	0.00280993
CAD	ENSG00000084774	-0.124403	0.458963	0.682833
CD59	ENSG00000085063	-0.934572	1.20044e-05	0.000302673
CD82	ENSG00000085117	-0.12345	0.726197	0.862689
BCORL1	ENSG00000085185	-0.523166	0.00832988	0.0484091
ATRX	ENSG00000085224	0.140201	0.369023	0.605899
AK6	ENSG00000085231	0.794907	0.00385111	0.0273213
FCN1	ENSG00000085265	-0.136362	0.762057	0.882679
MYNN	ENSG00000085274	0.0930336	0.562994	0.759041
MECOM	ENSG00000085276	-0.506502	0.0176956	0.083461
SCAMP1	ENSG00000085365	0.403877	0.0466142	0.164158
PREP	ENSG00000085377	-0.205192	0.228976	0.459065
HACE1	ENSG00000085382	-0.0536516	0.768529	0.886194
SEH1L	ENSG00000085415	-0.247385	0.0994597	0.272432
WDR47	ENSG00000085433	0.257174	0.123066	0.312359
WDFY1	ENSG00000085449	0.498861	0.00676519	0.0413561
OVGP1	ENSG00000085465	0.0234671	0.945243	0.975645
SLC25A24	ENSG00000085491	0.993533	9.18872e-06	0.000245396
MAP3K4	ENSG00000085511	-0.300037	0.030934	0.123601
PILRA	ENSG00000085514	-0.138073	0.661095	0.824188
IGSF9	ENSG00000085552	1.13294	7.65468e-05	0.00133189
ABCB1	ENSG00000085563	-0.429399	0.144414	0.345353
ZNF213	ENSG00000085644	-0.290976	0.180955	0.396869
AKR1B1	ENSG00000085662	-0.256415	0.340838	0.578781
CPNE3	ENSG00000085719	0.54592	0.00338106	0.0248565
RRN3	ENSG00000085721	0.150022	0.347305	0.585146
CTTN	ENSG00000085733	0.63373	0.014205	0.0711862
WNT11	ENSG00000085741	-2.38536	1.83734e-06	6.66243e-05
MTIF2	ENSG00000085760	0.366897	0.10502	0.282164
DDHD2	ENSG00000085788	-0.027307	0.893861	0.951812
TTC39A	ENSG00000085831	1.71405	1.84967e-08	1.47927e-06
EPS15	ENSG00000085832	-0.0233401	0.874504	0.941464
ORC1	ENSG00000085840	1.4126	0.00030483	0.00394988
MGST2	ENSG00000085871	0.226059	0.323074	0.561635
CHERP	ENSG00000085872	-0.478397	0.00623347	0.0389106
ATG16L1	ENSG00000085978	0.950395	1.41403e-07	7.85124e-06
USP40	ENSG00000085982	0.282542	0.0591475	0.192712
POMGNT1	ENSG00000085998	0.125404	0.470803	0.691871
RAD54L	ENSG00000085999	0.119384	0.759552	0.882073
MAST2	ENSG00000086015	0.139085	0.413202	0.644074
DNAJA1	ENSG00000086061	0.595729	0.00367539	0.0264296
B4GALT1	ENSG00000086062	-0.550342	0.0156711	0.0765636
CHMP5	ENSG00000086065	0.789985	0.00074839	0.00790297
NFX1	ENSG00000086102	-0.0723561	0.547244	0.748778
AQP6	ENSG00000086159	-2.85732	0.000385499	0.0047231
DIMT1	ENSG00000086189	0.248251	0.108034	0.287099
IPO11	ENSG00000086200	0.19544	0.23979	0.471555
FOLH1	ENSG00000086205	-1.13974	0.000218792	0.00304431
EIF2AK1	ENSG00000086232	0.70651	0.000101498	0.00165923
NME8	ENSG00000086288	0.429541	0.521969	0.731327
EPDR1	ENSG00000086289	-0.242977	0.427987	0.656444
SNX10	ENSG00000086300	1.66594	2.42965e-05	0.000542726
SEPHS1	ENSG00000086475	0.234889	0.172644	0.385967
MRPL28	ENSG00000086504	0.1274	0.731216	0.86565
HBQ1	ENSG00000086506	0.249279	0.891577
ITPKC	ENSG00000086544	-0.734358	0.000882961	0.00898132
CEACAM6	ENSG00000086548	5.2986	5.72377e-09	5.54395e-07
FAT2	ENSG00000086570	-1.97646	9.02101e-10	1.17027e-07
RBM22	ENSG00000086589	0.0116427	0.918146	0.963425
TMED2	ENSG00000086598	0.627244	0.0053395	0.0347564
ERO1B	ENSG00000086619	0.726548	4.32653e-05	0.000857169
ZFAND6	ENSG00000086666	0.434147	0.0109355	0.059095
HSD17B2	ENSG00000086696	-1.17164	0.0292199	0.118666
TXLNG	ENSG00000086712	-0.091655	0.583756	0.77268
PPEF1	ENSG00000086717	2.73749	4.15434e-07	1.90378e-05
LAT2	ENSG00000086730	0.329172	0.167506	0.378758
HUWE1	ENSG00000086758	0.0523811	0.663059	0.825503
ZW10	ENSG00000086827	0.0579519	0.756116	0.88033
ALG9	ENSG00000086848	-0.413247	0.0126697	0.0657216
MYBPC2	ENSG00000086967	-1.31072	0.141972	0.341597
NOX4	ENSG00000086991	2.24116	1.77489e-06	6.49305e-05
ACOX3	ENSG00000087008	0.533653	0.0075132	0.0446158
MTMR2	ENSG00000087053	-0.122085	0.503003	0.717136
PPP1R15A	ENSG00000087074	-1.54677	3.66437e-07	1.72666e-05
HSD17B14	ENSG00000087076	-0.509124	0.143457	0.34384
TRIP6	ENSG00000087077	-0.92807	0.00136653	0.012596
ACHE	ENSG00000087085	-0.24608	0.53783	0.74256
FTL	ENSG00000087086	-0.0622444	0.846657	0.927318
SRRT	ENSG00000087087	-0.027833	0.854025	0.930911
BAX	ENSG00000087088	-0.263509	0.202189	0.425861
NLK	ENSG00000087095	1.16965	7.43379e-05	0.00130387
PIGS	ENSG00000087111	0.532448	0.053224	0.179371
ADAMTS2	ENSG00000087116	-0.270049	0.383402	0.618838
TMPRSS11E	ENSG00000087128	1.61785	0.0647216	0.205143
ATXN7L3	ENSG00000087152	-0.179765	0.470402	0.691701
PGS1	ENSG00000087157	0.378026	0.0154927	0.0759122
PSMC5	ENSG00000087191	0.138893	0.399472	0.632283
UIMC1	ENSG00000087206	0.172833	0.314674	0.553517
CETP	ENSG00000087237	1.1375	0.0291562	0.118494
MMP2	ENSG00000087245	-1.05808	0.00489146	0.0326221
MT3	ENSG00000087250	0.359822	0.905852
LPCAT2	ENSG00000087253	-0.103123	0.660502	0.823872
GNAO1	ENSG00000087258	-0.0956329	0.815944	0.911443
OGFOD1	ENSG00000087263	0.135113	0.368554	0.605414
SH3BP2	ENSG00000087266	-0.608532	0.00167986	0.0146989
NOP14	ENSG00000087269	-0.370451	0.0341022	0.132654
ADD1	ENSG00000087274	-0.115649	0.407678	0.639149
L2HGDH	ENSG00000087299	0.0537995	0.744975	0.874002
TXNDC16	ENSG00000087301	0.752	0.00888795	0.0507451
RTRAF	ENSG00000087302	-0.0100184	0.956073	0.981285
NID2	ENSG00000087303	-0.221292	0.396145	0.629789
GMCL1	ENSG00000087338	0.494345	0.0235802	0.102203
SF3B2	ENSG00000087365	-0.131479	0.512078	0.72379
KLHL42	ENSG00000087448	0.16951	0.313193	0.551886
GNAS	ENSG00000087460	0.506413	0.0461506	0.163158
DNM1L	ENSG00000087470	0.130672	0.263528	0.497796
PTHLH	ENSG00000087494	-0.0914081	0.915886	0.962482
PHACTR3	ENSG00000087495	2.00814	0.000209841	0.00294089
ERGIC2	ENSG00000087502	0.370233	0.0121324	0.0635696
TFAP2C	ENSG00000087510	-0.568937	0.0122496	0.0639995
AURKA	ENSG00000087586	1.72455	0.00011788	0.00186326
CASS4	ENSG00000087589	0.359501	0.294641	0.532654
PIR	ENSG00000087842	0.472487	0.226547	0.455957
AAMDC	ENSG00000087884	-0.220634	0.362639	0.600141
RFX2	ENSG00000087903	-1.42815	2.51431e-05	0.000557033
METTL2A	ENSG00000087995	0.291335	0.242093	0.474138
SULT2B1	ENSG00000088002	1.62091	7.27449e-05	0.00128238
ALG6	ENSG00000088035	0.579476	0.00210846	0.0173847
CNOT3	ENSG00000088038	0.0246953	0.881989	0.945348
GP6	ENSG00000088053	0.224725	0.536893	0.742216
PTPN4	ENSG00000088179	-0.0730992	0.652593	0.817917
DDX18	ENSG00000088205	0.08254	0.565049	0.760541
KHSRP	ENSG00000088247	-0.278687	0.0909103	0.256386
GNA11	ENSG00000088256	-0.41984	0.0392768	0.146318
ASAP3	ENSG00000088280	-0.185253	0.375543	0.612078
EDEM2	ENSG00000088298	0.190959	0.396902	0.630426
DNMT3B	ENSG00000088305	1.81152	4.47645e-06	0.000135966
REM1	ENSG00000088320	-1.11397	0.0316946	0.125608
TPX2	ENSG00000088325	1.82306	3.69347e-06	0.000116973
FER1L4	ENSG00000088340	0.784352	0.0220673	0.0975734
PDRG1	ENSG00000088356	1.26455	1.07495e-05	0.000278681
EPB41L1	ENSG00000088367	-0.365141	0.0770866	0.230033
SLC15A1	ENSG00000088386	4.30169	0.000290418	0.00379557
DOCK9	ENSG00000088387	-0.283325	0.139861	0.338573
ANKRD10	ENSG00000088448	0.608732	2.41693e-05	0.000540792
TGDS	ENSG00000088451	0.175517	0.409713	0.641129
DOCK3	ENSG00000088538	0.818276	0.0237601	0.102727
C3orf18	ENSG00000088543	-0.43662	0.152813	0.357781
COQ9	ENSG00000088682	0.576667	0.00632691	0.0393344
TMEM40	ENSG00000088726	0.670413	0.261686	0.495883
KIF9	ENSG00000088727	0.12406	0.586426	0.774579
ARHGAP28	ENSG00000088756	-0.767685	0.00988394	0.0548247
CRLS1	ENSG00000088766	-0.0801511	0.730123	0.865353
DEFB127	ENSG00000088782
PPP1R13B	ENSG00000088808	-0.231256	0.167879	0.379214
ATRN	ENSG00000088812	-0.0260825	0.871092	0.939756
SMOX	ENSG00000088826	-0.0778898	0.854848	0.931343
SIGLEC1	ENSG00000088827	-0.213711	0.479103	0.697647
FKBP1A	ENSG00000088832	0.125341	0.556594	0.754994
NSFL1C	ENSG00000088833	-0.0879422	0.527747	0.735565
SLC4A11	ENSG00000088836	-0.110207	0.838487	0.922839
DNAAF9	ENSG00000088854	-0.231746	0.263127	0.497396
ZNF343	ENSG00000088876	-0.491571	0.0171294	0.0816409
EBF4	ENSG00000088881	0.289478	0.291368	0.529069
CPXM1	ENSG00000088882	-1.86865	5.33102e-07	2.34706e-05
MAVS	ENSG00000088888	-0.306772	0.0133255	0.0680404
LZTS3	ENSG00000088899	-1.22056	4.13879e-05	0.000827023
F11	ENSG00000088926	1.25472	0.473795
XRN2	ENSG00000088930	0.241205	0.220176	0.448049
KIZ	ENSG00000088970	-0.602005	0.00256647	0.0201873
DYNLL1	ENSG00000088986	0.707011	0.00297259	0.022578
TESC	ENSG00000088992	-1.49802	0.00107186	0.0104719
SNX5	ENSG00000089006	0.346404	0.146907	0.348949
RPL6	ENSG00000089009	-0.270839	0.228446	0.45848
SIRPG	ENSG00000089012	1.8927	0.00160582	0.0142332
MAPKAPK5	ENSG00000089022	0.196872	0.147359	0.349637
P2RX7	ENSG00000089041	0.153354	0.625293	0.800475
ESF1	ENSG00000089048	-0.049635	0.846368	0.927175
RBBP9	ENSG00000089050	-0.0402501	0.851743	0.929921
ANAPC5	ENSG00000089053	-0.0912903	0.554549	0.753775
SLC23A2	ENSG00000089057	-0.566438	0.00352713	0.0256458
SLC8B1	ENSG00000089060	-0.0428166	0.807678	0.907106
TMEM230	ENSG00000089063	0.026544	0.880023	0.944316
DZANK1	ENSG00000089091	-0.0981314	0.706218	0.852415
KDM2B	ENSG00000089094	0.00333057	0.982953	0.992307
CFAP61	ENSG00000089101	1.34342	0.0044409	0.0303985
LHX5	ENSG00000089116	-1.02117	0.736719
TASP1	ENSG00000089123	0.0400877	0.844655	0.926347
OAS1	ENSG00000089127	1.43593	1.38884e-06	5.3393e-05
GCN1	ENSG00000089154	0.0395375	0.817849	0.912323
RPLP0	ENSG00000089157	-0.591277	0.0213064	0.0953336
PXN	ENSG00000089159	-1.0999	3.17835e-11	6.62724e-09
SIRT4	ENSG00000089163	0.598736	0.357462	0.594967
RPH3A	ENSG00000089169	2.19442	0.0231967	0.101071
KIF16B	ENSG00000089177	0.792393	0.0045353	0.0308929
TRMT6	ENSG00000089195	0.427867	0.0592606	0.192919
CHGB	ENSG00000089199	1.35525	0.214638
PEBP1	ENSG00000089220	-0.0628107	0.741305	0.871672
TBX5	ENSG00000089225	-1.11775	0.000141876	0.00214344
BRAP	ENSG00000089234	0.111406	0.420778	0.65033
ERP29	ENSG00000089248	0.0769061	0.723972	0.8618
NOS1	ENSG00000089250	-1.09647	0.180602	0.396337
FUS	ENSG00000089280	0.0985431	0.684183	0.838546
IGBP1	ENSG00000089289	0.0720816	0.752309	0.878068
FXYD5	ENSG00000089327	0.152882	0.533491	0.739801
ZNF302	ENSG00000089335	0.053716	0.753009	0.878444
GRAMD1A	ENSG00000089351	-0.235696	0.246948	0.479551
FXYD3	ENSG00000089356	0.461931	0.219493	0.447047
HEPH	ENSG00000089472	-0.527883	0.0577894	0.189885
CDIP1	ENSG00000089486	-1.02315	1.57953e-06	5.8915e-05
CMTM1	ENSG00000089505	0.637853	0.0435395	0.1568
KCNH4	ENSG00000089558	0.128541	0.859458	0.933684
GANAB	ENSG00000089597	0.065956	0.713929	0.857024
GMIP	ENSG00000089639	0.373575	0.170587	0.38289
RBM41	ENSG00000089682	0.292244	0.162102	0.371665
BIRC5	ENSG00000089685	1.68495	0.000101549	0.00165928
LAG3	ENSG00000089692	0.41764	0.42395	0.65309
MLF2	ENSG00000089693	-0.10789	0.62894	0.802508
OTUB2	ENSG00000089723	-0.600115	0.0650037	0.205663
DDX24	ENSG00000089737	-0.64166	1.53149e-09	1.86068e-07
ZBTB25	ENSG00000089775	0.0344429	0.83153	0.919238
NECAP1	ENSG00000089818	0.00641729	0.970208	0.987677
ARHGAP4	ENSG00000089820	-0.395548	0.0909674	0.256449
ANKRD24	ENSG00000089847	-0.981745	0.00651107	0.0401617
DHX32	ENSG00000089876	0.318811	0.0875644	0.250167
RCOR1	ENSG00000089902	0.12256	0.449154	0.674369
GPATCH2L	ENSG00000089916	-0.0287782	0.835352	0.921303
LTBP4	ENSG00000090006	-1.50994	1.29695e-08	1.09235e-06
BLVRB	ENSG00000090013	0.282817	0.305878	0.544187
SLC9A1	ENSG00000090020	0.101457	0.629126	0.802642
SPTLC1	ENSG00000090054	0.431456	0.0044188	0.030298
PAPOLA	ENSG00000090060	0.2809	0.0300888	0.121039
CCNK	ENSG00000090061	-0.0978015	0.580802	0.771011
PCBP4	ENSG00000090097	-0.660448	0.00927868	0.0523186
RGS1	ENSG00000090104	1.32655	0.0027358	0.0212224
YPEL3	ENSG00000090238	-0.317499	0.204062	0.427968
MRPS33	ENSG00000090263	0.700851	0.00372399	0.0266855
NDUFB2	ENSG00000090266	0.0865774	0.644213	0.812587
NUDC	ENSG00000090273	0.000538756	0.997921	0.998776
MAEA	ENSG00000090316	0.0459342	0.778657	0.891922
ICAM1	ENSG00000090339	0.200809	0.582347	0.77188
STRN4	ENSG00000090372	-0.0870608	0.533489	0.739801
IRAK3	ENSG00000090376	-0.631837	0.0198324	0.0905057
LYZ	ENSG00000090382	0.437503	0.517203	0.727485
SI	ENSG00000090402
MUL1	ENSG00000090432	-0.0685774	0.765211	0.88447
TFAP4	ENSG00000090447	-0.52126	0.0902826	0.255104
PDCD7	ENSG00000090470	-0.273448	0.112007	0.294022
SPG21	ENSG00000090487	0.200359	0.223205	0.451499
FETUB	ENSG00000090512	-0.222919	0.926403
DNAJB11	ENSG00000090520	0.454402	0.0394734	0.146925
P3H2	ENSG00000090530	-1.21605	5.24881e-05	0.000998477
THPO	ENSG00000090534	-0.971917	0.0163434	0.0789632
CHRD	ENSG00000090539	-0.735362	0.0208064	0.0935517
FLT3LG	ENSG00000090554	-0.425635	0.288546	0.525754
RAB11FIP3	ENSG00000090565	0.443857	0.10505	0.282223
GNPTG	ENSG00000090581	0.154737	0.418988	0.648969
ZNF268	ENSG00000090612	-0.218051	0.167154	0.378375
GOLGA3	ENSG00000090615	0.0304497	0.823259	0.914269
PABPC4	ENSG00000090621	0.0574908	0.740589	0.87135
CD209	ENSG00000090659	-1.10237	0.0184471	0.0859477
CERS4	ENSG00000090661	0.62902	0.0470734	0.165098
MCOLN1	ENSG00000090674	-0.471037	0.0441437	0.158314
USP48	ENSG00000090686	0.0755469	0.582917	0.772157
EFNB1	ENSG00000090776	-1.1478	1.74957e-05	0.000417461
PDPR	ENSG00000090857	-0.233679	0.358246	0.595721
AARS1	ENSG00000090861	0.425724	0.0302408	0.121468
GLG1	ENSG00000090863	-0.475311	0.00210695	0.0173796
KIF4A	ENSG00000090889	2.373	4.7464e-06	0.000143168
TNRC6A	ENSG00000090905	-0.220398	0.104588	0.281286
PLEKHG2	ENSG00000090924	-0.621285	0.0150538	0.0742762
DLL3	ENSG00000090932	1.22957	0.414527
NAT14	ENSG00000090971	-0.0812385	0.776526	0.890886
PITPNM2	ENSG00000090975	-0.70014	0.000286245	0.00375369
EXOC1	ENSG00000090989	-0.0684637	0.661682	0.824478
RBM27	ENSG00000091009	0.439135	0.0133325	0.0680662
POU4F3	ENSG00000091010	0.138479	0.924487
OSBPL8	ENSG00000091039	0.273739	0.25475	0.488365
DTX2	ENSG00000091073	0.112204	0.628002	0.80215
NLRC4	ENSG00000091106	0.409472	0.211777	0.437598
PUS7	ENSG00000091127	0.0426108	0.82019	0.913106
LAMB4	ENSG00000091128	0.39362	0.588638	0.776265
NRCAM	ENSG00000091129	1.18313	0.00900549	0.0512422
LAMB1	ENSG00000091136	-0.433659	0.123619	0.313421
SLC26A4	ENSG00000091137	-0.989427	0.0143342	0.0716794
SLC26A3	ENSG00000091138	-1.70273	0.00204428	0.0170006
DLD	ENSG00000091140	0.187737	0.318192	0.557232
WDR7	ENSG00000091157	-0.149204	0.266385	0.501273
TXNL1	ENSG00000091164	0.24971	0.145539	0.346899
IL5RA	ENSG00000091181	-0.507859	0.305347	0.543804
ABCC6	ENSG00000091262	1.02248	0.0209114	0.093952
CMTM6	ENSG00000091317	0.17832	0.457877	0.681821
ITGA6	ENSG00000091409	-0.624159	0.0168127	0.0805724
RAPGEF4	ENSG00000091428	-0.182546	0.414	0.644641
MAP3K20	ENSG00000091436	-0.778982	0.000637296	0.0069465
SMPX	ENSG00000091482	1.16611	0.700682
FH	ENSG00000091483	0.42471	0.10045	0.274094
SEL1L3	ENSG00000091490	0.551366	0.106314	0.284046
TF	ENSG00000091513	-1.19431	0.00836775	0.0485887
CDV3	ENSG00000091527	0.209723	0.361917	0.599424
MYO15A	ENSG00000091536	-0.0976304	0.805184	0.905822
ALKBH5	ENSG00000091542	-0.345423	0.132025	0.326588
APOH	ENSG00000091583	-1.28701	0.494591
NLRP1	ENSG00000091592	-0.766768	0.000566477	0.00637177
PITPNM3	ENSG00000091622	-0.546175	0.186043	0.403454
SPAG7	ENSG00000091640	-0.887386	0.000242289	0.00329886
ORC6	ENSG00000091651	0.345238	0.274709	0.510218
ZFHX4	ENSG00000091656	-0.963456	8.99167e-05	0.00150954
SLC17A6	ENSG00000091664
CPA1	ENSG00000091704	-1.20828	0.212987	0.439333
ZC3HC1	ENSG00000091732	-0.420309	0.0148008	0.0733602
ESR1	ENSG00000091831	1.96519	0.000722207	0.00767295
RGS17	ENSG00000091844	0.274881	0.280767	0.516899
ANGPT2	ENSG00000091879	0.118761	0.486966	0.704351
TMEM101	ENSG00000091947	0.104803	0.81179	0.909046
CD200	ENSG00000091972	-0.330685	0.124033	0.314141
CCDC80	ENSG00000091986	-0.578362	0.0837525	0.243133
CMA1	ENSG00000092009	-1.04419	0.0470022	0.164934
PSME1	ENSG00000092010	0.472667	0.104538	0.281196
PPP2R3C	ENSG00000092020	0.429721	0.0142857	0.0715292
HAUS4	ENSG00000092036	0.041653	0.866156	0.937514
JPH4	ENSG00000092051	-1.29398	0.00617517	0.038602
MYH7	ENSG00000092054	0.0713842	0.981286
CEBPE	ENSG00000092067	-1.33353	0.372929
SLC7A8	ENSG00000092068	-0.444538	0.160263	0.368981
OSGEP	ENSG00000092094	-0.430042	0.0484598	0.168134
SLC22A17	ENSG00000092096	-0.357184	0.318877	0.557819
RNF31	ENSG00000092098	0.0644098	0.808811	0.907742
SCFD1	ENSG00000092108	-0.18601	0.163656	0.373987
G2E3	ENSG00000092140	0.136921	0.421732	0.651314
HECTD1	ENSG00000092148	-0.25658	0.0699029	0.215379
HNRNPC	ENSG00000092199	0.21745	0.0937709	0.261827
RPGRIP1	ENSG00000092200	-0.0575053	0.881814	0.945277
SUPT16H	ENSG00000092201	-0.0119336	0.953623	0.97987
TOX4	ENSG00000092203	-0.0985473	0.452738	0.677069
GEMIN2	ENSG00000092208	0.122651	0.592005	0.778967
TGM1	ENSG00000092295	-0.232757	0.54247	0.74593
TINF2	ENSG00000092330	-0.0955849	0.581544	0.771387
DAZL	ENSG00000092345	3.00496	0.0967852
TBL1Y	ENSG00000092377	0.0713842	0.981286
SEMA6A	ENSG00000092421	-1.22025	9.19118e-06	0.000245396
TRPM7	ENSG00000092439	0.0389843	0.74079	0.87139
TYRO3	ENSG00000092445	-1.4881	0.000325666	0.00415198
WDR76	ENSG00000092470	0.607784	0.0501627	0.172389
CAPN3	ENSG00000092529	-0.415183	0.239549	0.471246
SNAP23	ENSG00000092531	0.406256	0.00807587	0.0471451
TBX15	ENSG00000092607	-1.32152	6.66224e-05	0.00120241
PHGDH	ENSG00000092621	-0.446229	0.29216	0.5299
COL9A3	ENSG00000092758	-1.54308	0.000272341	0.003608
EZR	ENSG00000092820	1.367	2.06107e-06	7.27053e-05
MYL6	ENSG00000092841	-0.437302	0.00247522	0.0196423
AGO1	ENSG00000092847	-0.0815086	0.412716	0.643683
TEKT2	ENSG00000092850	-0.929157	0.260912	0.495169
CLSPN	ENSG00000092853	1.32978	7.451e-05	0.00130557
RFFL	ENSG00000092871	0.655245	0.00156908	0.0139965
UNC13D	ENSG00000092929	0.01838	0.945952	0.976044
MFSD11	ENSG00000092931	0.308445	0.173273	0.386827
DPYSL2	ENSG00000092964	-1.10135	1.14931e-05	0.000293378
TGFB2	ENSG00000092969	-0.192198	0.541061	0.744907
GPATCH2	ENSG00000092978	1.02959	1.23616e-06	4.84311e-05
NUP50	ENSG00000093000	0.5956	0.00113432	0.0109051
CDC45	ENSG00000093009	0.756608	0.0563689	0.186666
COMT	ENSG00000093010	0.140059	0.500022	0.715293
ADA2	ENSG00000093072	0.205945	0.514726	0.725714
	ENSG00000093100	-0.75507	0.0108892	0.0588991
VNN3P	ENSG00000093134	2.12264	0.0432108	0.155959
ECHDC1	ENSG00000093144	-0.711988	0.000236307	0.00323383
[truncated: 58,619 more rows]

## Sheet: Fig3b
Source data for Figure 3b
HGNC	Ensembl	Log2FC (UP=nonLFS-BC)	pvalue	FDR
TSPAN6	ENSG00000000003	-0.199498	0.303104	0.492778
TNMD	ENSG00000000005	-1.74426	0.000218424	0.00191886
DPM1	ENSG00000000419	0.653484	0.00829493	0.035757
SCYL3	ENSG00000000457	0.673372	1.92825e-06	3.56696e-05
C1orf112	ENSG00000000460	0.621468	0.00127233	0.00813181
FGR	ENSG00000000938	-0.70796	0.00409961	0.0206318
CFH	ENSG00000000971	-1.03502	5.90061e-06	9.27645e-05
FUCA2	ENSG00000001036	0.258688	0.168231	0.331229
GCLC	ENSG00000001084	0.143866	0.454596	0.634325
NFYA	ENSG00000001167	0.299848	0.0100117	0.0412715
STPG1	ENSG00000001460	0.248371	0.190369	0.361154
NIPAL3	ENSG00000001461	0.190446	0.295897	0.485794
LAS1L	ENSG00000001497	-0.192199	0.0735823	0.185011
ENPP4	ENSG00000001561	0.0954382	0.667895	0.800763
SEMA3F	ENSG00000001617	0.977175	0.000179341	0.00163089
CFTR	ENSG00000001626	-1.80738	9.09597e-06	0.00013435
ANKIB1	ENSG00000001629	0.331347	0.000217623	0.00191326
CYP51A1	ENSG00000001630	0.204839	0.560332	0.721366
KRIT1	ENSG00000001631	0.0558843	0.626522	0.772077
RAD52	ENSG00000002016	-0.0837778	0.559612	0.720722
MYH16	ENSG00000002079	0.604778	0.0559589	0.151848
BAD	ENSG00000002330	0.329635	0.150475	0.306959
LAP3	ENSG00000002549	0.32995	0.0499665	0.139625
CD99	ENSG00000002586	-0.406521	0.00391105	0.0198882
HS3ST1	ENSG00000002587	-0.56294	0.0151622	0.0568242
AOC1	ENSG00000002726	0.159937	0.712508	0.831668
WNT16	ENSG00000002745	-0.0673217	0.910912	0.952948
HECW1	ENSG00000002746	0.310489	0.407196	0.594201
MAD1L1	ENSG00000002822	0.33994	0.079261	0.195043
LASP1	ENSG00000002834	0.29241	0.0536117	0.147193
SNX11	ENSG00000002919	0.223265	0.0889425	0.2115
TMEM176A	ENSG00000002933	-0.608425	0.00281283	0.0152844
M6PR	ENSG00000003056	0.440399	0.00525811	0.0250171
KLHL13	ENSG00000003096	-1.49365	8.25623e-06	0.000123717
CYP26B1	ENSG00000003137	-1.0831	0.0016297	0.00985942
ICA1	ENSG00000003147	0.695556	0.00224629	0.0127576
DBNDD1	ENSG00000003249	0.959024	0.00536352	0.0254018
ALS2	ENSG00000003393	0.259315	0.0235098	0.0792534
CASP10	ENSG00000003400	-0.591046	0.00616629	0.0283083
CFLAR	ENSG00000003402	-0.494013	0.000693291	0.00495184
TFPI	ENSG00000003436	-1.86879	1.23581e-19	3.34466e-17
NDUFAF7	ENSG00000003509	-0.240832	0.0355878	0.108249
RBM5	ENSG00000003756	-0.160164	0.125599	0.270215
MTMR7	ENSG00000003987	-0.432044	0.0656555	0.170406
SLC7A2	ENSG00000003989	1.41004	0.00139382	0.00871204
ARF5	ENSG00000004059	0.30586	0.0967124	0.224321
SARM1	ENSG00000004139	-0.0441115	0.81509	0.898184
POLDIP2	ENSG00000004142	0.338573	0.0136815	0.0524425
PLXND1	ENSG00000004399	-0.207271	0.222498	0.40086
AK2	ENSG00000004455	0.414695	0.000105227	0.0010509
CD38	ENSG00000004468	0.158504	0.650959	0.789253
FKBP4	ENSG00000004478	1.11792	2.31285e-08	7.92358e-07
KDM1A	ENSG00000004487	0.187523	0.115251	0.253945
RBM6	ENSG00000004534	-0.448635	5.60453e-05	0.000615641
CAMKK1	ENSG00000004660	-0.317978	0.180952	0.348933
RECQL	ENSG00000004700	0.342021	0.0603158	0.160295
VPS50	ENSG00000004766	0.484692	0.00917867	0.0386896
HSPB6	ENSG00000004776	-3.22488	7.57095e-12	5.89328e-10
ARHGAP33	ENSG00000004777	0.252262	0.214499	0.391663
NDUFAB1	ENSG00000004779	0.770438	3.2897e-06	5.59424e-05
PDK4	ENSG00000004799	-2.80189	2.32458e-12	2.00461e-10
SLC22A16	ENSG00000004809	0.324985	0.643013	0.783757
ZMYND10	ENSG00000004838	1.32591	0.00566578	0.0265156
ABCB5	ENSG00000004846	-3.76095	1.37597e-23	7.2257e-21
ARX	ENSG00000004848	0.553106	0.616083	0.764487
SLC25A13	ENSG00000004864	0.371748	0.029211	0.0932039
ST7	ENSG00000004866	0.271803	0.00630649	0.0287904
CDC27	ENSG00000004897	0.352738	0.00701621	0.0312994
SLC4A1	ENSG00000004939	-0.548723	0.461254	0.640263
CALCR	ENSG00000004948	1.11003	0.0988156	0.22756
HCCS	ENSG00000004961	0.385819	0.0375029	0.112624
DVL2	ENSG00000004975	-0.0347484	0.797524	0.886962
PRSS22	ENSG00000005001	1.57579	1.76144e-05	0.000233427
UPF1	ENSG00000005007	0.128103	0.236881	0.418501
SKAP2	ENSG00000005020	-0.18552	0.261501	0.446785
SLC25A5	ENSG00000005022	0.854238	2.48926e-05	0.000312014
MCUB	ENSG00000005059	0.457079	0.00366033	0.018849
HOXA11	ENSG00000005073	0.499953	0.531666	0.699112
POLR2J	ENSG00000005075	0.172643	0.43352	0.617081
DHX33	ENSG00000005100	0.166594	0.334984	0.524596
MEOX1	ENSG00000005102	-2.79711	1.91043e-13	1.98188e-11
THSD7A	ENSG00000005108	-1.13121	5.00481e-07	1.13428e-05
LIG3	ENSG00000005156	0.460234	0.00820564	0.0354584
RPAP3	ENSG00000005175	0.295164	0.064099	0.167428
ACSM3	ENSG00000005187	-0.883291	0.0410981	0.120809
REXO5	ENSG00000005189	0.686962	0.00543868	0.0256748
CIAPIN1	ENSG00000005194	0.428343	0.00761025	0.0333739
SPPL2B	ENSG00000005206	0.289982	0.0591829	0.158013
ATOSB	ENSG00000005238	0.181493	0.344628	0.534301
COPZ2	ENSG00000005243	-0.476834	0.0856398	0.205971
PRKAR2B	ENSG00000005249	-1.99381	1.49432e-09	7.01949e-08
MSL3	ENSG00000005302	0.182322	0.213811	0.390813
CREBBP	ENSG00000005339	-0.190716	0.040771	0.120071
TSPOAP1	ENSG00000005379	0.387094	0.18088	0.348856
MPO	ENSG00000005381	0.0308317	0.965236	0.982601
PON1	ENSG00000005421	-0.161507	0.710719	0.830376
GCFC2	ENSG00000005436	-0.124409	0.313384	0.503843
WDR54	ENSG00000005448	0.136354	0.474855	0.652782
CROT	ENSG00000005469	0.467094	0.056286	0.152537
ABCB4	ENSG00000005471	0.117836	0.684874	0.813042
KMT2E	ENSG00000005483	-0.12951	0.171037	0.335214
RHBDD2	ENSG00000005486	0.499358	0.000751341	0.00529127
SOX8	ENSG00000005513	-0.834094	0.139392	0.290939
IBTK	ENSG00000005700	0.338391	0.00113577	0.0074084
ZNF195	ENSG00000005801	0.290219	0.0379087	0.113523
MYCBP2	ENSG00000005810	-0.625138	1.70501e-06	3.23915e-05
FBXL3	ENSG00000005812	-0.229734	0.0974707	0.225589
ITGAL	ENSG00000005844	0.106687	0.695842	0.82042
PDK2	ENSG00000005882	-0.784669	0.000544471	0.00407069
ITGA3	ENSG00000005884	0.517723	0.0518885	0.143593
ZFX	ENSG00000005889	0.187068	0.165697	0.327955
LAMP2	ENSG00000005893	0.456292	0.0204726	0.0715371
ITGA2B	ENSG00000005961	0.665445	0.180671	0.34862
ASB4	ENSG00000005981	-2.0991	0.00293029	0.0157871
GDE1	ENSG00000006007	0.688929	0.000131366	0.00126284
REX1BD	ENSG00000006015	0.120956	0.504933	0.677261
CRLF1	ENSG00000006016	-0.219905	0.53724	0.703812
OSBPL7	ENSG00000006025	0.288223	0.0929087	0.218072
TMEM98	ENSG00000006042	-0.870911	3.29494e-05	0.000394989
YBX2	ENSG00000006047	-0.265557	0.500001	0.67314
KRT33A	ENSG00000006059	-0.528959	0.856493
MAP3K14	ENSG00000006062	-0.260363	0.132672	0.281049
ABCC8	ENSG00000006071	0.998007	0.107445	0.24154
CACNG3	ENSG00000006116
TMEM132A	ENSG00000006118	1.82121	1.01541e-09	5.06752e-08
AP2B1	ENSG00000006125	0.589752	8.367e-06	0.000125163
TAC1	ENSG00000006128	-2.41844	0.00017239	0.00157788
ZNF263	ENSG00000006194	0.181706	0.120044	0.261722
CX3CL1	ENSG00000006210	-1.86167	1.98022e-07	5.14945e-06
SPATA20	ENSG00000006282	0.257438	0.263097	0.448553
CACNA1G	ENSG00000006283	-2.47621	1.81419e-09	8.32211e-08
TNFRSF12A	ENSG00000006327	0.187789	0.461108	0.640087
DLX6	ENSG00000006377	1.67117	0.107436	0.241536
MAP3K9	ENSG00000006432	0.997292	1.02679e-05	0.000148605
RALA	ENSG00000006451	0.490868	0.000322216	0.00263578
BAIAP2L1	ENSG00000006453	1.06903	1.9361e-05	0.000253327
KDM7A	ENSG00000006459	-0.0882372	0.540374	0.706071
ETV1	ENSG00000006468	-0.543268	0.0287079	0.0920158
AGK	ENSG00000006530	0.136982	0.181534	0.349725
ALDH3B1	ENSG00000006534	0.548351	0.00919315	0.0387247
TTC22	ENSG00000006555	0.340631	0.367874	0.557147
PHTF2	ENSG00000006576	0.462002	0.00170921	0.0102239
CCL26	ENSG00000006606	-1.18743	0.271368
FARP2	ENSG00000006607	0.195136	0.0405045	0.119436
USH1C	ENSG00000006611	-0.415038	0.597741	0.749785
GGCT	ENSG00000006625	0.692536	0.0205293	0.0716784
DBF4	ENSG00000006634	0.642502	0.00652673	0.0295694
TBXA2R	ENSG00000006638	-0.187311	0.565583	0.725325
IFRD1	ENSG00000006652	-0.21133	0.217935	0.395452
LGALS14	ENSG00000006659	-0.0648239	0.982411
COX10	ENSG00000006695	0.14111	0.400256	0.587681
GTF2IRD1	ENSG00000006704	1.16179	2.96231e-10	1.65965e-08
PAF1	ENSG00000006712	0.0370373	0.787313	0.880537
VPS41	ENSG00000006715	0.0608252	0.453683	0.633553
ARHGAP44	ENSG00000006740	-0.535046	0.0182985	0.0657423
ELAC2	ENSG00000006744	-0.0518764	0.665027	0.798605
SCIN	ENSG00000006747	1.23664	0.00192706	0.0112582
ARSD	ENSG00000006756	0.747367	0.000282178	0.00237005
PNPLA4	ENSG00000006757	0.30726	0.217534	0.394921
MYH13	ENSG00000006788	0.138053	0.640454	0.78199
ADIPOR2	ENSG00000006831	-0.0591337	0.705386	0.826643
CDKL3	ENSG00000006837	0.375499	0.229975	0.410025
UPP2	ENSG00000007001	-1.81509	0.000160004	0.00148297
PRSS21	ENSG00000007038	1.10989	0.168145	0.331126
MARK4	ENSG00000007047	0.166363	0.160666	0.320958
PROM1	ENSG00000007062	-0.122904	0.824162	0.903371
CCDC124	ENSG00000007080	0.0896155	0.650594	0.789056
CEACAM21	ENSG00000007129	-0.246696	0.587532	0.742225
PAFAH1B1	ENSG00000007168	-0.146239	0.0963891	0.223807
NOS2	ENSG00000007171	0.370019	0.472788	0.650946
DNAH9	ENSG00000007174	-1.08648	0.0278434	0.0899496
BLTP2	ENSG00000007202	0.437162	0.000148341	0.0013892
SLC13A2	ENSG00000007216	-3.94232	6.12066e-11	4.07859e-09
GAS7	ENSG00000007237	-1.20322	1.17362e-08	4.33747e-07
TRAPPC6A	ENSG00000007255	0.300741	0.13284	0.281319
MATK	ENSG00000007264	0.845412	0.0827346	0.200976
CEACAM7	ENSG00000007306	0.890373	0.408909	0.595789
CD79B	ENSG00000007312	-1.50156	0.00150278	0.00926314
SCN4A	ENSG00000007314	-3.05942	1.12688e-11	8.54488e-10
ST7L	ENSG00000007341	0.160134	0.205313	0.380376
TKTL1	ENSG00000007350	-0.79529	0.462807	0.641332
PAX6	ENSG00000007372	3.07844	1.72873e-06	3.27184e-05
RPUSD1	ENSG00000007376	0.75809	0.000516192	0.00389152
RHBDF1	ENSG00000007384	0.24669	0.126009	0.270765
LUC7L	ENSG00000007392	0.160845	0.109825	0.245231
CACNA2D2	ENSG00000007402	0.298342	0.308957	0.499074
BAIAP3	ENSG00000007516	0.670422	0.049629	0.138925
TSR3	ENSG00000007520	0.400697	0.0978126	0.226007
PIGQ	ENSG00000007541	0.84332	3.02855e-05	0.000367813
CRAMP1	ENSG00000007545	0.382532	0.00395592	0.0200584
TEAD3	ENSG00000007866	0.209908	0.157571	0.316705
SELE	ENSG00000007908	-0.851988	0.0618064	0.16316
DNAJC11	ENSG00000007923	0.346168	0.0416746	0.122129
FMO3	ENSG00000007933	-0.510152	0.196056	0.36888
MYLIP	ENSG00000007944	-0.169204	0.471077	0.649338
NOX1	ENSG00000007952	0.430676	0.53197	0.699267
E2F2	ENSG00000007968	1.74453	8.34573e-05	0.000861862
PSMB1	ENSG00000008018	0.320953	0.0770366	0.191146
SYN1	ENSG00000008056	0.882821	0.0365859	0.110502
JARID2	ENSG00000008083	0.111865	0.526329	0.694951
CDKL5	ENSG00000008086	0.18559	0.186186	0.355903
CAMK1G	ENSG00000008118	0.520365	0.486008	0.662149
CDK11A	ENSG00000008128	0.0786808	0.78915	0.881549
NADK	ENSG00000008130	0.100615	0.493292	0.667589
TFAP2B	ENSG00000008196	1.16955	0.112325	0.249262
TFAP2D	ENSG00000008197	-0.0352482	0.990435
DLEC1	ENSG00000008226	-0.711675	0.00854645	0.0365902
CYTH3	ENSG00000008256	-0.464096	0.0145189	0.0549223
ADAM22	ENSG00000008277	-0.062941	0.776731	0.873674
SYPL1	ENSG00000008282	0.592608	0.000502084	0.00380472
CYB561	ENSG00000008283	1.38542	4.10682e-08	1.30528e-06
SPAG9	ENSG00000008294	-0.0151399	0.916211	0.955919
CELSR3	ENSG00000008300	1.74748	3.95778e-07	9.34566e-06
AASS	ENSG00000008311	-1.67564	7.07598e-15	9.76319e-13
PLEKHG6	ENSG00000008323	-0.509557	0.057415	0.1548
SS18L2	ENSG00000008324	0.287233	0.19833	0.371845
MPND	ENSG00000008382	0.394702	0.0816979	0.199214
MGST1	ENSG00000008394	-0.21763	0.490412	0.665252
CRY1	ENSG00000008405	-0.322268	0.0408002	0.120117
PGLYRP1	ENSG00000008438	0.236554	0.583	0.738939
NFIX	ENSG00000008441	-1.23298	3.41176e-07	8.21624e-06
ST3GAL1	ENSG00000008513	0.540701	0.010696	0.0433714
MMP25	ENSG00000008516	0.0951132	0.737908	0.848318
IL32	ENSG00000008517	0.554972	0.0689215	0.176555
PKD1	ENSG00000008710	-0.192622	0.314011	0.504598
MAPK8IP2	ENSG00000008735	1.74508	3.13865e-05	0.000378834
MED24	ENSG00000008838	0.563345	0.004747	0.0231219
RHOBTB2	ENSG00000008853	-0.225992	0.148024	0.303341
HEATR5B	ENSG00000008869	0.0748101	0.400206	0.587665
SEC62	ENSG00000008952	-0.173095	0.142155	0.294835
RPS20	ENSG00000008988	-0.24032	0.149888	0.305968
CSDE1	ENSG00000009307	-0.0803885	0.464713	0.643111
UBE3C	ENSG00000009335	0.499968	1.20806e-05	0.000170976
REV3L	ENSG00000009413	-0.752443	9.821e-10	4.91535e-08
TENM1	ENSG00000009694	-1.73818	1.10062e-09	5.42357e-08
PAX7	ENSG00000009709	2.26957	0.251461	0.435163
MASP2	ENSG00000009724	-0.891812	2.04694e-05	0.000265374
IYD	ENSG00000009765	0.6534	0.410614	0.597077
FAM76A	ENSG00000009780	-0.276407	0.00949719	0.0397229
TRAF3IP3	ENSG00000009790	0.209334	0.548855	0.712954
POMT2	ENSG00000009830	0.138438	0.25336	0.436865
VTA1	ENSG00000009844	0.358141	0.0410113	0.120587
MLXIPL	ENSG00000009950	-3.71193	3.03468e-14	3.72029e-12
BAZ1B	ENSG00000009954	0.264989	0.0263721	0.0864669
RANBP9	ENSG00000010017	0.579736	0.000531816	0.00399049
ETV7	ENSG00000010030	0.847709	0.0413779	0.121411
SPRTN	ENSG00000010072	0.626295	0.000221004	0.00193728
METTL13	ENSG00000010165	0.832745	3.88973e-08	1.24869e-06
DYRK4	ENSG00000010219	0.335454	0.0957286	0.222682
ZNF207	ENSG00000010244	0.129754	0.2411	0.423
UQCRC1	ENSG00000010256	0.528553	0.00165774	0.00998408
STARD3NL	ENSG00000010270	0.35238	0.0344163	0.105534
CD9	ENSG00000010278	1.07872	8.68077e-10	4.40092e-08
HHATL	ENSG00000010282	-1.3175	0.142348	0.295079
NCAPD2	ENSG00000010292	1.18204	4.09949e-05	0.000475714
IFFO1	ENSG00000010295	-0.442437	0.00623241	0.0285299
GIPR	ENSG00000010310	0.789077	0.0360065	0.109193
PHF7	ENSG00000010318	-0.140381	0.490253	0.665189
SEMA3G	ENSG00000010319	-2.80272	1.44042e-26	1.23392e-23
NISCH	ENSG00000010322	-0.55323	2.60965e-05	0.000324789
STAB1	ENSG00000010327	-1.39094	5.70698e-09	2.29479e-07
FUZ	ENSG00000010361	0.180822	0.357346	0.547313
SLC6A13	ENSG00000010379	0.98457	0.20274	0.377139
IDS	ENSG00000010404	-0.0462279	0.717052	0.834561
PRSS3	ENSG00000010438	0.986377	0.174356	0.33994
ZNF200	ENSG00000010539	0.547138	0.00400091	0.0202385
CD4	ENSG00000010610	0.0324268	0.88925	0.940604
LRRC23	ENSG00000010626	0.022311	0.900572	0.947146
BTK	ENSG00000010671	-0.0328412	0.895779	0.943993
HFE	ENSG00000010704	0.382036	0.0542155	0.148376
SCMH1	ENSG00000010803	-0.23384	0.0468554	0.133174
FYN	ENSG00000010810	-0.754604	2.77008e-06	4.86826e-05
HIVEP2	ENSG00000010818	-0.260356	0.0781176	0.192917
FMO1	ENSG00000010932	-1.09995	1.11974e-05	0.000160085
ELOA	ENSG00000011007	0.0700927	0.521878	0.691514
LYPLA2	ENSG00000011009	0.42116	0.0180402	0.065044
CLCN6	ENSG00000011021	-0.197938	0.0720368	0.182184
MRC2	ENSG00000011028	-0.329727	0.128175	0.274263
NME1-NME2	ENSG00000011052
SLC6A7	ENSG00000011083	-0.48613	0.380816	0.569537
TSPAN9	ENSG00000011105	0.219366	0.109762	0.245136
BTBD7	ENSG00000011114	-0.00660826	0.942624	0.969838
APBA3	ENSG00000011132	0.442337	0.0198479	0.0699308
MKS1	ENSG00000011143	0.356696	0.155652	0.313987
ABHD5	ENSG00000011198	-0.855071	5.03957e-06	8.1448e-05
ANOS1	ENSG00000011201	0.398057	0.133685	0.282575
AKAP8L	ENSG00000011243	0.488129	0.00238291	0.0133866
MBTD1	ENSG00000011258	0.406045	0.0489113	0.137482
UTP18	ENSG00000011260	0.967883	4.58676e-05	0.000522267
RNF216	ENSG00000011275	-0.120129	0.338119	0.527625
TTC19	ENSG00000011295	-0.0600785	0.662461	0.796747
PTBP1	ENSG00000011304	0.360077	0.000234998	0.00203
DPF1	ENSG00000011332	-0.676833	0.0239932	0.0805285
SYT7	ENSG00000011347	1.22747	3.7238e-07	8.87057e-06
LARS2	ENSG00000011376	0.103459	0.303386	0.492972
PIK3C2A	ENSG00000011405	-0.0402655	0.697878	0.821923
PLAUR	ENSG00000011422	0.639839	0.0328752	0.101892
ANLN	ENSG00000011426	2.13935	8.83183e-06	0.000131058
WIZ	ENSG00000011451	0.300932	0.0211351	0.073155
RABGAP1	ENSG00000011454	-0.0360593	0.719967	0.836572
DCN	ENSG00000011465	-1.61464	4.6486e-11	3.16969e-09
QPCTL	ENSG00000011478	0.45646	0.00248763	0.0138598
PPP5C	ENSG00000011485	-0.0294169	0.753543	0.858487
CEP68	ENSG00000011523	-0.739126	1.51931e-12	1.3533e-10
MAP4K3	ENSG00000011566	0.092394	0.540779	0.706291
ZBTB32	ENSG00000011590	0.551042	0.0441927	0.127585
TYROBP	ENSG00000011600	-0.0609446	0.796269	0.886271
LDAF1	ENSG00000011638	0.208596	0.301887	0.491649
GABRA3	ENSG00000011677	0.931366	0.533105	0.700141
BRCA1	ENSG00000012048	0.703469	0.00136055	0.00855274
ERCC1	ENSG00000012061	-0.385798	0.00862549	0.036839
CD22	ENSG00000012124	-0.461496	0.177693	0.344536
SEMA3B	ENSG00000012171	0.892811	0.0368628	0.11113
MBTPS2	ENSG00000012174	0.336916	0.00492769	0.0237827
PRICKLE3	ENSG00000012211	0.492684	0.0242948	0.0812768
LTF	ENSG00000012223	-0.814898	0.169151	0.33248
EXTL3	ENSG00000012232	0.252056	0.241186	0.423131
NR1H4	ENSG00000012504	1.25534	0.660905	0.795859
ELOVL5	ENSG00000012660	0.41863	0.113998	0.251942
ALOX5	ENSG00000012779	0.137559	0.49487	0.668799
KDM5D	ENSG00000012817	-1.47506	0.615751
CALCOCO1	ENSG00000012822	-0.83079	1.56121e-11	1.15156e-09
UBR7	ENSG00000012963	0.450712	0.000500053	0.0037926
MAP4K5	ENSG00000012983	-0.0355564	0.711172	0.83063
EHD3	ENSG00000013016	-0.740714	0.000215973	0.00190255
PSMC4	ENSG00000013275	0.626344	0.00011242	0.00111075
MAN2B2	ENSG00000013288	0.181416	0.13166	0.279326
SLC7A14	ENSG00000013293	-2.42633	4.02723e-08	1.28463e-06
CLDN11	ENSG00000013297	-2.55013	9.52529e-26	6.70275e-23
SLC25A39	ENSG00000013306	0.696005	2.35163e-05	0.000297947
MVP	ENSG00000013364	0.31247	0.0821905	0.200072
NUB1	ENSG00000013374	-0.142647	0.165372	0.327522
PGM3	ENSG00000013375	0.155737	0.233883	0.414745
RWDD2A	ENSG00000013392	0.134961	0.402591	0.589805
CLK1	ENSG00000013441	-0.160222	0.150631	0.307143
POLR3B	ENSG00000013503	0.043147	0.780837	0.876667
ANGEL1	ENSG00000013523	0.0595352	0.646026	0.785953
RNF14	ENSG00000013561	0.247509	0.0241796	0.0809761
DNASE1L1	ENSG00000013563	0.191346	0.326998	0.517013
DDX11	ENSG00000013573	0.719962	0.0111722	0.0448738
HEBP1	ENSG00000013583	0.312749	0.0644936	0.168209
GPRC5A	ENSG00000013588	1.35758	2.3578e-06	4.24766e-05
MAMLD1	ENSG00000013619	-0.335629	0.263351	0.4489
CD6	ENSG00000013725	0.4186	0.241967	0.424014
TACC3	ENSG00000013810	1.00617	4.2581e-05	0.000490881
UFL1	ENSG00000014123	0.059488	0.623685	0.770199
POLA2	ENSG00000014138	0.815134	8.27004e-05	0.000856055
ZC3H3	ENSG00000014164	0.44645	0.0199582	0.0702351
CAPN1	ENSG00000014216	0.75723	3.43888e-05	0.0004089
ACP3	ENSG00000014257	0.35027	0.323587	0.513768
MDH1	ENSG00000014641	-0.0734005	0.655257	0.792307
SLC30A9	ENSG00000014824	0.314841	0.0226866	0.0772259
MTMR11	ENSG00000014914	0.383142	0.0733345	0.184511
COX15	ENSG00000014919	0.0791387	0.463089	0.641646
CCDC88C	ENSG00000015133	0.485334	0.00908278	0.038359
YAF2	ENSG00000015153	0.0573799	0.604991	0.755359
ZMYND11	ENSG00000015171	0.128943	0.267393	0.453275
WAS	ENSG00000015285	-0.213376	0.36411	0.553838
DPEP1	ENSG00000015413	0.470916	0.468184	0.64615
BID	ENSG00000015475	-0.0163862	0.912383	0.953891
MATR3	ENSG00000015479	0.0418532	0.707771	0.828334
NPC1L1	ENSG00000015520	-0.613014	0.224603	0.403513
XYLT2	ENSG00000015532	0.184977	0.318905	0.509307
RGPD5	ENSG00000015568	-0.684392	0.0203451	0.071238
STMN4	ENSG00000015592	-0.423138	0.713808	0.83247
NUDCD3	ENSG00000015676	0.282721	0.0281812	0.0907824
ISL1	ENSG00000016082	1.47106	0.204295	0.379157
CHDH	ENSG00000016391	0.352005	0.10177	0.232239
IL20RA	ENSG00000016402	-0.357202	0.431585	0.615494
CLCA1	ENSG00000016490	-0.891171	0.620644
CLCA4	ENSG00000016602	-1.2906	0.000274165	0.00231435
GLT8D1	ENSG00000016864	0.170913	0.13033	0.27749
ATP2C1	ENSG00000017260	0.395158	0.000667041	0.00479942
IGF1	ENSG00000017427	-2.16451	9.80079e-13	8.95665e-11
SLC38A5	ENSG00000017483	0.417524	0.190746	0.361671
RALBP1	ENSG00000017797	0.355616	0.022282	0.0761802
RUFY3	ENSG00000018189	-0.159712	0.250741	0.434328
CNTN1	ENSG00000018236	-1.04736	0.00273099	0.0149482
SLC11A1	ENSG00000018280	0.817446	0.00228948	0.012959
WWTR1	ENSG00000018408	-0.218349	0.30603	0.495918
AGPS	ENSG00000018510	0.121063	0.532355	0.699463
ZNF285CP	ENSG00000018607	-0.74859	0.796605
STEEP1	ENSG00000018610	-0.013614	0.920839	0.958062
ATP1A2	ENSG00000018625	-3.58309	6.48819e-12	5.15306e-10
TTC27	ENSG00000018699	-0.0517051	0.600301	0.751904
ZNF582	ENSG00000018869	-0.399862	0.0883185	0.210514
VSIG2	ENSG00000019102	-0.918591	0.0124206	0.0486141
PHLDB1	ENSG00000019144	-1.07733	1.33966e-07	3.60632e-06
MARCO	ENSG00000019169	-0.550536	0.385963	0.574511
CYP24A1	ENSG00000019186	-1.42615	0.0346104	0.105982
PRDM11	ENSG00000019485	-0.649324	8.00204e-05	0.000832477
SYT13	ENSG00000019505	2.15208	0.00533232	0.0253052
SNAI2	ENSG00000019549	-0.966417	1.63726e-05	0.000219449
CD74	ENSG00000019582	0.263683	0.258449	0.44312
HGF	ENSG00000019991	-0.68745	0.0133399	0.0514077
ZRANB1	ENSG00000019995	-0.194085	0.142032	0.294699
NCDN	ENSG00000020129	0.631814	0.00221706	0.0126181
ADGRA2	ENSG00000020181	-1.61358	7.26277e-14	8.24301e-12
CCT8L1P	ENSG00000020219	1.27097	0.087722	0.209475
ZFP64	ENSG00000020256	0.548074	0.00100983	0.00672021
MNAT1	ENSG00000020426	0.0162475	0.916512	0.955919
SAMD4A	ENSG00000020577	-1.118	1.0429e-07	2.88469e-06
RUNX3	ENSG00000020633	0.233221	0.4002	0.587665
MRE11	ENSG00000020922	-0.229307	0.0633325	0.166043
PLEKHB1	ENSG00000021300	0.901648	0.019486	0.0689022
SERPINB1	ENSG00000021355	-0.0454643	0.700127	0.823112
CYP3A43	ENSG00000021461	0.050603	0.926281	0.96128
SLC7A9	ENSG00000021488	0.297245	0.577614	0.734549
SPAST	ENSG00000021574	0.467344	1.23502e-05	0.00017416
NRXN3	ENSG00000021645	-0.276828	0.315249	0.505738
OSBPL5	ENSG00000021762	-0.132244	0.408254	0.595308
AQR	ENSG00000021776	0.0917024	0.326756	0.516771
CPS1	ENSG00000021826	-1.3529	3.39676e-06	5.75682e-05
C8B	ENSG00000021852	-0.0501721	0.980646
FHL1	ENSG00000022267	-3.84157	4.77679e-33	9.88628e-30
RTF2	ENSG00000022277	0.35202	0.00618936	0.0283868
GABRA1	ENSG00000022355	0.585152	0.765947
NLRP2	ENSG00000022556	0.704543	0.0660289	0.171072
SLC45A4	ENSG00000022567	0.380471	0.0274027	0.0889179
RNF10	ENSG00000022840	0.149375	0.093546	0.21919
ZNF839	ENSG00000022976	0.0636093	0.663767	0.797691
ZDHHC6	ENSG00000023041	0.097959	0.430849	0.61477
GRAMD1B	ENSG00000023171	-0.282118	0.144519	0.298244
RNH1	ENSG00000023191	-0.0487469	0.746403	0.854278
NDUFS1	ENSG00000023228	0.0681357	0.390748	0.578834
RB1CC1	ENSG00000023287	0.220213	0.0594573	0.158505
ERP44	ENSG00000023318	-0.117402	0.374222	0.562917
ALAS1	ENSG00000023330	0.257613	0.16383	0.325533
BIRC3	ENSG00000023445	0.973374	0.00468677	0.0228931
AKAP11	ENSG00000023516	-0.264655	0.0114683	0.04575
GLRX2	ENSG00000023572	0.253105	0.0978007	0.226006
SNAPC1	ENSG00000023608	0.0954726	0.73519	0.846597
DERA	ENSG00000023697	0.269699	0.113191	0.250693
STRAP	ENSG00000023734	0.596448	0.00309291	0.0164533
ABCC2	ENSG00000023839	0.640241	0.131947	0.279866
DEF6	ENSG00000023892	-0.0206378	0.914449	0.954901
PLEKHO1	ENSG00000023902	-0.242258	0.161937	0.322775
GCLM	ENSG00000023909	0.117568	0.537185	0.703792
UBR2	ENSG00000024048	-0.0377513	0.700789	0.82367
EHD2	ENSG00000024422	-1.46575	2.01477e-10	1.164e-08
DEPDC1	ENSG00000024526	2.08658	1.23608e-05	0.000174186
CCDC28A	ENSG00000024862	-0.057567	0.728815	0.842763
RRAGD	ENSG00000025039	-0.555748	0.0241487	0.0809316
HSF2	ENSG00000025156	0.180341	0.416839	0.602607
PHF20	ENSG00000025293	0.202043	0.0425729	0.124119
HSD17B6	ENSG00000025423	1.54394	0.000740782	0.00522632
NR1H3	ENSG00000025434	-0.443068	0.0147322	0.0555479
TYMP	ENSG00000025708	0.88367	0.000786164	0.00548926
NCAPH2	ENSG00000025770	0.345161	0.148557	0.304108
TOMM34	ENSG00000025772	0.707654	0.000694724	0.00495805
SEC63	ENSG00000025796	0.194166	0.12417	0.268085
KPNA6	ENSG00000025800	0.222539	0.00705525	0.0314059
VIM	ENSG00000026025	-1.03767	8.60024e-08	2.4641e-06
RTEL1-TNFRSF6B	ENSG00000026036	0.226085	0.266654	0.45247
FAS	ENSG00000026103	0.087275	0.738407	0.848607
RNASET2	ENSG00000026297	0.254988	0.212894	0.38958
CD44	ENSG00000026508	0.149161	0.336685	0.526158
KCNG1	ENSG00000026559	0.667249	0.324764	0.514962
AGPAT4	ENSG00000026652	-0.514065	0.00891142	0.0377531
SLAMF7	ENSG00000026751	0.336261	0.29343	0.482906
BTN3A1	ENSG00000026950	-0.154379	0.417587	0.603136
MIPEP	ENSG00000027001	0.676847	0.00278477	0.0151624
PRKCH	ENSG00000027075	-0.26845	0.0809013	0.197805
INSRR	ENSG00000027644	-2.05393	3.62066e-09	1.53852e-07
IFNGR1	ENSG00000027697	-0.441971	0.00652916	0.0295767
B4GALT7	ENSG00000027847	0.13956	0.328457	0.518288
SH2D2A	ENSG00000027869	0.0606418	0.859847	0.924283
VRK2	ENSG00000028116	0.344303	0.0254357	0.0840782
TNFRSF1B	ENSG00000028137	-0.667914	0.00077612	0.00543099
VEZT	ENSG00000028203	0.406025	0.000257214	0.0021923
POU2F2	ENSG00000028277	-0.14628	0.532555	0.699601
BRD9	ENSG00000028310	0.271596	0.0643865	0.167992
SNX1	ENSG00000028528	-0.475352	7.57168e-06	0.00011473
TBPL1	ENSG00000028839	0.139903	0.47211	0.650304
BMAL2	ENSG00000029153	1.62032	6.93573e-05	0.000739027
BCLAF1	ENSG00000029363	-0.064963	0.479514	0.656519
SLC39A9	ENSG00000029364	0.608569	4.93369e-06	7.99133e-05
ANK1	ENSG00000029534	-0.150352	0.694139	0.819332
IBSP	ENSG00000029559	1.33263	0.0793119	0.195141
TFB1M	ENSG00000029639	0.355803	0.0620132	0.163583
RABEP1	ENSG00000029725	0.288824	0.0761997	0.189625
HMGB3	ENSG00000029993	1.65341	1.01595e-05	0.000147282
NUP160	ENSG00000030066	0.385491	0.00283381	0.0153604
BAK1	ENSG00000030110	0.992021	4.47649e-05	0.000512031
MUSK	ENSG00000030304	-1.16384	9.59375e-05	0.00097292
IKZF2	ENSG00000030419	0.77595	0.000418437	0.00326799
GRN	ENSG00000030582	0.609991	0.00199737	0.0115833
FAM13B	ENSG00000031003	-0.187118	0.0699254	0.178292
ARHGAP31	ENSG00000031081	-0.644065	5.0953e-05	0.000568351
CENPQ	ENSG00000031691	0.401285	0.188643	0.359021
SARS1	ENSG00000031698	0.184731	0.0592623	0.158129
RANBP3	ENSG00000031823	0.192717	0.0803716	0.196968
ARID4A	ENSG00000032219	-0.189467	0.0876364	0.20937
EIPR1	ENSG00000032389	0.600259	0.000610481	0.0044646
PNPLA6	ENSG00000032444	0.263403	0.0535976	0.147165
IFT88	ENSG00000032742	0.0703069	0.696996	0.821183
ALG1	ENSG00000033011	0.691218	0.00105586	0.00698153
ZCCHC8	ENSG00000033030	0.0884866	0.447144	0.628287
ABCF2	ENSG00000033050	0.429834	0.00827195	0.0356886
CHPF2	ENSG00000033100	0.554299	0.000207351	0.00184089
LRRC7	ENSG00000033122	-0.00094829	0.997108	0.998207
FUT8	ENSG00000033170	0.455	0.0146094	0.0551826
UBA6	ENSG00000033178	0.486252	5.73865e-06	9.05826e-05
GAB2	ENSG00000033327	-0.194115	0.299942	0.489979
ATP6V0A1	ENSG00000033627	-0.383339	0.00107396	0.00707607
PIAS1	ENSG00000033800	-0.0439678	0.701594	0.824314
SLC4A7	ENSG00000033867	0.507216	0.0306727	0.096615
APBA2	ENSG00000034053	-0.17306	0.528049	0.696303
MAP2K3	ENSG00000034152	-0.195742	0.36869	0.557849
CLXN	ENSG00000034239	-1.73059	0.000227271	0.00197977
TMSB10	ENSG00000034510	0.359608	0.0748281	0.187158
ASTE1	ENSG00000034533	-0.225164	0.240998	0.422928
RNF19A	ENSG00000034677	0.502263	0.00300217	0.0160921
PEX3	ENSG00000034693	-0.0215607	0.919342	0.95728
GABARAPL2	ENSG00000034713	0.0540711	0.639698	0.781552
MYOC	ENSG00000034971	-5.25064	1.03912e-13	1.15049e-11
SH3YL1	ENSG00000035115	0.334335	0.0256413	0.0845989
FAM136A	ENSG00000035141	0.515895	0.000503645	0.00381439
VCL	ENSG00000035403	0.0403122	0.781523	0.877095
DEPDC1B	ENSG00000035499	1.83537	1.42006e-05	0.000195552
DAPK2	ENSG00000035664	-0.554505	0.00050996	0.00385527
NSMAF	ENSG00000035681	-0.0117452	0.913959	0.954687
ADSS2	ENSG00000035687	0.717334	1.81134e-06	3.38631e-05
STAP1	ENSG00000035720	0.00861436	0.984469	0.991827
TIMP2	ENSG00000035862	-0.642604	0.000815732	0.00565171
RFC1	ENSG00000035928	-0.133797	0.165714	0.32796
TBC1D23	ENSG00000036054	0.14056	0.302916	0.492627
CUL3	ENSG00000036257	0.129452	0.102884	0.234038
MYOM2	ENSG00000036448	-1.72458	0.000445841	0.00344606
OTC	ENSG00000036473	-1.21547	0.679279
CYP46A1	ENSG00000036530	-1.2482	2.23499e-06	4.06177e-05
ZZZ3	ENSG00000036549	0.0713078	0.482319	0.658892
SLC18A1	ENSG00000036565	0.758366	0.563889
USP2	ENSG00000036672	-0.882722	0.00801611	0.0348067
CASR	ENSG00000036828	-0.9652	0.427492
TUBG2	ENSG00000037042	-0.170619	0.299064	0.489226
RPL26L1	ENSG00000037241	0.646833	0.0208264	0.0723782
FLT4	ENSG00000037280	-1.50869	1.60052e-12	1.41489e-10
NSUN2	ENSG00000037474	0.81466	1.59693e-05	0.000214862
FBXO42	ENSG00000037637	-0.117674	0.327553	0.517449
MFAP3	ENSG00000037749	0.162817	0.165011	0.327177
MRI1	ENSG00000037757	0.177921	0.230498	0.410646
METTL1	ENSG00000037897	0.246663	0.170827	0.334895
HOXC8	ENSG00000037965	0.916507	0.00505692	0.0242798
AGA	ENSG00000038002	0.302701	0.147471	0.302596
PI4K2B	ENSG00000038210	0.564909	0.000551714	0.00410999
BOD1L1	ENSG00000038219	-0.388454	2.28742e-05	0.000290858
MAT2B	ENSG00000038274	0.381011	0.0244713	0.0817045
TLL1	ENSG00000038295	-0.897585	0.00558772	0.0262376
EDC4	ENSG00000038358	0.107596	0.447308	0.628333
TRIO	ENSG00000038382	-0.0386676	0.787817	0.880797
VCAN	ENSG00000038427	0.563977	0.00575372	0.0268198
CLEC16A	ENSG00000038532	0.287539	0.0285668	0.0917225
MSR1	ENSG00000038945	0.830645	0.00322966	0.0170568
CDH1	ENSG00000039068	0.933387	0.000537942	0.00402743
MTREX	ENSG00000039123	-0.204451	0.0176277	0.0638604
DNAH5	ENSG00000039139	1.25048	0.000763684	0.00536103
ZFYVE16	ENSG00000039319	0.0980236	0.36346	0.553161
RIPOR1	ENSG00000039523	-0.378719	0.00678824	0.0305029
C6	ENSG00000039537	-3.33896	3.30843e-12	2.79146e-10
RAI14	ENSG00000039560	1.02028	9.27332e-05	0.000945763
SOX30	ENSG00000039600	0.0257147	0.970995	0.985817
PNKP	ENSG00000039650	0.312772	0.0675667	0.174082
BEST2	ENSG00000039987	1.37278	0.0209293	0.0726424
PHLPP2	ENSG00000040199	-0.208496	0.133899	0.282842
SPDL1	ENSG00000040275	1.04635	2.23824e-05	0.000285534
STAU2	ENSG00000040341	0.664993	1.11191e-08	4.12672e-07
SLC66A1	ENSG00000040487	-0.134475	0.426838	0.611181
CTNS	ENSG00000040531	0.0656383	0.562292	0.723035
RTN4R	ENSG00000040608	0.317196	0.467625	0.645643
PHF23	ENSG00000040633	0.546837	3.09248e-05	0.000374654
CDH10	ENSG00000040731	1.28448	0.443384
INPP4A	ENSG00000040933	0.0987366	0.263115	0.448563
RAB27B	ENSG00000041353	1.03836	0.000414006	0.00323985
PSMA4	ENSG00000041357	0.592476	4.26349e-05	0.000491342
MYO16	ENSG00000041515	-0.549601	0.212815	0.389477
LSG1	ENSG00000041802	0.176646	0.190142	0.360814
PARP3	ENSG00000041880	-0.0338545	0.84935	0.918165
TNC	ENSG00000041982	0.035498	0.907461	0.950778
THAP3	ENSG00000041988	0.0881816	0.613126	0.762018
RIPOR3	ENSG00000042062	-0.976392	2.00345e-05	0.000260782
TDP1	ENSG00000042088	0.281378	0.0170049	0.0622278
AIFM2	ENSG00000042286	-1.11721	1.31031e-05	0.000183017
C2orf83	ENSG00000042304	1.49022	0.20698	0.382057
SPATA7	ENSG00000042317	-0.461166	0.00885528	0.0375877
MED17	ENSG00000042429	0.0502316	0.683482	0.812008
RETSAT	ENSG00000042445	-0.945076	1.03739e-05	0.000149772
CAPG	ENSG00000042493	0.987191	5.50025e-06	8.76056e-05
AP2S1	ENSG00000042753	0.618201	0.000136919	0.00130128
USH2A	ENSG00000042781	0.127479	0.671453	0.802932
ZPBP	ENSG00000042813	-0.293968	0.783632	0.878476
TG	ENSG00000042832	0.959174	0.0055159	0.0259731
ADAM28	ENSG00000042980	0.283609	0.3006	0.490711
BARX2	ENSG00000043039	0.200114	0.641003	0.782247
DCUN1D1	ENSG00000043093	0.435703	0.000769672	0.00539338
JADE2	ENSG00000043143	-0.0130662	0.937454	0.967184
ZIC2	ENSG00000043355	2.41863	0.00192457	0.0112506
LCP2	ENSG00000043462	0.210278	0.326688	0.516766
TRIT1	ENSG00000043514	-0.0144448	0.912908	0.954157
ADRB1	ENSG00000043591	-0.773739	0.144989	0.298887
GUCA2B	ENSG00000044012	-0.0352482	0.990435
CUL7	ENSG00000044090	0.139433	0.28548	0.473905
CTNNA1	ENSG00000044115	0.264307	0.00280133	0.015236
PHKA2	ENSG00000044446	-0.132048	0.240897	0.422855
CNTLN	ENSG00000044459	-0.607048	0.000940488	0.00634153
EPHA3	ENSG00000044524	-0.346514	0.351105	0.540936
HSPA5	ENSG00000044574	0.841306	2.28228e-06	4.13703e-05
DSG2	ENSG00000046604	0.729433	0.00423125	0.0211346
GEMIN8	ENSG00000046647	-0.0486209	0.747139	0.854704
OFD1	ENSG00000046651	-0.0151813	0.9011	0.947437
GPM6B	ENSG00000046653	-0.982829	1.10735e-06	2.23529e-05
MAGEC2	ENSG00000046774	-1.84081	0.463539
PREX2	ENSG00000046889	-1.88386	3.43639e-14	4.14062e-12
WDR37	ENSG00000047056	0.0977145	0.329762	0.519609
YTHDC2	ENSG00000047188	-0.119033	0.237913	0.41971
CTPS2	ENSG00000047230	0.478917	0.00178349	0.0105854
ATP6V1H	ENSG00000047249	0.784686	3.61263e-07	8.64083e-06
POLR2B	ENSG00000047315	0.182937	0.0635596	0.166452
ATOSA	ENSG00000047346	0.282968	0.181988	0.350373
ARAP2	ENSG00000047365	0.0340743	0.855838	0.922148
TPR	ENSG00000047410	0.21506	0.0380515	0.113824
CP	ENSG00000047457	1.45989	0.0159033	0.0589578
KATNIP	ENSG00000047578	0.458854	0.00148126	0.00915611
DTNBP1	ENSG00000047579	0.240176	0.0962266	0.223533
XK	ENSG00000047597	-0.288427	0.502955	0.675444
ANO2	ENSG00000047617	-1.54479	3.00505e-08	9.90908e-07
C12orf4	ENSG00000047621	0.477268	0.00106041	0.00700634
SCML1	ENSG00000047634	-0.559567	0.0345042	0.105742
WWC3	ENSG00000047644	0.465485	0.000996642	0.00664629
ARHGAP6	ENSG00000047648	-1.80278	5.0719e-22	2.09941e-19
FAM184B	ENSG00000047662	0.0713401	0.818971	0.899955
MAP4	ENSG00000047849	-0.147969	0.157083	0.316016
GOPC	ENSG00000047932	0.0801941	0.528116	0.696318
ROS1	ENSG00000047936	1.59853	0.0682181	0.175324
USP28	ENSG00000048028	0.335951	0.023743	0.0798941
HDAC9	ENSG00000048052	-0.607532	0.00829205	0.035749
TSPAN17	ENSG00000048140	0.897622	1.61847e-06	3.09985e-05
NOP16	ENSG00000048162	-0.3865	0.0617104	0.162965
CC2D2A	ENSG00000048342	-0.151869	0.277571	0.464807
RRM2B	ENSG00000048392	0.79557	3.9591e-06	6.59551e-05
ZNF800	ENSG00000048405	0.0828943	0.409497	0.596284
TNFRSF17	ENSG00000048462	0.0440833	0.934549	0.965872
SNX29	ENSG00000048471	-0.426463	0.000588558	0.00434366
LMO3	ENSG00000048540	0.184596	0.640957	0.782247
MRPS10	ENSG00000048544	0.42391	0.00033793	0.00274209
GUCA1A	ENSG00000048545
RSF1	ENSG00000048649	0.391898	0.0183782	0.0659681
VPS13D	ENSG00000048707	-0.209301	0.0450037	0.129216
CELF2	ENSG00000048740	-0.858616	1.34417e-05	0.000186931
FAM120A	ENSG00000048828	0.52952	3.74534e-09	1.58766e-07
R3HDM1	ENSG00000048991	0.499398	0.0011899	0.00769023
COL9A2	ENSG00000049089	0.0559322	0.843731	0.914783
KITLG	ENSG00000049130	1.04506	0.000157216	0.00145988
ERCC8	ENSG00000049167	0.189061	0.302835	0.492532
ADAMTS6	ENSG00000049192	1.01407	2.45055e-05	0.000308678
H6PD	ENSG00000049239	-0.655193	9.21896e-08	2.60112e-06
VAMP3	ENSG00000049245	-0.265927	0.00205987	0.011883
PER3	ENSG00000049246	-0.762647	0.00281732	0.0153041
UTS2	ENSG00000049247	1.75237	0.0794042	0.195245
TNFRSF9	ENSG00000049249	1.28028	0.00519463	0.0247821
EPN3	ENSG00000049283	2.20181	7.71206e-11	4.97874e-09
LTBP1	ENSG00000049323	0.0400944	0.842902	0.914206
RCN1	ENSG00000049449	-0.209127	0.315506	0.506006
ELN	ENSG00000049540	-1.50634	0.000406918	0.00319719
RFC2	ENSG00000049541	0.554344	0.00253054	0.0140499
ARID1B	ENSG00000049618	0.0321818	0.716293	0.834109
CLPTM1L	ENSG00000049656	0.658633	9.37756e-06	0.000137877
NEDD4L	ENSG00000049759	-0.000884942	0.996515	0.997819
FOXP3	ENSG00000049768	0.669012	0.0546544	0.149321
PPP1R3F	ENSG00000049769	0.0110124	0.961847	0.980447
HEXB	ENSG00000049860	0.183931	0.179711	0.347357
PTCD2	ENSG00000049883	-0.183363	0.0877942	0.209605
NEXMIF	ENSG00000050030	0.307383	0.395099	0.582833
JKAMP	ENSG00000050130	0.607439	5.80707e-06	9.14983e-05
DKK3	ENSG00000050165	-0.201868	0.357905	0.54793
ARHGEF5	ENSG00000050327	-0.261845	0.201018	0.375304
NFE2L3	ENSG00000050344	1.08301	2.2116e-09	9.89987e-08
MCUR1	ENSG00000050393	0.415981	0.0259882	0.0854871
LIMA1	ENSG00000050405	-1.04446	4.52918e-09	1.87476e-07
LETMD1	ENSG00000050426	0.154652	0.121804	0.264492
SLC4A8	ENSG00000050438	1.36855	7.032e-05	0.000747248
LAMC3	ENSG00000050555	-2.61384	5.29659e-10	2.81503e-08
PTGER3	ENSG00000050628	-0.773232	0.0365782	0.110498
TNIP3	ENSG00000050730	1.26965	0.0393499	0.116746
MAPK9	ENSG00000050748	0.616603	3.71422e-07	8.85374e-06
COL23A1	ENSG00000050767	-1.27538	0.00068708	0.00491416
BCAR1	ENSG00000050820	0.0247042	0.898928	0.946206
FHIP1B	ENSG00000051009	-0.152076	0.251916	0.43572
HERPUD1	ENSG00000051108	0.181112	0.288772	0.477698
HOMER3	ENSG00000051128	0.805216	0.000651653	0.00470506
RAD51	ENSG00000051180	0.880081	0.00371167	0.0190533
POLQ	ENSG00000051341	1.89578	7.07151e-07	1.52174e-05
PIK3CB	ENSG00000051382	0.378921	0.00834684	0.035906
CYBA	ENSG00000051523	0.207771	0.318471	0.509011
THOC3	ENSG00000051596	0.723707	0.00847249	0.0363355
HEBP2	ENSG00000051620	-0.10567	0.580198	0.736691
MPHOSPH9	ENSG00000051825	0.710494	1.9877e-06	3.6577e-05
PLEKHA5	ENSG00000052126	-0.0727049	0.652616	0.790433
PRSS8	ENSG00000052344	1.04324	2.22463e-05	0.000284106
SIKE1	ENSG00000052723	0.204197	0.158677	0.318294
RRP12	ENSG00000052749	0.29601	0.0961133	0.223329
FNIP2	ENSG00000052795	-0.252829	0.103542	0.235174
MSMO1	ENSG00000052802	0.70049	0.000630264	0.0045845
TTC17	ENSG00000052841	0.0245677	0.79774	0.887067
ALX4	ENSG00000052850	-3.00361	1.29978e-20	4.35539e-18
FSTL4	ENSG00000053108	1.81276	0.000873563	0.00597036
FOXN3	ENSG00000053254	-0.971393	4.38168e-13	4.2705e-11
METTL24	ENSG00000053328	-1.82681	8.98683e-07	1.87096e-05
AKR7A2	ENSG00000053371	0.449431	0.00268003	0.0147197
MRTO4	ENSG00000053372	0.355451	0.0104438	0.0426331
NNAT	ENSG00000053438	-0.782701	0.000277936	0.00233945
USE1	ENSG00000053501	-0.104087	0.614507	0.763124
MCF2L2	ENSG00000053524	0.100648	0.770387	0.86993
NRIP2	ENSG00000053702	-0.349697	0.00228089	0.0129187
LAMA3	ENSG00000053747	-0.798384	0.0179494	0.0647859
AP5M1	ENSG00000053770	0.13527	0.165774	0.327987
ANAPC4	ENSG00000053900	-0.0801191	0.491022	0.665772
KCNQ1	ENSG00000053918	-0.316277	0.245791	0.428177
TRAPPC3	ENSG00000054116	0.320437	0.00858962	0.0367348
THRAP3	ENSG00000054118	0.126048	0.111902	0.248589
PHPT1	ENSG00000054148	0.265949	0.167624	0.330477
ENTPD2	ENSG00000054179	0.203237	0.53592	0.702631
LY75	ENSG00000054219	0.0920171	0.762868	0.865081
ARID4B	ENSG00000054267	0.385764	0.00115444	0.00750378
OPN3	ENSG00000054277	1.43334	2.21489e-05	0.000283171
SDCCAG8	ENSG00000054282	0.0773512	0.477955	0.655532
PTPRN	ENSG00000054356	-0.155704	0.846029	0.916265
HHAT	ENSG00000054392	0.488431	0.0189768	0.0676885
KIF1B	ENSG00000054523	-0.161053	0.166932	0.329501
FOXC1	ENSG00000054598	0.194584	0.665011	0.798605
TBC1D22A	ENSG00000054611	-0.118713	0.341838	0.531238
SYNE2	ENSG00000054654	-0.383218	0.00114817	0.00747128
PLEKHH1	ENSG00000054690	0.248432	0.301404	0.491246
ATP9A	ENSG00000054793	0.0516203	0.752457	0.858028
SPO11	ENSG00000054796	0.562147	0.655401	0.792354
CBLN4	ENSG00000054803	-0.992721	0.0439184	0.127037
CHRDL2	ENSG00000054938	-0.020494	0.96371	0.981707
FAM168A	ENSG00000054965	0.249483	0.0138208	0.0528844
RELT	ENSG00000054967	0.120356	0.637898	0.77984
GALC	ENSG00000054983	0.0586343	0.695015	0.819786
NOP58	ENSG00000055044	0.333071	0.0153323	0.0573396
SZRD1	ENSG00000055070	-0.0842289	0.465861	0.644074
KCNH2	ENSG00000055118	1.64933	0.00626473	0.0286369
CUL1	ENSG00000055130	0.101858	0.362039	0.551715
FAM114A2	ENSG00000055147	0.0662483	0.589777	0.743831
CYFIP2	ENSG00000055163	0.714392	0.00288023	0.0155618
TAB2	ENSG00000055208	0.050645	0.688923	0.815554
GINM1	ENSG00000055211	-0.0951477	0.513655	0.68477
EIF2AK2	ENSG00000055332	0.151126	0.316723	0.507288
USP36	ENSG00000055483	-0.158801	0.232987	0.413711
KMT2C	ENSG00000055609	0.138935	0.0791809	0.1949
MCOLN3	ENSG00000055732	-1.0546	0.000103537	0.00103578
CCDC85A	ENSG00000055813	-2.49036	1.52351e-07	4.05777e-06
PUM2	ENSG00000055917	0.0938493	0.183895	0.352871
MRPL43	ENSG00000055950	0.195228	0.16716	0.329798
ITIH4	ENSG00000055955	-0.40085	0.297536	0.487723
ITIH1	ENSG00000055957	0.766064	0.423588	0.608258
HPF1	ENSG00000056050	0.191974	0.382308	0.571003
ZFR	ENSG00000056097	0.126715	0.255079	0.438882
ZNF280C	ENSG00000056277	0.225658	0.150931	0.30759
NPFFR2	ENSG00000056291	0.203392	0.761513	0.864126
PHF21B	ENSG00000056487	1.85418	0.00455058	0.0223732
TRAF1	ENSG00000056558	0.111196	0.61667	0.764952
RC3H2	ENSG00000056586	0.391149	0.000209099	0.00185304
IL17RB	ENSG00000056736	0.755129	0.00122136	0.00786029
TRAF3IP2	ENSG00000056972	-0.257717	0.0818908	0.199518
GYG2	ENSG00000056998	-3.25767	4.27341e-22	1.78995e-19
DCBLD2	ENSG00000057019	-0.293905	0.0839859	0.203144
SERPINB3	ENSG00000057149	0	1
SOAT1	ENSG00000057252	0.144526	0.421156	0.606182
PKP2	ENSG00000057294	-0.0983175	0.692716	0.818275
MSH4	ENSG00000057468	0.0320362	0.950317	0.974232
F7	ENSG00000057593	2.01001	0.000476755	0.00364418
GDI2	ENSG00000057608	0.485688	0.00139233	0.00870737
PRDM1	ENSG00000057657	0.00906494	0.96078	0.979914
ATG5	ENSG00000057663	0.253108	0.0842738	0.203618
TMCC3	ENSG00000057704	-0.576248	0.0031874	0.016869
PITHD1	ENSG00000057757	0.224209	0.0940816	0.220076
MTA3	ENSG00000057935	0.258424	0.054925	0.149836
USP13	ENSG00000058056	0.377263	0.0733966	0.184641
ATP11B	ENSG00000058063	-0.131746	0.409696	0.596489
LAMC2	ENSG00000058085	0.611814	0.157886	0.317196
CDK14	ENSG00000058091	0.192771	0.279058	0.466564
SEC61A1	ENSG00000058262	0.577731	2.89799e-06	5.04268e-05
PPP1R12A	ENSG00000058272	-0.444539	1.43191e-08	5.19383e-07
RASGRF1	ENSG00000058335	0.835588	0.07089	0.180155
CAMK2B	ENSG00000058404	0.87804	0.077419	0.191817
CROCC	ENSG00000058453	-0.105976	0.468251	0.646153
POLR3E	ENSG00000058600	0.175886	0.164865	0.326999
ATP2B4	ENSG00000058668	-0.403902	0.0104179	0.042547
ZC3H11A	ENSG00000058673	0.422192	0.0312175	0.0979713
RIOK2	ENSG00000058729	0.162225	0.221966	0.400166
YIPF1	ENSG00000058799	0.558888	4.70943e-05	0.000531931
NDC1	ENSG00000058804	0.764167	0.000178845	0.00162806
DGKG	ENSG00000058866	-1.25735	1.73515e-05	0.000230744
FLYWCH1	ENSG00000059122	-0.257228	0.187536	0.357688
UNKL	ENSG00000059145	0.0506147	0.747084	0.854704
TBXAS1	ENSG00000059377	0.0430646	0.779343	0.875492
PARP12	ENSG00000059378	0.707557	0.000224627	0.00196034
ALDH18A1	ENSG00000059573	0.825605	1.54053e-06	2.97976e-05
TARBP1	ENSG00000059588	0.377131	0.0143696	0.054469
GATB	ENSG00000059691	0.240052	0.0739642	0.18571
MXD1	ENSG00000059728	0.378874	0.0442869	0.127794
CDK17	ENSG00000059758	-0.0149339	0.892167	0.942247
DNAJC25	ENSG00000059769	0.191496	0.347794	0.537568
SLC2A3	ENSG00000059804	-0.599249	0.0269714	0.0878507
PSD	ENSG00000059915	-0.557285	0.045138	0.129485
CTDP1	ENSG00000060069	0.106828	0.48894	0.664101
YBX3	ENSG00000060138	-0.961452	6.14532e-07	1.35146e-05
STYK1	ENSG00000060140	0.983634	0.00475665	0.0231605
WNK1	ENSG00000060237	0.295986	0.0208812	0.0725256
RPS17P5	ENSG00000060303	-0.195898	0.902948
CCAR1	ENSG00000060339	0.283937	0.00973122	0.0404183
OGFR	ENSG00000060491	0.26029	0.134716	0.28396
GNA15	ENSG00000060558	0.356628	0.198139	0.371625
CREB3L3	ENSG00000060566	0.472062	0.770633
PIGV	ENSG00000060642	0.265472	0.0683111	0.175512
PTPRU	ENSG00000060656	-0.103117	0.64475	0.785107
SNRNP40	ENSG00000060688	0.534916	3.21391e-08	1.04799e-06
RIMBP2	ENSG00000060709	-2.17322	1.26435e-05	0.000177584
COL11A1	ENSG00000060718	2.82291	8.51588e-07	1.79307e-05
QSER1	ENSG00000060749	0.298213	0.0371882	0.111872
MPC1	ENSG00000060762	-0.243204	0.27547	0.462742
ACAA1	ENSG00000060971	0.438826	0.00214885	0.0122935
BCAT1	ENSG00000060982	0.449807	0.0958423	0.222876
HDAC7	ENSG00000061273	-0.158594	0.284277	0.472639
LZTS1	ENSG00000061337	-0.367443	0.0380814	0.113875
PRDM6	ENSG00000061455	-0.333484	0.172287	0.3371
WNT8A	ENSG00000061492	-0.872803	0.473587
SPAG4	ENSG00000061656	0.8801	0.000895975	0.00610102
NCKAP1	ENSG00000061676	0.358574	0.00159475	0.00970756
MRPS35	ENSG00000061794	0.526092	0.00179713	0.0106484
GUCY1B1	ENSG00000061918	-0.0938665	0.656701	0.793345
SFSWAP	ENSG00000061936	-0.140689	0.153625	0.311142
TNK2	ENSG00000061938	0.370738	0.0405017	0.119436
MON2	ENSG00000061987	-0.213053	0.0377718	0.113238
CDH3	ENSG00000062038	0.442804	0.346927	0.536634
ARSF	ENSG00000062096	0.581646	0.831536
GPBP1	ENSG00000062194	-0.0672546	0.454495	0.6343
DGAT2	ENSG00000062282	-2.87523	1.53892e-12	1.36386e-10
ZNF112	ENSG00000062370	0.0829075	0.652111	0.790051
CS	ENSG00000062485	0.0164076	0.898802	0.946131
LTK	ENSG00000062524	0.214199	0.65842	0.79444
MRPS24	ENSG00000062582	0.606482	0.362862	0.552586
ELMO2	ENSG00000062598	0.11068	0.30201	0.491703
WAPL	ENSG00000062650	0.218333	0.00320519	0.0169452
VMP1	ENSG00000062716	1.09417	2.46797e-08	8.36541e-07
APPBP2	ENSG00000062725	0.476922	0.0360753	0.109316
POLD1	ENSG00000062822	0.744271	0.000472882	0.0036185
SEZ6	ENSG00000063015	0.350159	0.203775	0.378504
EIF4B	ENSG00000063046	-0.22486	0.0560387	0.151982
SLC6A16	ENSG00000063127	-0.51347	0.0575363	0.154987
BICRA	ENSG00000063169	0.153839	0.302754	0.492468
SPHK2	ENSG00000063176	0.182299	0.270781	0.457224
RPL18	ENSG00000063177	-0.208516	0.147293	0.30232
CA11	ENSG00000063180	-0.597805	0.0687817	0.176284
ISOC2	ENSG00000063241	0.572697	0.0114248	0.0456371
U2AF2	ENSG00000063244	0.418653	0.00114704	0.0074667
EPN1	ENSG00000063245	-0.126085	0.380193	0.569077
MED29	ENSG00000063322	0.173708	0.160655	0.320958
AHRR	ENSG00000063438	0.979901	0.101358	0.231661
GSC2	ENSG00000063515	-1.97344	0.501172
ZNF275	ENSG00000063587	-0.144392	0.257231	0.441526
MTMR1	ENSG00000063601	0.11126	0.349006	0.538879
GPC1	ENSG00000063660	1.08993	0.000224829	0.00196142
ADCK1	ENSG00000063761	0.0456182	0.771864	0.870846
HAGH	ENSG00000063854	0.326952	0.0425145	0.123981
RNF4	ENSG00000063978	0.228974	0.0118101	0.0467777
CASP8	ENSG00000064012	0.427319	0.0267568	0.0874267
LIMCH1	ENSG00000064042	-0.639485	0.0279194	0.0901372
INTS13	ENSG00000064102	0.541755	0.0274968	0.0890538
TM7SF3	ENSG00000064115	0.399206	0.00350995	0.0182171
DLX3	ENSG00000064195	1.30445	0.00647262	0.0293621
SPA17	ENSG00000064199	0.183743	0.500014	0.67314
TSPAN32	ENSG00000064201	-0.556339	0.032946	0.102076
CCN5	ENSG00000064205	-0.627694	0.0749712	0.187423
DMRT3	ENSG00000064218	-1.53134	0.000389989	0.00309319
ST3GAL6	ENSG00000064225	-0.31659	0.251937	0.435734
ATP2C2	ENSG00000064270	0.747945	0.0302688	0.0956253
NGFR	ENSG00000064300	-1.94366	3.69142e-10	2.03253e-08
CDON	ENSG00000064309	-0.4168	0.177406	0.344093
TAF2	ENSG00000064313	0.525777	4.63467e-05	0.000525593
HIPK2	ENSG00000064393	0.0755494	0.66334	0.797395
TNPO3	ENSG00000064419	0.396952	0.000514868	0.0038857
BORCS8-MEF2B	ENSG00000064489	0.779683	0.180972	0.348952
RFXANK	ENSG00000064490	0.597818	0.00389682	0.0198302
TMEM161A	ENSG00000064545	0.531649	0.00324808	0.0171463
LPAR2	ENSG00000064547	0.672764	0.000857679	0.00588696
CTSA	ENSG00000064601	-0.350149	0.0364203	0.110096
SUGP2	ENSG00000064607	0.152231	0.143478	0.296722
SLC12A2	ENSG00000064651	-0.238709	0.318154	0.50863
SNX24	ENSG00000064652	0.454967	0.000964048	0.00647187
EYA2	ENSG00000064655	-0.0534437	0.870025	0.929576
CNN2	ENSG00000064666	0.000145938	0.99925	0.999506
ABCA7	ENSG00000064687	0.40653	0.0642826	0.167771
SNCAIP	ENSG00000064692	-0.969458	0.000604055	0.00442495
DDX20	ENSG00000064703	-0.0311172	0.833484	0.90872
BTBD1	ENSG00000064726	0.486061	3.02518e-06	5.21284e-05
FAR2	ENSG00000064763	0.0610403	0.775004	0.872764
BCAS1	ENSG00000064787	1.62759	0.00203927	0.0117893
POU1F1	ENSG00000064835	0.833327	0.495278
CHI3L2	ENSG00000064886	0.358851	0.394776	0.582577
SBNO2	ENSG00000064932	0.336294	0.0534122	0.146782
PMS1	ENSG00000064933	0.0210865	0.886479	0.938945
HMG20B	ENSG00000064961	0.331291	0.0233247	0.0787578
CALCRL	ENSG00000064989	-1.02755	3.85526e-08	1.23989e-06
TAF11	ENSG00000064995	0.136444	0.274151	0.461213
ANKS1A	ENSG00000064999	-0.417305	0.00173413	0.0103413
AP3D1	ENSG00000065000	0.384042	0.000261719	0.00222585
ZNF76	ENSG00000065029	0.0654052	0.60106	0.752373
NHERF2	ENSG00000065054	0.0290874	0.892753	0.942498
NTHL1	ENSG00000065057	0.594412	0.0228563	0.0776605
BLTP3A	ENSG00000065060	0.32794	0.00363591	0.0187594
GNAI3	ENSG00000065135	0.354231	0.000615153	0.00449503
IPO5	ENSG00000065150	0.174637	0.102626	0.233632
OAT	ENSG00000065154	0.563056	0.00260323	0.0143696
WDR3	ENSG00000065183	0.289639	0.0506924	0.141127
PKN2	ENSG00000065243	-0.0668212	0.546519	0.711013
WDR18	ENSG00000065268	0.532706	0.0171078	0.0625183
TRAM2	ENSG00000065308	-0.295406	0.017564	0.0636889
NTN1	ENSG00000065320	-0.181627	0.428734	0.61292
GLP2R	ENSG00000065325	-2.10109	0.000673367	0.00483089
MCM10	ENSG00000065328	1.61163	0.00104356	0.00691074
DGKA	ENSG00000065357	-0.146571	0.463928	0.64248
ERBB3	ENSG00000065361	1.05643	5.49604e-07	1.22776e-05
ROPN1	ENSG00000065371	-2.12631	0.00382475	0.0195312
ANKRD44	ENSG00000065413	-0.222045	0.201612	0.375896
KARS1	ENSG00000065427	0.0198761	0.891489	0.941955
ADAT1	ENSG00000065457	0.00141415	0.992226	0.995621
PDIA5	ENSG00000065485	0.382389	0.120048	0.261722
TBC1D22B	ENSG00000065491	0.220209	0.19146	0.362617
NDUFB4	ENSG00000065518	0.547131	1.59315e-05	0.000214599
SPEN	ENSG00000065526	-0.187668	0.0788965	0.194417
MYLK	ENSG00000065534	-1.26009	7.29582e-14	8.25389e-12
ZC3H15	ENSG00000065548	0.317102	0.00586138	0.0272318
MAP2K4	ENSG00000065559	-0.0315919	0.853516	0.92083
PACC1	ENSG00000065600	1.01353	7.52677e-05	0.00078862
SNAP91	ENSG00000065609	0.635011	0.379315	0.568295
SLK	ENSG00000065613	0.191223	0.197736	0.371159
CYB5R4	ENSG00000065615	0.317467	0.0532366	0.146414
COL17A1	ENSG00000065618	-0.872671	0.057189	0.1544
GSTO2	ENSG00000065621	0.0628474	0.831278	0.907404
SEC61A2	ENSG00000065665	0.54732	1.02719e-05	0.000148605
PRKCQ	ENSG00000065675	-0.588495	0.0570025	0.153999
TLE2	ENSG00000065717	-0.844213	0.0031188	0.0165683
ASB1	ENSG00000065802	-0.438021	6.49871e-06	0.000100816
FAM107B	ENSG00000065809	0.187494	0.289969	0.47895
ME1	ENSG00000065833	-0.976694	0.00459151	0.0225154
TBC1D1	ENSG00000065882	0.0323639	0.839972	0.912265
CDK13	ENSG00000065883	0.0761107	0.41098	0.597438
MTHFD2	ENSG00000065911	0.91604	8.27376e-08	2.37636e-06
SLC9A7	ENSG00000065923	0.392004	0.0704198	0.17922
FOXJ2	ENSG00000065970	0.0609543	0.619227	0.7669
YBX1	ENSG00000065978	0.0680905	0.701912	0.824441
PDE4A	ENSG00000065989	-0.0635112	0.736432	0.847251
PPP2R5A	ENSG00000066027	0.101494	0.516783	0.687429
CTNNA2	ENSG00000066032	1.99027	0.101595	0.23196
ELAVL1	ENSG00000066044	0.352473	7.05572e-05	0.000748947
TIE1	ENSG00000066056	-1.56931	7.95462e-19	1.93018e-16
DIP2B	ENSG00000066084	0.520202	1.9215e-05	0.000251979
SMARCD1	ENSG00000066117	0.146241	0.128742	0.275091
KDM4A	ENSG00000066135	0.261632	0.0328428	0.101819
NFYC	ENSG00000066136	-0.0828891	0.436417	0.619459
ZMYND12	ENSG00000066185	0.00214118	0.99516	0.997087
SLC9A3	ENSG00000066230	0.245531	0.443835	0.625536
NGEF	ENSG00000066248	0.477626	0.101223	0.231486
ASPM	ENSG00000066279	2.29072	4.41074e-06	7.25175e-05
CD84	ENSG00000066294	0.631551	0.0381931	0.114064
ELOVL1	ENSG00000066322	0.372162	0.0150548	0.0565241
SPI1	ENSG00000066336	-0.0132053	0.953841	0.97631
POLR1H	ENSG00000066379	0.517001	0.0105743	0.0430253
MPPED2	ENSG00000066382	-0.539126	0.0663601	0.171703
CLDN18	ENSG00000066405	-0.474457	0.0620584	0.163674
ZBTB11	ENSG00000066422	0.372681	0.000114629	0.00112846
ATXN3	ENSG00000066427	-0.490919	7.19799e-05	0.000760295
GOLGA5	ENSG00000066455	0.238688	0.0560534	0.15201
FGFR2	ENSG00000066468	-0.0983919	0.76861	0.868642
LRRC40	ENSG00000066557	0.337174	0.0313124	0.0981815
ISOC1	ENSG00000066583	0.659756	0.003289	0.0173104
EML1	ENSG00000066629	-0.506298	0.00692462	0.0309772
TRMT11	ENSG00000066651	-0.0902959	0.623807	0.770323
THUMPD1	ENSG00000066654	-0.0188709	0.893617	0.94285
MSANTD3	ENSG00000066697	0.81098	0.00275419	0.0150355
KIF26A	ENSG00000066735	-1.48836	2.31859e-06	4.18989e-05
ATG2B	ENSG00000066739	-0.194681	0.0578722	0.15554
ARFGEF1	ENSG00000066777	0.523106	9.64747e-09	3.62259e-07
ACSM2B	ENSG00000066813	-1.05898	0.522314
ZFAT	ENSG00000066827	0.0924812	0.583092	0.738952
MTFR1	ENSG00000066855	0.732372	8.53235e-07	1.79547e-05
STAG3	ENSG00000066923	-0.0843877	0.671338	0.802867
FECH	ENSG00000066926	0.392745	0.00759283	0.0333183
MYO9A	ENSG00000066933	-0.483838	1.49986e-06	2.90911e-05
DDX3Y	ENSG00000067048	-1.15583	0.264875	0.450537
PFKP	ENSG00000067057	0.479089	0.0710005	0.180302
IDI1	ENSG00000067064	0.681076	0.00845881	0.0362935
SP100	ENSG00000067066	0.0235018	0.875097	0.932226
KLF6	ENSG00000067082	-0.463708	0.0177126	0.0640758
PLPP1	ENSG00000067113	-1.17556	8.20165e-11	5.25623e-09
NEO1	ENSG00000067141	-0.638654	0.00434113	0.0215641
TRAM1	ENSG00000067167	0.397948	0.00794023	0.0345412
PHKA1	ENSG00000067177	0.42884	0.0105762	0.0430253
TNFRSF1A	ENSG00000067182	-0.191234	0.203543	0.378213
CACNB1	ENSG00000067191	0.0546618	0.809655	0.895053
EVI5	ENSG00000067208	-0.260333	0.0165159	0.060784
STOML1	ENSG00000067221	-0.122486	0.562419	0.723171
PKM	ENSG00000067225	1.12099	3.05634e-06	5.25841e-05
DHX29	ENSG00000067248	0.323142	0.00153736	0.00943166
DNTTIP2	ENSG00000067334	0.27505	0.0555265	0.151082
METTL22	ENSG00000067365	0.0182988	0.885238	0.938394
TP53BP1	ENSG00000067369	-0.185162	0.0814906	0.198888
TRO	ENSG00000067445	-1.23674	2.68792e-08	9.04127e-07
RRP15	ENSG00000067533	0.128312	0.379755	0.568759
RHOA	ENSG00000067560	0.36456	0.00127959	0.00816188
DHX8	ENSG00000067596	0.0454853	0.673863	0.804907
PMS2P4	ENSG00000067601	0.0316018	0.898156	0.945648
PRKCZ	ENSG00000067606	0.663867	0.00228072	0.0129187
ZFY	ENSG00000067646	-0.691626	0.81405
IARS2	ENSG00000067704	0.743846	1.53168e-06	2.96754e-05
SYT1	ENSG00000067715	2.71626	6.52205e-08	1.94468e-06
NAV3	ENSG00000067798	-1.18648	0.000166934	0.00153593
IDH3G	ENSG00000067829	0.253057	0.0865162	0.207483
ROGDI	ENSG00000067836	0.976095	0.000221016	0.00193728
PDZD4	ENSG00000067840	-0.974861	0.00508637	0.0243813
ATP2B3	ENSG00000067842	0.333456	0.660667	0.795786
ROCK1	ENSG00000067900	-0.00942791	0.92262	0.959052
CBFB	ENSG00000067955	0.401683	0.00177023	0.0105245
PDK3	ENSG00000067992	0.200518	0.290334	0.479312
HYAL2	ENSG00000068001	-0.516522	0.0062395	0.028555
HDAC4	ENSG00000068024	-0.433099	0.00153209	0.00940585
RASSF1	ENSG00000068028	-0.413225	0.0032253	0.0170389
FGFR3	ENSG00000068078	3.22691	1.49694e-08	5.37432e-07
IFI35	ENSG00000068079	0.381541	0.0581204	0.15604
HEATR6	ENSG00000068097	0.862616	0.00098683	0.00659605
COASY	ENSG00000068120	0.379218	0.00663933	0.0299638
PLEKHH3	ENSG00000068137	0.664193	0.00109092	0.00716766
MEF2A	ENSG00000068305	0.032006	0.794488	0.884795
OTUD5	ENSG00000068308	0.187255	0.05327	0.146467
TFE3	ENSG00000068323	-0.390625	0.00277113	0.0151068
TBC1D25	ENSG00000068354	-0.254045	0.0641994	0.167619
ACSL4	ENSG00000068366	-0.604726	0.000250306	0.00214433
INPP5A	ENSG00000068383	-0.321724	0.0241548	0.0809316
GPKOW	ENSG00000068394	0.182766	0.336778	0.526211
GRIPAP1	ENSG00000068400	0.281252	0.00641015	0.0291577
FTSJ1	ENSG00000068438	0.373163	0.0237816	0.0800011
PRR11	ENSG00000068489	1.71028	0.000233554	0.0020207
REEP1	ENSG00000068615	0.727526	0.0985138	0.227138
ATP11A	ENSG00000068650	-0.388344	0.0302303	0.0955378
POLR1A	ENSG00000068654	0.361422	0.00070712	0.00503019
LAPTM4A	ENSG00000068697	0.0389674	0.753195	0.858308
TTC7A	ENSG00000068724	-0.312233	0.0982167	0.2266
IP6K2	ENSG00000068745	-0.023536	0.826493	0.904743
STON1-GTF2A1L	ENSG00000068781	-1.88167	0.0381259	0.11394
SRBD1	ENSG00000068784	0.00505869	0.968738	0.984548
KIF2A	ENSG00000068796	0.282125	0.0236499	0.0796417
RASGRP2	ENSG00000068831	-1.04505	0.000452342	0.00348259
PSME4	ENSG00000068878	0.211836	0.0933236	0.218827
IFT80	ENSG00000068885	0.387926	0.0320675	0.0998904
SIRT2	ENSG00000068903	-0.201551	0.0633082	0.166016
ERLEC1	ENSG00000068912	0.223811	0.0385977	0.11495
PPP2R5B	ENSG00000068971	0.271297	0.176462	0.342734
PYGM	ENSG00000068976	-1.60608	1.6925e-06	3.22235e-05
PAGE1	ENSG00000068985
PITX1	ENSG00000069011	2.35721	1.90562e-06	3.53626e-05
TRPC7	ENSG00000069018	0.699369	0.733964
MAST4	ENSG00000069020	0.388859	0.113897	0.25182
ADGRF5	ENSG00000069122	-1.63059	4.60702e-19	1.1415e-16
SDK2	ENSG00000069188	0.139417	0.719202	0.836039
ADAM7	ENSG00000069206	0.374578	0.825293
NUP133	ENSG00000069248	0.495345	4.50646e-05	0.00051479
NUCKS1	ENSG00000069275	0.433056	0.00164406	0.00992837
VPS35	ENSG00000069329	0.100086	0.345881	0.535393
DNAJA2	ENSG00000069345	-0.173513	0.122153	0.265052
BCL3	ENSG00000069399	0.439458	0.0604765	0.160588
KCNAB2	ENSG00000069424	-0.0848659	0.686472	0.814034
ABCC9	ENSG00000069431	-1.83192	1.78643e-15	2.69758e-13
GAL	ENSG00000069482	-0.625965	0.454707	0.634405
CLEC2D	ENSG00000069493	0.184192	0.369998	0.559043
FUNDC1	ENSG00000069509	0.490023	0.0243622	0.0814266
MAOB	ENSG00000069535	-0.189473	0.671461	0.802932
RORA	ENSG00000069667	-0.45704	0.00113524	0.00740772
DRD4	ENSG00000069696	-0.172946	0.578363	0.735228
TGFBR3	ENSG00000069702	-2.73898	3.68191e-25	2.35535e-22
PLA2G10	ENSG00000069764	-0.121229	0.816674	0.898945
HES2	ENSG00000069812	1.97823	0.00522587	0.0249007
ATP1B3	ENSG00000069849	-0.115116	0.59077	0.744686
NEDD4	ENSG00000069869	0.330166	0.0349981	0.106834
PIGB	ENSG00000069943	0.0654029	0.560438	0.721415
MAPK6	ENSG00000069956	0.382696	0.0210659	0.0729942
GNB5	ENSG00000069966	-0.573508	0.000287806	0.0024087
RAB27A	ENSG00000069974	-0.0289865	0.825069	0.903868
HDHD5	ENSG00000069998	0.108921	0.565663	0.725363
UFD1	ENSG00000070010	0.218455	0.0919018	0.216474
LRP6	ENSG00000070018	-0.508762	0.00237245	0.0133321
GUCY2C	ENSG00000070019	0.856256	0.0351377	0.107177
SCT	ENSG00000070031	-0.623347	0.0495989	0.13887
PHRF1	ENSG00000070047	-0.0860153	0.542759	0.707853
ELP1	ENSG00000070061	0.00507897	0.966011	0.983055
NUCB2	ENSG00000070081	0.801154	6.50694e-06	0.000100899
PFN2	ENSG00000070087	0.585562	0.0143155	0.0543164
PTPN3	ENSG00000070159	0.128447	0.38045	0.569287
SPTB	ENSG00000070182	-0.746338	0.0117747	0.0466479
DAPP1	ENSG00000070190	0.628349	0.0337399	0.103961
FGF10	ENSG00000070193	-1.59094	0.00259072	0.0143216
SLC44A1	ENSG00000070214	0.384738	0.00315022	0.0166924
TMEM260	ENSG00000070269	-0.0618699	0.58655	0.741464
SMG6	ENSG00000070366	-0.586268	1.3143e-07	3.54893e-06
EXOC5	ENSG00000070367	0.29968	0.00251062	0.0139613
CLTCL1	ENSG00000070371	-0.13032	0.55701	0.718738
FGF22	ENSG00000070388	0.200506	0.677385	0.807409
FSTL3	ENSG00000070404	-0.707606	0.00298307	0.016019
DGCR2	ENSG00000070413	0.0435095	0.738322	0.848565
RNF126	ENSG00000070423	0.366003	0.0535146	0.147007
MNT	ENSG00000070444	-0.0848444	0.529478	0.697475
ZXDC	ENSG00000070476	-0.0755629	0.493389	0.667673
JMJD6	ENSG00000070495	-0.00216849	0.990517	0.994956
POLB	ENSG00000070501	1.06293	1.11675e-09	5.49534e-08
ST6GALNAC1	ENSG00000070526	0.17987	0.711866	0.831274
WIPI1	ENSG00000070540	0.552287	0.0274184	0.0889327
FRMPD1	ENSG00000070601	1.02521	0.0242915	0.0812735
GBA2	ENSG00000070610	-0.258426	0.0349892	0.106816
NDST1	ENSG00000070614	-0.122354	0.426815	0.611181
ASNS	ENSG00000070669	0.627277	0.011741	0.0465511
AP3M2	ENSG00000070718	0.73009	4.69339e-07	1.07578e-05
CNGB1	ENSG00000070729	2.97592	0.000631091	0.00458956
ST6GALNAC2	ENSG00000070731	0.945119	0.012404	0.0485667
CHAT	ENSG00000070748	-0.673455	0.818839
PABPC1	ENSG00000070756	0.63528	2.04851e-05	0.000265469
TESK2	ENSG00000070759	0.0670644	0.725359	0.840579
CFAP20	ENSG00000070761	-0.350217	0.064844	0.168848
CSNK2A2	ENSG00000070770	-0.097555	0.420321	0.605542
PTPN21	ENSG00000070778	-0.906425	1.61082e-06	3.08856e-05
EIF2B3	ENSG00000070785	-0.059527	0.657775	0.794065
CAMK2A	ENSG00000070808	0.982433	0.0051142	0.0244914
TCOF1	ENSG00000070814	-0.00683094	0.967937	0.984213
CDC42	ENSG00000070831	0.180815	0.0419097	0.122726
OSBPL3	ENSG00000070882	0.259557	0.151944	0.30875
EPHA8	ENSG00000070886	1.48087	0.161854	0.32275
SLC12A3	ENSG00000070915	0.103686	0.863089	0.926009
RAD18	ENSG00000070950	0.381604	0.0157141	0.0584384
ATP2B1	ENSG00000070961	-0.197027	0.129025	0.275488
TRPM5	ENSG00000070985	-0.688515	0.331122	0.521052
NCK2	ENSG00000071051	-0.163167	0.323017	0.513287
MAP4K4	ENSG00000071054	-0.00378468	0.979644	0.989381
MGAT4A	ENSG00000071073	0.691114	0.00014826	0.00138907
RPL31	ENSG00000071082	-0.24073	0.0361496	0.109457
WDR1	ENSG00000071127	-0.00810745	0.936086	0.966463
SNX13	ENSG00000071189	0.0245212	0.800572	0.889221
MS4A12	ENSG00000071203	-1.2646	0.560551
ARHGAP10	ENSG00000071205	-1.35428	3.0197e-10	1.68643e-08
RPS6KA2	ENSG00000071242	-0.576377	0.000263024	0.00223614
ING3	ENSG00000071243	-0.108398	0.447009	0.628122
VASH1	ENSG00000071246	0.226112	0.158801	0.318435
LMCD1	ENSG00000071282	-0.497417	0.0140347	0.0534961
BUD23	ENSG00000071462	0.434585	0.00196394	0.011423
SEL1L	ENSG00000071537	0.235581	0.040228	0.11882
TRIP13	ENSG00000071539	1.80496	8.67134e-07	1.81819e-05
ATP6AP1	ENSG00000071553	1.03265	8.57347e-09	3.28236e-07
TCF3	ENSG00000071564	0.638267	3.52712e-05	0.00041798
TRIB2	ENSG00000071575	-0.0854087	0.633108	0.776522
DAZAP1	ENSG00000071626	0.224362	0.0189901	0.0677222
MBD3	ENSG00000071655	0.187787	0.178145	0.345166
PRLH	ENSG00000071677	0.383012	0.873702
HLTF	ENSG00000071794	0.616179	4.72436e-05	0.000533198
FAM50A	ENSG00000071859	0.708154	0.00100387	0.00668941
FAM3A	ENSG00000071889	0.290395	0.13142	0.279
CPSF1	ENSG00000071894	0.432238	0.0118727	0.046978
MYO3B	ENSG00000071909	1.494	0.016707	0.0613655
CYBRD1	ENSG00000071967	-0.921133	0.00049778	0.00378188
CDH19	ENSG00000071991	-2.2817	0.00101205	0.00673203
PDCD2	ENSG00000071994	0.216388	0.136831	0.287008
SLC6A15	ENSG00000072041	2.19383	0.0669438	0.172819
RDH11	ENSG00000072042	0.371543	0.00464472	0.0227379
PRKACA	ENSG00000072062	-0.316889	0.00729888	0.0322464
ADGRL1	ENSG00000072071	-0.119966	0.538203	0.704446
SPP2	ENSG00000072080	-1.12169	0.702847
ACTN1	ENSG00000072110	-0.0737093	0.635019	0.777997
ZFYVE26	ENSG00000072121	-0.119273	0.201005	0.375301
RPS6KA6	ENSG00000072133	-0.205749	0.493222	0.667588
EPN2	ENSG00000072134	-0.089268	0.552038	0.715418
PTPN18	ENSG00000072135	0.133869	0.24926	0.432451
LIMS2	ENSG00000072163	-1.73313	2.258e-10	1.2939e-08
ASIC4	ENSG00000072182	-0.192537	0.69949	0.822583
SPEG	ENSG00000072195	-0.732817	0.00569787	0.0266304
LNX1	ENSG00000072201	-0.109031	0.661901	0.796427
ALDH3A2	ENSG00000072210	-0.548408	0.0140603	0.0535618
TFRC	ENSG00000072274	0.574438	0.0140408	0.053505
SREBF1	ENSG00000072310	1.10371	1.23245e-05	0.000173937
TRPC5	ENSG00000072315	-0.47513	0.206145	0.381177
AFF4	ENSG00000072364	0.10132	0.202016	0.37642
UBE2D1	ENSG00000072401	0.585448	0.00275735	0.0150457
PALS1	ENSG00000072415	-0.11377	0.368567	0.557798
RHOBTB1	ENSG00000072422	-0.0450021	0.766483	0.867331
SMC1A	ENSG00000072501	0.301888	0.0204234	0.0714581
HSD17B10	ENSG00000072506	0.93984	9.09857e-07	1.89311e-05
MARK2	ENSG00000072518	0.642624	1.23623e-05	0.000174186
HMMR	ENSG00000072571	2.35862	2.61035e-07	6.53219e-06
CHFR	ENSG00000072609	0.532616	6.31205e-06	9.83956e-05
TRHDE	ENSG00000072657	-4.09326	4.75277e-16	7.85077e-14
P4HA2	ENSG00000072682	0.446536	0.0141852	0.0539675
FCGR2B	ENSG00000072694	0.155149	0.576427	0.733544
NFATC3	ENSG00000072736	-0.347662	0.00092565	0.00626068
TRNT1	ENSG00000072756	0.163995	0.171271	0.335617
ACADVL	ENSG00000072778	-0.545355	0.00109972	0.00721469
STK10	ENSG00000072786	-0.128095	0.480754	0.657628
FBXW11	ENSG00000072803	0.271348	8.30818e-05	0.000858992
ACAP1	ENSG00000072818	-0.724425	6.20053e-06	9.7046e-05
CRMP1	ENSG00000072832	-0.622307	0.000875909	0.00598291
EVC	ENSG00000072840	-0.463575	0.00185786	0.0109218
DERL2	ENSG00000072849	0.0540825	0.6486	0.787642
SIDT1	ENSG00000072858	1.32137	6.57294e-05	0.000706144
NDE1	ENSG00000072864	0.44673	0.00192211	0.0112431
IRAG1	ENSG00000072952	-0.822324	0.000251536	0.00215016
TMEM38A	ENSG00000072954	0.881006	0.00985711	0.0407871
AP1M1	ENSG00000072958	-0.114091	0.48309	0.659553
PVR	ENSG00000073008	-0.411801	0.0318139	0.0993462
XRCC1	ENSG00000073050	0.0545712	0.731148	0.844262
SCARB1	ENSG00000073060	-0.622799	0.000256266	0.00218475
CYP2W1	ENSG00000073067	0.0051751	0.991326	0.995314
MCM2	ENSG00000073111	1.4667	2.29101e-07	5.83264e-06
MOV10L1	ENSG00000073146	-0.337927	0.380666	0.569421
PANX2	ENSG00000073150	0.610213	0.181606	0.349772
SELENOO	ENSG00000073169	-0.150121	0.442407	0.624377
TP63	ENSG00000073282	-1.64577	1.3455e-05	0.000186967
ALPK1	ENSG00000073331	-0.120028	0.427338	0.61168
LLGL2	ENSG00000073350	1.56187	7.51201e-10	3.85281e-08
PDE8A	ENSG00000073417	-0.267888	0.0666709	0.172292
CLCN4	ENSG00000073464	-0.408069	0.215994	0.393119
NLE1	ENSG00000073536	-0.0231298	0.912909	0.954157
SDHA	ENSG00000073578	0.28587	0.026852	0.0875915
SMARCE1	ENSG00000073584	0.374421	0.0615914	0.16269
FNDC8	ENSG00000073598	0.713092	0.714275
GSDMB	ENSG00000073605	0.114518	0.720419	0.836933
KDM5A	ENSG00000073614	0.109477	0.272843	0.459756
ADAM11	ENSG00000073670	-1.20243	0.00119329	0.00770646
PPP2R3A	ENSG00000073711	-0.22649	0.108735	0.243599
FERMT2	ENSG00000073712	-1.19693	5.50423e-10	2.89478e-08
ABCB11	ENSG00000073734	-2.53103	2.68548e-06	4.7495e-05
DHRS9	ENSG00000073737	-0.452592	0.390759	0.578834
CD5L	ENSG00000073754	-0.537033	0.709719
PTGS2	ENSG00000073756	-2.02118	1.57489e-08	5.61976e-07
IGF2BP2	ENSG00000073792	-0.00451018	0.991561	0.995435
MAP3K13	ENSG00000073803	0.307169	0.0117733	0.0466479
ST6GAL1	ENSG00000073849	-0.0753715	0.719359	0.836154
TBX21	ENSG00000073861	0.367015	0.436739	0.619605
VDAC1P1	ENSG00000073905	1.64373	0.037189	0.111872
FRY	ENSG00000073910	-0.0344366	0.864965	0.927098
PICALM	ENSG00000073921	-0.16075	0.157538	0.316675
NSF	ENSG00000073969	0.798991	1.8572e-08	6.48251e-07
GLI2	ENSG00000074047	-0.874472	2.43636e-05	0.000307023
CLASP1	ENSG00000074054	-0.0994406	0.250857	0.434422
MRPS34	ENSG00000074071	0.58771	0.00685365	0.0307457
NOTCH3	ENSG00000074181	0.0989665	0.568393	0.72751
CLNS1A	ENSG00000074201	0.504504	0.00261293	0.0144141
PPP2R2C	ENSG00000074211	2.82476	2.94114e-07	7.22632e-06
TEAD2	ENSG00000074219	-0.0209449	0.914757	0.955067
EED	ENSG00000074266	0.197221	0.21957	0.397436
CDHR2	ENSG00000074276	1.24247	0.00415648	0.0208499
SNCB	ENSG00000074317	-0.94674	0.747464
TSG101	ENSG00000074319	0.417311	1.59257e-05	0.000214599
NCBP3	ENSG00000074356	-0.0738547	0.471294	0.649548
ATP2A3	ENSG00000074370	0.317391	0.265491	0.451367
CA12	ENSG00000074410	1.93188	4.34584e-07	1.0106e-05
MGLL	ENSG00000074416	-1.58212	1.26148e-10	7.65242e-09
NTN4	ENSG00000074527	0.0321919	0.92522	0.96066
BCS1L	ENSG00000074582	0.17052	0.222144	0.400343
NUAK1	ENSG00000074590	-0.0561832	0.776511	0.873454
DPP8	ENSG00000074603	0.0831002	0.335894	0.525435
SLC24A1	ENSG00000074621	-0.0921814	0.48414	0.66041
ZNF532	ENSG00000074657	0.0492329	0.710391	0.83018
SCARF1	ENSG00000074660	-0.569748	0.0183831	0.0659787
LMAN1	ENSG00000074695	0.400094	0.00285772	0.0154567
HACD3	ENSG00000074696	1.03623	2.42359e-08	8.25475e-07
IPCEF1	ENSG00000074706	-0.196966	0.537072	0.703722
ZZEF1	ENSG00000074755	-0.176294	0.148735	0.30439
NOX3	ENSG00000074771	-0.285992	0.922518
ENO1	ENSG00000074800	0.675886	0.00175481	0.0104434
SLC12A1	ENSG00000074803	0.291452	0.412587	0.598641
MYDGF	ENSG00000074842	0.455152	0.00763563	0.033456
ANO8	ENSG00000074855	0.349951	0.103138	0.234388
TUBE1	ENSG00000074935	-0.110243	0.491855	0.666259
ARHGEF10L	ENSG00000074964	-0.130632	0.493392	0.667673
TXK	ENSG00000074966	-0.129379	0.706598	0.827567
WSCD2	ENSG00000075035	-1.26375	0.00865792	0.0369326
KCNQ2	ENSG00000075043	-0.209151	0.836703	0.910311
TACR2	ENSG00000075073	-0.0997902	0.78229	0.87757
ACTR6	ENSG00000075089	0.784014	3.32595e-06	5.65042e-05
TIPIN	ENSG00000075131	0.727702	0.00275349	0.0150339
SRI	ENSG00000075142	0.0697261	0.667364	0.800472
EIF4G3	ENSG00000075151	-0.0135959	0.886594	0.939038
NUP37	ENSG00000075188	0.488269	0.00610114	0.0281119
SEMA3A	ENSG00000075213	-1.64996	3.6748e-08	1.18619e-06
GTSE1	ENSG00000075218	1.97012	1.49162e-05	0.000203179
SEMA3C	ENSG00000075223	-0.226042	0.246062	0.428543
TTC38	ENSG00000075234	-0.735593	0.000186431	0.00168535
ACAT1	ENSG00000075239	-0.370926	0.00286923	0.0155071
GRAMD4	ENSG00000075240	0.463976	0.00273536	0.0149628
CELSR1	ENSG00000075275	2.07688	2.45458e-11	1.75532e-09
WNT8B	ENSG00000075290	-0.323399	0.359069	0.548996
ZNF638	ENSG00000075292	-0.17601	0.0255008	0.0842302
SLC25A40	ENSG00000075303	0.566951	0.00204147	0.0117975
TIMM21	ENSG00000075336	0.426208	0.0100683	0.0414563
ADD2	ENSG00000075340	-0.578076	0.0633751	0.166117
FGF4	ENSG00000075388	-0.793097	0.787379
RASAL2	ENSG00000075391	-0.158099	0.131641	0.279301
VPS9D1	ENSG00000075399	0.320235	0.133659	0.28256
ZNF37A	ENSG00000075407	0.00726868	0.949066	0.973582
MARK3	ENSG00000075413	0.168084	0.0697206	0.177925
SLC25A3	ENSG00000075415	0.224754	0.0508227	0.141368
FNDC3B	ENSG00000075420	-0.0613489	0.71354	0.832263
FOSL2	ENSG00000075426	-0.362196	0.0291931	0.0931805
CACNG5	ENSG00000075429	-0.20676	0.943941
CACNG4	ENSG00000075461	2.2265	0.000184398	0.00166826
FRYL	ENSG00000075539	0.255484	0.0469564	0.133375
TMEM131	ENSG00000075568	0.197599	0.0383679	0.11444
FSCN1	ENSG00000075618	0.10886	0.656102	0.792921
ACTB	ENSG00000075624	0.470432	0.000210625	0.00186355
MOCOS	ENSG00000075643	1.08677	6.94537e-05	0.00073916
PLD1	ENSG00000075651	-0.834691	3.15499e-05	0.000380545
ATP12A	ENSG00000075673	0.805595	0.572748
WDR62	ENSG00000075702	1.78204	4.6536e-09	1.91949e-07
DLG1	ENSG00000075711	0.341319	0.000121393	0.00118411
RAB7A	ENSG00000075785	0.195087	0.0305951	0.0964369
BCAP29	ENSG00000075790	0.184584	0.196588	0.369726
SEC31B	ENSG00000075826	-0.157523	0.416844	0.602607
SART3	ENSG00000075856	-0.0219166	0.803701	0.891161
ARHGAP15	ENSG00000075884	-0.0852774	0.746018	0.854117
TUBA3D	ENSG00000075886	1.44948	3.02092e-05	0.000367016
PAX2	ENSG00000075891	1.43929	0.067004	0.172936
EXOSC7	ENSG00000075914	-0.045294	0.66648	0.79974
KIFAP3	ENSG00000075945	0.0878813	0.485978	0.662148
MKRN2	ENSG00000075975	0.0887875	0.448634	0.629493
MCM6	ENSG00000076003	0.712438	0.00150655	0.00927661
REXO2	ENSG00000076043	-0.0186533	0.909648	0.95222
RBM7	ENSG00000076053	-0.339859	0.0282438	0.0909175
RBMS2	ENSG00000076067	-0.83417	3.86199e-09	1.6226e-07
BAZ2A	ENSG00000076108	0.0269361	0.767277	0.867811
PTPN23	ENSG00000076201	-0.0367173	0.748977	0.85589
MLH1	ENSG00000076242	0.0550753	0.61981	0.767326
UNG	ENSG00000076248	0.329993	0.0584285	0.156688
FMO4	ENSG00000076258	-0.670686	0.00804475	0.034888
KLHL20	ENSG00000076321	-0.380481	0.000752679	0.00529857
RGS11	ENSG00000076344	-0.252442	0.48	0.656979
SLC46A1	ENSG00000076351	-0.0377306	0.872987	0.931002
PLXNA2	ENSG00000076356	0.107782	0.615191	0.763812
SPAG5	ENSG00000076382	1.48769	2.58739e-07	6.48394e-06
ANKRD13A	ENSG00000076513	0.0430389	0.689923	0.816243
TPD52	ENSG00000076554	1.67065	2.94146e-10	1.65059e-08
ACACB	ENSG00000076555	-3.17772	2.78893e-22	1.27436e-19
TRAF4	ENSG00000076604	0.796072	0.000435558	0.00338144
PAG1	ENSG00000076641	0.223573	0.202009	0.37642
GPATCH1	ENSG00000076650	0.149717	0.333268	0.522676
ICAM3	ENSG00000076662	-0.132908	0.829468	0.906569
NT5C2	ENSG00000076685	0.154661	0.348365	0.538219
MCAM	ENSG00000076706	-1.67538	4.40784e-10	2.38593e-08
GPC4	ENSG00000076716	0.556378	0.0384984	0.114742
MBNL3	ENSG00000076770	-0.177992	0.319884	0.510369
CAMSAP3	ENSG00000076826	1.09686	1.07097e-06	2.16931e-05
RAP1GAP	ENSG00000076864	0.60048	0.0426346	0.124259
XAB2	ENSG00000076924	-0.0711932	0.640125	0.781878
ARHGEF1	ENSG00000076928	-0.174941	0.245551	0.427956
STXBP2	ENSG00000076944	1.0006	2.086e-09	9.42155e-08
MAP2K7	ENSG00000076984	0.0969766	0.43477	0.618008
NMRK2	ENSG00000077009	-0.664489	0.394403	0.582285
DGKD	ENSG00000077044	0.354418	0.0432929	0.125688
CTTNBP2	ENSG00000077063	-1.57763	6.55247e-09	2.59388e-07
ACTL6B	ENSG00000077080	1.18717	0.245456	0.427912
RARB	ENSG00000077092	-0.526801	0.0433723	0.125876
TOP2B	ENSG00000077097	0.37799	0.000620979	0.00452913
TM9SF3	ENSG00000077147	0.0876555	0.412984	0.59907
NFKB2	ENSG00000077150	0.196948	0.342581	0.532134
UBE2T	ENSG00000077152	1.80809	6.20397e-05	0.00067208
PPP1R12B	ENSG00000077157	-0.948161	5.17607e-13	4.94877e-11
DNAJC10	ENSG00000077232	0.273456	0.0175699	0.0636998
GTF3C1	ENSG00000077235	0.436627	0.00111846	0.00731583
IL4R	ENSG00000077238	-0.222936	0.316001	0.50657
USP33	ENSG00000077254	-0.0915148	0.274667	0.4619
PAK3	ENSG00000077264	-0.794861	0.0429319	0.124888
CAPN6	ENSG00000077274	-1.58109	0.00510514	0.0244552
DCX	ENSG00000077279	-1.98134	0.00182426	0.0107602
SNRPA	ENSG00000077312	0.428177	0.00996828	0.0411165
SPAG6	ENSG00000077327	0.850562	0.366797	0.55611
EXOSC5	ENSG00000077348	0.222809	0.334468	0.524067
DYNC1I2	ENSG00000077380	0.473505	8.05926e-05	0.000837934
APBB1IP	ENSG00000077420	-0.845425	7.6183e-05	0.000796796
LRCH4	ENSG00000077454	0.316375	0.0397108	0.117563
FAM76B	ENSG00000077458	-0.0595012	0.643154	0.783788
SIRT6	ENSG00000077463	0.316426	0.0590021	0.157691
TYR	ENSG00000077498	0.990922	0.0472672	0.134063
POLD3	ENSG00000077514	0.389584	0.0111755	0.0448756
ACTN2	ENSG00000077522	1.29903	0.0506615	0.141094
CAPZB	ENSG00000077549	0.245185	0.0109865	0.044319
GPR137B	ENSG00000077585	0.845041	1.97699e-06	3.64562e-05
NAALAD2	ENSG00000077616	-1.39655	8.1767e-09	3.13729e-07
JADE1	ENSG00000077684	-0.819462	2.62295e-06	4.66561e-05
SLC25A43	ENSG00000077713	0.369098	0.00412121	0.0207144
UBE2A	ENSG00000077721	0.580056	5.61851e-06	8.9086e-05
FGFR1	ENSG00000077782	-1.24544	4.97106e-07	1.1284e-05
FKBP6	ENSG00000077800	0.70528	0.643709
SMC1B	ENSG00000077935	0.0689765	0.826851	0.904937
FBLN1	ENSG00000077942	-1.11767	1.64251e-06	3.13735e-05
ITGA8	ENSG00000077943	-1.04899	0.000174333	0.00159318
CST7	ENSG00000077984	-0.18933	0.565865	0.725535
MAP2	ENSG00000078018	0.146667	0.746392	0.854278
PIAS2	ENSG00000078043	0.0853057	0.463742	0.642273
AMPH	ENSG00000078053	0.76103	0.0394616	0.116929
ARAF	ENSG00000078061	0.0960351	0.409285	0.59606
MCCC1	ENSG00000078070	-0.124855	0.476875	0.654612
LAMP3	ENSG00000078081	0.90884	0.0449227	0.129046
FAP	ENSG00000078098	0.91221	0.000100361	0.00101003
NEBL	ENSG00000078114	1.25756	3.4819e-06	5.88251e-05
ACER3	ENSG00000078124	-0.145934	0.342557	0.532134
UBE2K	ENSG00000078140	0.375394	0.00235942	0.0132737
PIK3C3	ENSG00000078142	-0.150899	0.114044	0.25198
N4BP2	ENSG00000078177	-0.0436452	0.808933	0.894582
TIGAR	ENSG00000078237	0.608894	0.012732	0.0495698
TULP3	ENSG00000078246	0.119607	0.521795	0.691455
SYNJ2	ENSG00000078269	0.359778	0.00690548	0.0308995
ADCY2	ENSG00000078295	0.473626	0.229185	0.409074
PPP2R5C	ENSG00000078304	0.0735465	0.38557	0.574223
PMS2P1	ENSG00000078319	0.396619	0.121142	0.263461
RBFOX1	ENSG00000078328	1.20474	0.123463	0.267007
GNB1	ENSG00000078369	0.291876	0.00216576	0.0123702
HOXA9	ENSG00000078399	-1.00485	0.013732	0.0526018
EDN1	ENSG00000078401	-1.27512	0.000187635	0.00169232
MLLT10	ENSG00000078403	0.214302	0.0546364	0.149305
ZCWPW1	ENSG00000078487	-0.39985	0.0556498	0.151301
ADCYAP1R1	ENSG00000078549	-3.33145	1.01162e-31	1.61786e-28
FGF20	ENSG00000078579	-0.348167	0.779087
P2RY10	ENSG00000078589	0.15697	0.684205	0.812483
ITM2A	ENSG00000078596	-2.25822	3.08613e-16	5.27099e-14
NRDC	ENSG00000078618	0.173088	0.044938	0.129069
VDAC3	ENSG00000078668	0.483844	0.000205218	0.00182425
PCM1	ENSG00000078674	0.0922576	0.515224	0.686337
TNRC6C	ENSG00000078687	-0.0752456	0.703343	0.82521
CBFA2T2	ENSG00000078699	0.412777	6.73507e-05	0.000719608
BRINP1	ENSG00000078725	-1.25643	0.0497258	0.139107
ITCH	ENSG00000078747	0.284161	0.00135827	0.00854351
PKD2L2	ENSG00000078795	-0.368861	0.141616	0.294152
TP53INP2	ENSG00000078804	0.0189774	0.927287	0.961855
SDF4	ENSG00000078808	0.146872	0.277827	0.464925
MYH7B	ENSG00000078814	-0.0132682	0.942093	0.969815
BPIFB2	ENSG00000078898	-1.53954	0.0396611	0.117431
TP73	ENSG00000078900	0.4814	0.11033	0.24611
TOLLIP	ENSG00000078902	0.0674274	0.600615	0.752056
UBE2D4	ENSG00000078967	0.00774694	0.951971	0.975056
CLUL1	ENSG00000079101	0.924916	0.0346089	0.105982
RUNX1T1	ENSG00000079102	-1.83441	6.37203e-13	5.99448e-11
CDH17	ENSG00000079112	0.531261	0.136951	0.287225
THOC1	ENSG00000079134	0.00051333	0.996315	0.997664
FKBP7	ENSG00000079150	-0.566025	0.00540054	0.0255085
OSBPL6	ENSG00000079156	0.771028	0.0116879	0.0463981
SLC1A3	ENSG00000079215	-0.114156	0.668057	0.800841
XRCC5	ENSG00000079246	0.389454	7.15797e-05	0.000757432
LXN	ENSG00000079257	0.403908	0.085342	0.205508
SP140	ENSG00000079263	0.163743	0.606617	0.756556
MKNK1	ENSG00000079277	-0.213206	0.104	0.236002
TNS1	ENSG00000079308	-2.09901	6.12078e-21	2.11131e-18
REXO1	ENSG00000079313	-0.0876215	0.60616	0.756174
SAR1A	ENSG00000079332	-0.0575761	0.584481	0.739966
CDC14A	ENSG00000079335	-0.348578	0.112705	0.249931
RAPGEF3	ENSG00000079337	-1.94781	9.99819e-16	1.57747e-13
CEACAM1	ENSG00000079385	-0.949729	4.31346e-05	0.000496125
SENP1	ENSG00000079387	0.428631	0.00755285	0.0331677
DUSP13	ENSG00000079393	1.61363	0.201225
CIC	ENSG00000079432	-0.202203	0.183345	0.352177
LIPE	ENSG00000079435	-3.24019	5.93519e-23	2.82194e-20
FDFT1	ENSG00000079459	0.352673	0.0348797	0.106584
PAFAH1B3	ENSG00000079462	1.37775	3.73774e-06	6.27009e-05
OPHN1	ENSG00000079482	-0.367448	0.00835579	0.0359376
AFM	ENSG00000079557	-0.758017	0.796571
KIF22	ENSG00000079616	0.908954	0.000134454	0.00128406
SCGN	ENSG00000079689	0.828937	0.364147	0.553848
CARMIL1	ENSG00000079691	0.181471	0.116006	0.255209
PGM1	ENSG00000079739	-0.889368	0.000170495	0.00156257
DDX1	ENSG00000079785	0.33868	0.019728	0.0695779
DNM2	ENSG00000079805	0.348981	0.00154512	0.00946934
EPB41L2	ENSG00000079819	-0.923542	1.22414e-05	0.000172973
RIMS1	ENSG00000079841	0.507651	0.3254	0.515668
MOXD1	ENSG00000079931	1.40358	0.00090307	0.00613326
STX7	ENSG00000079950	-0.216673	0.0876272	0.209366
RABL2B	ENSG00000079974	0.475469	0.0150324	0.056458
KEAP1	ENSG00000079999	0.259342	0.137398	0.287768
DDX43	ENSG00000080007	0.750064	0.0986728	0.227355
PTPRH	ENSG00000080031	-1.3423	0.00148744	0.00919107
DCT	ENSG00000080166	-0.56355	0.306944	0.49685
SLC35C2	ENSG00000080189	0.165774	0.15243	0.309558
CRYBG3	ENSG00000080200	-1.63935	1.23596e-18	2.87988e-16
EPHA6	ENSG00000080224	-0.0966257	0.855793	0.922128
SCTR	ENSG00000080293	-1.32191	0.00394453	0.0200179
RFX3	ENSG00000080298	-0.244824	0.153617	0.311142
RIF1	ENSG00000080345	-0.020432	0.838564	0.911435
RAB21	ENSG00000080371	-0.0693887	0.481806	0.65845
SLC4A4	ENSG00000080493	-1.01188	0.0499009	0.139475
SMARCA2	ENSG00000080503	-0.446412	0.000639547	0.00463983
RDH8	ENSG00000080511	-0.244951	0.921421
SESN1	ENSG00000080546	-0.845521	1.37925e-06	2.70952e-05
MID2	ENSG00000080561	-0.32758	0.0108308	0.0438214
DNAAF6	ENSG00000080572	0.254443	0.913782
COL5A3	ENSG00000080573	-0.796984	0.00351794	0.0182501
SRCAP	ENSG00000080603	0.198822	0.107486	0.241601
PUM3	ENSG00000080608	-0.167105	0.421005	0.606081
CPB2	ENSG00000080618	0.513997	0.351363	0.541134
CHRNA3	ENSG00000080644	1.40821	0.0121047	0.0476817
KCNN2	ENSG00000080709	0.590978	0.207278	0.382326
CNOT4	ENSG00000080802	-0.108028	0.227192	0.406608
PSEN1	ENSG00000080815	0.1708	0.0557145	0.151418
CPOX	ENSG00000080819	0.140734	0.403539	0.590751
CLDND1	ENSG00000080822	0.0432404	0.694835	0.819629
MOK	ENSG00000080823	0.105843	0.501126	0.674044
HSP90AA1	ENSG00000080824	0.90542	1.14325e-06	2.30511e-05
RBL1	ENSG00000080839	0.604253	0.0130584	0.0505273
DLGAP4	ENSG00000080845	0.181852	0.123147	0.266502
IGSF9B	ENSG00000080854	-0.256505	0.486573	0.662471
CFHR2	ENSG00000080910	0.406816	0.805589
CROCCP3	ENSG00000080947	-0.219925	0.0877048	0.209449
NDC80	ENSG00000080986	2.02077	7.35489e-06	0.00011183
AP4E1	ENSG00000081014	0.481503	9.33216e-05	0.000951167
RSBN1	ENSG00000081019	-0.117258	0.37001	0.559043
MAGI3	ENSG00000081026	0.723083	0.000202273	0.00180491
CXCL2	ENSG00000081041	-3.05891	6.22871e-24	3.37155e-21
AFP	ENSG00000081051	-0.771537	0.396823	0.584511
COL4A4	ENSG00000081052	-1.01836	6.09538e-05	0.000661709
TCF7	ENSG00000081059	-0.603318	4.13603e-06	6.85131e-05
OSTM1	ENSG00000081087	0.174118	0.250533	0.434074
CDH7	ENSG00000081138	2.89377	0.000397842	0.00313919
IMPG2	ENSG00000081148	0.101429	0.758169	0.861832
PCNP	ENSG00000081154	0.140868	0.255345	0.439167
EXD2	ENSG00000081177	0.292616	0.0118454	0.0468806
ARG2	ENSG00000081181	-0.281411	0.247436	0.43017
MEF2C	ENSG00000081189	-0.727331	4.87195e-05	0.000547826
PTPRC	ENSG00000081237	0.113649	0.654733	0.791945
CACNA1S	ENSG00000081248	0.959533	0.491072	0.665814
PKP1	ENSG00000081277	-0.0161221	0.976834	0.988315
UBA5	ENSG00000081307	0.181842	0.0768015	0.190698
STK17B	ENSG00000081320	-0.233924	0.123787	0.267477
CDC14B	ENSG00000081377	-0.764536	0.000196148	0.00175695
ZNF510	ENSG00000081386	-0.174808	0.148575	0.304117
LRP2	ENSG00000081479	-0.0327842	0.944224	0.970625
ZNF506	ENSG00000081665	0.0732529	0.54051	0.706071
JMJD4	ENSG00000081692	0.543673	0.00402646	0.0203311
DUSP12	ENSG00000081721	0.385789	0.0918893	0.216473
AACS	ENSG00000081760	-0.0866253	0.57612	0.73337
DELE1	ENSG00000081791	-0.337327	0.00615784	0.0282806
SLC13A1	ENSG00000081800	-0.29167	0.920982
CADPS2	ENSG00000081803	0.189391	0.405023	0.592117
PCDHB4	ENSG00000081818	-0.144499	0.52406	0.693152
PCDHA6	ENSG00000081842	0.920737	0.0685369	0.175835
PCDHGA2	ENSG00000081853	-0.408801	0.119197	0.260454
IFT25	ENSG00000081870	0.460353	0.00878059	0.0373382
PHLPP1	ENSG00000081913	-0.670083	0.000289692	0.00242161
ATP8B1	ENSG00000081923	0.643408	4.0709e-07	9.562e-06
IL12RB2	ENSG00000081985	0.00245159	0.993649	0.99614
SMARCD3	ENSG00000082014	-0.520659	0.0111547	0.0448327
WDR70	ENSG00000082068	0.0748001	0.454892	0.634537
FYB1	ENSG00000082074	0.736907	0.0098894	0.0408699
MPP4	ENSG00000082126	0.257896	0.669931	0.80203
STRADB	ENSG00000082146	-0.0556284	0.76909	0.868949
BZW1	ENSG00000082153	0.421478	0.00040377	0.003176
PGR	ENSG00000082175	1.3126	0.00664482	0.0299778
C1QTNF3	ENSG00000082196	0.831993	0.000408734	0.00320931
ME2	ENSG00000082212	0.484045	0.00513761	0.0245734
C5orf22	ENSG00000082213	0.681467	1.55502e-05	0.00021051
CCNT2	ENSG00000082258	0.121636	0.24089	0.422855
FAM135A	ENSG00000082269	-0.303408	0.146374	0.300936
COL19A1	ENSG00000082293	-1.05289	0.0876964	0.209443
EPB41L3	ENSG00000082397	-0.525906	0.00750561	0.0329849
COBLL1	ENSG00000082438	-0.601719	0.00478794	0.0232806
DLG3	ENSG00000082458	0.885143	4.5042e-08	1.4137e-06
KCNK2	ENSG00000082482	0.0380847	0.927637	0.962006
SERTAD4	ENSG00000082497	1.04465	6.20576e-06	9.70847e-05
TRAF5	ENSG00000082512	0.4591	0.00887948	0.0376541
MRPL22	ENSG00000082515	0.336757	0.0647622	0.168694
GEMIN5	ENSG00000082516	0.0853106	0.494911	0.668828
OPRK1	ENSG00000082556	0.33844	0.768653	0.868642
NFE2L1	ENSG00000082641	-0.0119771	0.916577	0.955919
SEMA5B	ENSG00000082684	-0.43301	0.279002	0.466493
GSK3B	ENSG00000082701	0.39436	4.86908e-06	7.9001e-05
ITGB5	ENSG00000082781	0.29155	0.102357	0.233216
ERC1	ENSG00000082805	0.0462165	0.758132	0.861817
XPO1	ENSG00000082898	0.394578	7.58324e-06	0.000114855
LINC01587	ENSG00000082929	-1.0089	0.0037841	0.0193629
RNF13	ENSG00000082996	0.144186	0.251677	0.435413
TRPM3	ENSG00000083067	-1.51224	3.56417e-06	6.01159e-05
PALB2	ENSG00000083093	0.381083	0.0121077	0.0476879
DOP1A	ENSG00000083097	-0.335558	0.0102951	0.0421925
LYRM2	ENSG00000083099	0.383144	0.00989509	0.0408752
BCKDHB	ENSG00000083123	0.0481671	0.764909	0.866312
KAT6A	ENSG00000083168	-0.0230348	0.776342	0.873399
TUT7	ENSG00000083223	-0.00776004	0.949148	0.973582
ULK2	ENSG00000083290	0.00489316	0.978188	0.988982
GRHL2	ENSG00000083307	1.66287	1.01638e-18	2.43267e-16
TNPO1	ENSG00000083312	0.151028	0.0501201	0.13989
PLOD1	ENSG00000083444	0.137707	0.480479	0.657377
P2RX5	ENSG00000083454	-0.0632381	0.887866	0.939875
ITGAE	ENSG00000083457	0.602736	0.00401268	0.020276
DIS3	ENSG00000083520	-0.223087	0.00898901	0.0380452
PIBF1	ENSG00000083535	-0.373706	0.00206852	0.0119251
TDRD3	ENSG00000083544	-0.321668	0.0813679	0.198699
	ENSG00000083622	-0.793097	0.787379
NUFIP1	ENSG00000083635	0.317373	0.0813231	0.198617
PDS5B	ENSG00000083642	-0.205053	0.0899757	0.213266
OXCT1	ENSG00000083720	-0.131465	0.532924	0.699982
RRAGB	ENSG00000083750	-0.0395725	0.755579	0.860027
EPYC	ENSG00000083782	2.31262	0.00124924	0.00801755
CYLD	ENSG00000083799	-0.127437	0.252045	0.435835
SLC27A5	ENSG00000083807	0.195856	0.408973	0.595831
ZNF324	ENSG00000083812	0.119602	0.520605	0.690389
ZNF671	ENSG00000083814	0.720691	0.00034088	0.00276157
ZNF416	ENSG00000083817	0.0736917	0.758084	0.861791
ZNF586	ENSG00000083828	0.757023	9.54992e-05	0.00096999
ZNF446	ENSG00000083838	0.251404	0.268316	0.454457
ZNF264	ENSG00000083844	0.0611067	0.516388	0.687226
RPS5	ENSG00000083845	0.119523	0.494	0.668188
FAT1	ENSG00000083857	-0.0898208	0.729326	0.843156
YTHDC1	ENSG00000083896	-0.14168	0.124038	0.267888
CHMP2B	ENSG00000083937	0.26069	0.0752445	0.187919
SMAP2	ENSG00000084070	0.031903	0.859438	0.924158
PPIE	ENSG00000084072	0.320318	0.135254	0.284777
ZMPSTE24	ENSG00000084073	0.625649	2.41607e-07	6.10244e-06
STARD7	ENSG00000084090	0.462235	0.000834059	0.00575177
NOA1	ENSG00000084092	0.202955	0.155065	0.313174
REST	ENSG00000084093	0.38328	0.000130421	0.0012565
HAL	ENSG00000084110	0.984179	0.0390098	0.115893
SSH1	ENSG00000084112	0.215223	0.0367148	0.110774
GSTP1	ENSG00000084207	0.405351	0.226233	0.405407
APLP2	ENSG00000084234	0.0293555	0.863468	0.926228
FAM234B	ENSG00000084444	1.08627	0.000444591	0.00344018
SLCO1A2	ENSG00000084453	-0.91906	0.233507	0.414245
WBP11	ENSG00000084463	0.503729	0.00192724	0.0112582
EIF3I	ENSG00000084623	0.276287	0.0169011	0.061949
NKAIN1	ENSG00000084628	3.0154	5.4432e-05	0.000601612
COL16A1	ENSG00000084636	-0.351422	0.098672	0.227355
TXLNA	ENSG00000084652	0.30122	0.00171682	0.0102624
APOB	ENSG00000084674	-3.81114	1.44842e-08	5.23753e-07
NCOA1	ENSG00000084676	-0.589121	2.83426e-07	7.00285e-06
AGBL5	ENSG00000084693	-0.0709401	0.550968	0.714605
EFR3B	ENSG00000084710	0.700967	0.0332596	0.10283
KIF3C	ENSG00000084731	0.479037	0.0348859	0.106594
RAB10	ENSG00000084733	0.548823	3.76038e-05	0.000441901
GCKR	ENSG00000084734	-1.10156	0.113633	0.251418
HADHA	ENSG00000084754	-0.321852	0.00319594	0.0169041
MAPRE3	ENSG00000084764	-0.287366	0.152843	0.310093
CAD	ENSG00000084774	0.318869	0.0267122	0.0873214
CD59	ENSG00000085063	-0.237873	0.19173	0.362933
CD82	ENSG00000085117	0.631419	0.0173432	0.0630832
BCORL1	ENSG00000085185	-0.279715	0.0855749	0.205885
ATRX	ENSG00000085224	0.029177	0.698928	0.82226
AK6	ENSG00000085231	0.503412	0.000471601	0.00361342
FCN1	ENSG00000085265	-0.973677	0.00517834	0.0247178
MYNN	ENSG00000085274	0.123122	0.436523	0.619487
MECOM	ENSG00000085276	-0.753956	0.000178945	0.00162813
SCAMP1	ENSG00000085365	0.272351	0.0532041	0.146371
PREP	ENSG00000085377	0.194955	0.238889	0.420607
HACE1	ENSG00000085382	-0.182344	0.188922	0.359338
SEH1L	ENSG00000085415	0.0143823	0.907377	0.95077
WDR47	ENSG00000085433	0.328564	0.0191576	0.0680849
WDFY1	ENSG00000085449	0.178001	0.198848	0.372559
OVGP1	ENSG00000085465	-0.340344	0.183563	0.352403
SLC25A24	ENSG00000085491	0.583194	1.96521e-05	0.000256659
MAP3K4	ENSG00000085511	0.0311076	0.814631	0.897847
PILRA	ENSG00000085514	0.42849	0.0812256	0.198392
IGSF9	ENSG00000085552	1.50815	5.53842e-07	1.23645e-05
ABCB1	ENSG00000085563	-1.64364	1.93779e-08	6.73706e-07
ZNF213	ENSG00000085644	0.343528	0.0153931	0.0574876
AKR1B1	ENSG00000085662	0.211897	0.284077	0.472419
CPNE3	ENSG00000085719	0.636038	1.31541e-07	3.54919e-06
RRN3	ENSG00000085721	0.367127	0.00454782	0.0223666
CTTN	ENSG00000085733	0.49861	2.11283e-05	0.0002722
WNT11	ENSG00000085741	-2.22604	5.44901e-05	0.000601886
MTIF2	ENSG00000085760	0.409163	0.00319561	0.0169041
DDHD2	ENSG00000085788	-0.169884	0.339035	0.528563
TTC39A	ENSG00000085831	1.30386	1.3795e-05	0.000190856
EPS15	ENSG00000085832	-0.176113	0.0798853	0.19614
ORC1	ENSG00000085840	1.60121	0.000301756	0.00249988
MGST2	ENSG00000085871	0.012322	0.939019	0.968046
CHERP	ENSG00000085872	0.203352	0.132211	0.280326
ATG16L1	ENSG00000085978	0.39626	0.00336641	0.0176229
USP40	ENSG00000085982	0.0154205	0.877176	0.933529
POMGNT1	ENSG00000085998	0.151537	0.2448	0.42717
RAD54L	ENSG00000085999	1.28853	0.00045283	0.00348553
MAST2	ENSG00000086015	-0.105919	0.442505	0.624412
DNAJA1	ENSG00000086061	0.535414	0.00149287	0.00921334
B4GALT1	ENSG00000086062	0.271875	0.0659169	0.170908
CHMP5	ENSG00000086065	0.475894	0.00179842	0.0106489
NFX1	ENSG00000086102	-0.0570792	0.594263	0.747108
AQP6	ENSG00000086159	0.449011	0.482371	0.658892
DIMT1	ENSG00000086189	0.0178698	0.887998	0.939875
IPO11	ENSG00000086200	0.04924	0.604785	0.755235
FOLH1	ENSG00000086205	-0.515977	0.168768	0.331988
EIF2AK1	ENSG00000086232	0.828968	2.52974e-13	2.55765e-11
NME8	ENSG00000086288	0.600834	0.167846	0.330785
EPDR1	ENSG00000086289	-0.774776	0.00483785	0.0234641
SNX10	ENSG00000086300	1.02938	5.5044e-05	0.000606263
SEPHS1	ENSG00000086475	0.410433	0.00348847	0.0181378
MRPL28	ENSG00000086504	0.330595	0.152679	0.309885
HBQ1	ENSG00000086506	-0.555751	0.718686
ITPKC	ENSG00000086544	-0.732124	0.00127784	0.00815958
CEACAM6	ENSG00000086548	2.4945	0.000966127	0.00648165
FAT2	ENSG00000086570	-1.45158	5.02356e-06	8.12265e-05
RBM22	ENSG00000086589	-0.0117445	0.903636	0.948979
TMED2	ENSG00000086598	0.676611	1.14805e-07	3.14097e-06
ERO1B	ENSG00000086619	0.291029	0.190755	0.361671
ZFAND6	ENSG00000086666	0.121646	0.286746	0.475354
HSD17B2	ENSG00000086696	-0.435442	0.303266	0.492915
TXLNG	ENSG00000086712	-0.182448	0.157355	0.316455
PPEF1	ENSG00000086717	1.70844	0.000180025	0.00163627
LAT2	ENSG00000086730	0.617909	0.00549515	0.0258997
HUWE1	ENSG00000086758	0.284687	0.00267104	0.0146749
ZW10	ENSG00000086827	0.0923284	0.59496	0.747637
ALG9	ENSG00000086848	-0.349153	0.0215827	0.0743309
MYBPC2	ENSG00000086967	-2.89937	0.00299692	0.0160737
NOX4	ENSG00000086991	1.22587	1.00121e-05	0.000145505
ACOX3	ENSG00000087008	0.433402	0.0407403	0.120011
MTMR2	ENSG00000087053	-0.054573	0.723853	0.839587
PPP1R15A	ENSG00000087074	-1.15966	5.07472e-08	1.56759e-06
HSD17B14	ENSG00000087076	-0.305498	0.183638	0.352493
TRIP6	ENSG00000087077	0.140412	0.560703	0.721651
ACHE	ENSG00000087085	0.13582	0.75521	0.859774
FTL	ENSG00000087086	-0.191362	0.281809	0.46998
SRRT	ENSG00000087087	0.327952	0.0047902	0.0232885
BAX	ENSG00000087088	0.49995	0.0010229	0.00679439
NLK	ENSG00000087095	0.664616	1.71885e-05	0.000228902
PIGS	ENSG00000087111	0.145365	0.308879	0.499034
ADAMTS2	ENSG00000087116	-0.263793	0.167168	0.329798
TMPRSS11E	ENSG00000087128	1.84055	0.0447459	0.128686
ATXN7L3	ENSG00000087152	0.382069	0.00906245	0.0382915
PGS1	ENSG00000087157	0.383328	0.0295406	0.0940227
PSMC5	ENSG00000087191	0.544757	0.00586557	0.0272477
UIMC1	ENSG00000087206	-0.0493075	0.594767	0.747554
CETP	ENSG00000087237	0.0493249	0.908568	0.951562
MMP2	ENSG00000087245	-0.868512	5.07927e-05	0.00056697
MT3	ENSG00000087250	0.586845	0.829419
LPCAT2	ENSG00000087253	-0.574838	0.00637078	0.0290199
GNAO1	ENSG00000087258	-0.503628	0.097778	0.225973
OGFOD1	ENSG00000087263	0.124785	0.349514	0.539379
SH3BP2	ENSG00000087266	-0.0596324	0.655184	0.792279
NOP14	ENSG00000087269	0.123259	0.249273	0.432451
ADD1	ENSG00000087274	-0.245435	0.0111809	0.0448871
L2HGDH	ENSG00000087299	0.62087	0.000365671	0.0029307
TXNDC16	ENSG00000087301	0.302992	0.0493446	0.138349
RTRAF	ENSG00000087302	0.0937717	0.446151	0.627292
NID2	ENSG00000087303	-0.431218	0.0333427	0.103024
GMCL1	ENSG00000087338	0.291505	0.0530052	0.145915
SF3B2	ENSG00000087365	0.365586	0.00514247	0.0245899
KLHL42	ENSG00000087448	0.0861305	0.498525	0.671793
GNAS	ENSG00000087460	0.305191	0.0223316	0.0763125
DNM1L	ENSG00000087470	0.0632366	0.482005	0.6586
PTHLH	ENSG00000087494	0.512618	0.410398	0.596967
PHACTR3	ENSG00000087495	1.94331	0.00023496	0.00203
ERGIC2	ENSG00000087502	0.0323951	0.797568	0.886962
TFAP2C	ENSG00000087510	-0.309636	0.261464	0.446746
AURKA	ENSG00000087586	2.2427	7.47437e-08	2.17878e-06
CASS4	ENSG00000087589	-0.185782	0.457795	0.637193
PIR	ENSG00000087842	-0.290148	0.376321	0.565157
AAMDC	ENSG00000087884	-0.0527554	0.804518	0.891617
RFX2	ENSG00000087903	-1.80697	7.4098e-12	5.78063e-10
METTL2A	ENSG00000087995	0.586302	0.00727057	0.0321528
SULT2B1	ENSG00000088002	1.39634	0.00534427	0.0253399
ALG6	ENSG00000088035	0.299202	0.049009	0.137704
CNOT3	ENSG00000088038	0.375933	0.00257469	0.0142495
GP6	ENSG00000088053	0.499455	0.205092	0.380047
PTPN4	ENSG00000088179	-0.294345	0.0141064	0.0537257
DDX18	ENSG00000088205	0.229965	0.0206548	0.0719665
KHSRP	ENSG00000088247	0.272282	0.0148669	0.055926
GNA11	ENSG00000088256	-0.0239796	0.870159	0.929635
ASAP3	ENSG00000088280	-0.0994581	0.524463	0.693406
EDEM2	ENSG00000088298	0.456386	0.00537202	0.025427
DNMT3B	ENSG00000088305	1.32645	0.000104882	0.00104804
REM1	ENSG00000088320	-1.00222	0.0180655	0.0651046
TPX2	ENSG00000088325	2.23674	1.42322e-05	0.000195834
FER1L4	ENSG00000088340	1.60075	4.04468e-06	6.71898e-05
PDRG1	ENSG00000088356	1.06942	5.54065e-05	0.000609767
EPB41L1	ENSG00000088367	-0.171469	0.304919	0.49471
SLC15A1	ENSG00000088386	1.18287	0.0982144	0.2266
DOCK9	ENSG00000088387	-0.472535	1.95965e-05	0.000256028
ANKRD10	ENSG00000088448	0.456255	5.09171e-05	0.000568179
TGDS	ENSG00000088451	0.323679	0.0567939	0.153609
DOCK3	ENSG00000088538	0.72994	0.0588488	0.157416
C3orf18	ENSG00000088543	-0.245726	0.299209	0.489326
COQ9	ENSG00000088682	0.0880609	0.648997	0.787933
TMEM40	ENSG00000088726	0.140178	0.771484	0.870593
KIF9	ENSG00000088727	0.444095	0.0365609	0.110464
ARHGAP28	ENSG00000088756	-0.951386	1.02195e-05	0.000148029
CRLS1	ENSG00000088766	-0.0445493	0.813456	0.897297
DEFB127	ENSG00000088782
PPP1R13B	ENSG00000088808	0.25758	0.0551063	0.150206
ATRN	ENSG00000088812	0.0289995	0.768099	0.868431
SMOX	ENSG00000088826	-0.404233	0.146786	0.301578
SIGLEC1	ENSG00000088827	-0.578569	0.02401	0.0805538
FKBP1A	ENSG00000088832	0.180209	0.200701	0.374932
NSFL1C	ENSG00000088833	-0.0400168	0.683661	0.812166
SLC4A11	ENSG00000088836	-0.24332	0.523202	0.692517
DNAAF9	ENSG00000088854	-0.428803	0.000575644	0.00425672
ZNF343	ENSG00000088876	-0.457035	0.00448479	0.0221091
EBF4	ENSG00000088881	0.49757	0.108597	0.243364
CPXM1	ENSG00000088882	-1.52718	1.64888e-07	4.35869e-06
MAVS	ENSG00000088888	-0.110975	0.221135	0.399179
LZTS3	ENSG00000088899	-0.587243	0.0210645	0.0729942
F11	ENSG00000088926	1.53364	0.193689	0.365598
XRN2	ENSG00000088930	0.301183	0.00887362	0.0376383
KIZ	ENSG00000088970	-0.697926	2.73635e-06	4.82102e-05
DYNLL1	ENSG00000088986	0.636126	6.30892e-06	9.83922e-05
TESC	ENSG00000088992	-2.32177	5.7398e-12	4.60021e-10
SNX5	ENSG00000089006	0.343505	0.00148771	0.00919117
RPL6	ENSG00000089009	-0.215268	0.0649073	0.168963
SIRPG	ENSG00000089012	0.439704	0.344585	0.534279
MAPKAPK5	ENSG00000089022	0.305196	0.00797689	0.0346621
P2RX7	ENSG00000089041	0.338841	0.184217	0.353243
ESF1	ENSG00000089048	0.233537	0.273674	0.460707
RBBP9	ENSG00000089050	0.283256	0.0840082	0.203144
ANAPC5	ENSG00000089053	0.115574	0.163829	0.325533
SLC23A2	ENSG00000089057	-0.517483	8.66795e-05	0.000891214
SLC8B1	ENSG00000089060	-0.000946324	0.994535	0.996602
TMEM230	ENSG00000089063	0.203922	0.172105	0.336858
DZANK1	ENSG00000089091	0.283566	0.147598	0.302751
KDM2B	ENSG00000089094	0.265809	0.042342	0.123676
CFAP61	ENSG00000089101	1.61441	0.000962369	0.00646307
LHX5	ENSG00000089116	-0.574926	0.844981
TASP1	ENSG00000089123	0.149107	0.393466	0.581448
OAS1	ENSG00000089127	0.871576	0.00163022	0.00986036
GCN1	ENSG00000089154	0.336094	0.00418999	0.0209671
RPLP0	ENSG00000089157	0.0391265	0.775874	0.8731
PXN	ENSG00000089159	-0.739454	1.06189e-05	0.000152683
SIRT4	ENSG00000089163	0.981839	0.0305889	0.0964286
RPH3A	ENSG00000089169	0.0837043	0.919104	0.957192
KIF16B	ENSG00000089177	0.206251	0.185448	0.354936
TRMT6	ENSG00000089195	0.451825	0.0219897	0.0754008
CHGB	ENSG00000089199	0.811672	0.432662	0.616346
PEBP1	ENSG00000089220	-0.160267	0.240044	0.421863
TBX5	ENSG00000089225	-1.01285	2.45356e-06	4.39989e-05
BRAP	ENSG00000089234	0.212871	0.0866136	0.20766
ERP29	ENSG00000089248	0.107422	0.373899	0.562552
NOS1	ENSG00000089250	-2.21934	1.89661e-05	0.000248994
FUS	ENSG00000089280	0.311971	0.0069288	0.0309896
IGBP1	ENSG00000089289	0.0975203	0.605302	0.755586
FXYD5	ENSG00000089327	0.110355	0.622847	0.769596
ZNF302	ENSG00000089335	0.00363752	0.979988	0.989451
GRAMD1A	ENSG00000089351	0.351222	0.00501554	0.0241206
FXYD3	ENSG00000089356	1.27816	0.00160474	0.00974981
HEPH	ENSG00000089472	-0.296957	0.217666	0.395087
CDIP1	ENSG00000089486	-0.725925	1.03434e-05	0.000149455
CMTM1	ENSG00000089505	0.601664	0.081758	0.199333
KCNH4	ENSG00000089558	0.189826	0.734243	0.846155
GANAB	ENSG00000089597	0.335545	0.00398677	0.0201857
GMIP	ENSG00000089639	0.376811	0.0371634	0.111814
RBM41	ENSG00000089682	0.215867	0.167926	0.330905
BIRC5	ENSG00000089685	2.71895	3.97989e-07	9.39157e-06
LAG3	ENSG00000089692	0.806543	0.0315951	0.0988588
MLF2	ENSG00000089693	0.410232	0.0213832	0.0737667
OTUB2	ENSG00000089723	-0.308525	0.322222	0.512503
DDX24	ENSG00000089737	-0.684614	3.22799e-10	1.78856e-08
ZBTB25	ENSG00000089775	0.101024	0.304749	0.494571
NECAP1	ENSG00000089818	0.12943	0.252702	0.436286
ARHGAP4	ENSG00000089820	-0.454231	0.0205631	0.0717617
ANKRD24	ENSG00000089847	-0.329858	0.275327	0.4626
DHX32	ENSG00000089876	0.679923	3.37254e-06	5.71852e-05
RCOR1	ENSG00000089902	0.466388	9.36764e-05	0.000954392
GPATCH2L	ENSG00000089916	-0.139127	0.109322	0.244557
LTBP4	ENSG00000090006	-1.35139	2.24601e-09	1.0003e-07
BLVRB	ENSG00000090013	0.046272	0.81598	0.898648
SLC9A1	ENSG00000090020	0.394468	0.0136832	0.0524435
SPTLC1	ENSG00000090054	0.295874	0.0253275	0.0838845
PAPOLA	ENSG00000090060	0.325167	0.00126838	0.00811397
CCNK	ENSG00000090061	0.179617	0.21212	0.388588
PCBP4	ENSG00000090097	-0.457171	0.0144949	0.0548493
RGS1	ENSG00000090104	1.0488	0.000306484	0.00253249
YPEL3	ENSG00000090238	-0.0994161	0.561585	0.722501
MRPS33	ENSG00000090263	0.274528	0.102968	0.234169
NDUFB2	ENSG00000090266	0.497574	0.000143263	0.00135064
NUDC	ENSG00000090273	0.211061	0.0787445	0.194165
MAEA	ENSG00000090316	0.106968	0.310707	0.501166
ICAM1	ENSG00000090339	0.129449	0.693477	0.818906
STRN4	ENSG00000090372	0.214232	0.0579693	0.155754
IRAK3	ENSG00000090376	-0.848341	0.000318327	0.00260708
LYZ	ENSG00000090382	0.297008	0.429723	0.613686
SI	ENSG00000090402	-0.891725	0.761691
MUL1	ENSG00000090432	0.16936	0.237217	0.418842
TFAP4	ENSG00000090447	0.449891	0.00795742	0.0346023
PDCD7	ENSG00000090470	-0.0706102	0.489752	0.664817
SPG21	ENSG00000090487	0.304504	0.00247223	0.0137959
FETUB	ENSG00000090512	-2.9671	0.216249
DNAJB11	ENSG00000090520	0.22428	0.130899	0.278173
P3H2	ENSG00000090530	-0.373926	0.228408	0.408223
THPO	ENSG00000090534	0.875253	0.0681814	0.175242
CHRD	ENSG00000090539	0.2868	0.475713	0.653476
FLT3LG	ENSG00000090554	-0.309492	0.404844	0.591922
RAB11FIP3	ENSG00000090565	0.530971	0.00709593	0.031543
GNPTG	ENSG00000090581	0.0477847	0.678316	0.808082
ZNF268	ENSG00000090612	-0.0956468	0.515743	0.686798
GOLGA3	ENSG00000090615	0.265014	0.00586801	0.0272519
PABPC4	ENSG00000090621	0.0408102	0.685408	0.813335
CD209	ENSG00000090659	-2.75987	1.15868e-21	4.5486e-19
CERS4	ENSG00000090661	1.00017	4.36562e-06	7.19101e-05
MCOLN1	ENSG00000090674	-0.143278	0.31107	0.501584
USP48	ENSG00000090686	0.0117228	0.905106	0.949895
EFNB1	ENSG00000090776	-0.364137	0.194335	0.366484
PDPR	ENSG00000090857	-0.388536	0.0111597	0.0448478
AARS1	ENSG00000090861	0.143148	0.354304	0.544075
GLG1	ENSG00000090863	-0.475191	4.29775e-09	1.78949e-07
KIF4A	ENSG00000090889	2.18905	2.39772e-05	0.000303022
TNRC6A	ENSG00000090905	-0.296487	0.00108715	0.00714585
PLEKHG2	ENSG00000090924	-0.483165	0.000781257	0.00545825
DLL3	ENSG00000090932	2.18323	0.0819507	0.199609
NAT14	ENSG00000090971	0.54652	0.0189274	0.0675517
PITPNM2	ENSG00000090975	-0.089462	0.717992	0.835234
EXOC1	ENSG00000090989	-0.151192	0.258103	0.442656
RBM27	ENSG00000091009	0.11377	0.369569	0.558737
POU4F3	ENSG00000091010	-0.136803	0.90734	0.95077
OSBPL8	ENSG00000091039	0.0671637	0.618019	0.766025
DTX2	ENSG00000091073	0.538911	0.0136049	0.0522398
NLRC4	ENSG00000091106	-0.0570385	0.81256	0.896712
PUS7	ENSG00000091127	0.839705	0.000102301	0.00102604
LAMB4	ENSG00000091128	0.599372	0.355756	0.545733
NRCAM	ENSG00000091129	0.86912	0.0208646	0.072488
LAMB1	ENSG00000091136	-0.772067	0.000306561	0.00253253
SLC26A4	ENSG00000091137	-0.555058	0.241232	0.423147
SLC26A3	ENSG00000091138	-1.36241	0.0431239	0.125353
DLD	ENSG00000091140	0.00950836	0.938853	0.967988
WDR7	ENSG00000091157	-0.0790289	0.53213	0.699329
TXNL1	ENSG00000091164	0.217193	0.148314	0.303777
IL5RA	ENSG00000091181	-0.963898	0.0840237	0.203167
ABCC6	ENSG00000091262	-0.447701	0.207121	0.382217
CMTM6	ENSG00000091317	0.351781	0.00772104	0.0337448
ITGA6	ENSG00000091409	-0.189749	0.479824	0.656815
RAPGEF4	ENSG00000091428	-0.461088	0.01519	0.0569161
MAP3K20	ENSG00000091436	-0.71676	0.000102472	0.00102717
SMPX	ENSG00000091482	1.36758	0.445559
FH	ENSG00000091483	0.739367	3.01601e-05	0.0003668
SEL1L3	ENSG00000091490	-0.223305	0.359589	0.54948
TF	ENSG00000091513	-2.87997	2.44465e-15	3.58386e-13
CDV3	ENSG00000091527	0.268461	0.0409838	0.120516
MYO15A	ENSG00000091536	-0.237486	0.449933	0.630444
ALKBH5	ENSG00000091542	0.199234	0.148493	0.304073
APOH	ENSG00000091583	-0.168932	0.92083
NLRP1	ENSG00000091592	-0.75952	0.000592923	0.00436888
PITPNM3	ENSG00000091622	0.120224	0.680867	0.810046
SPAG7	ENSG00000091640	-0.405598	0.00634914	0.0289438
ORC6	ENSG00000091651	1.45111	4.06867e-05	0.000472854
ZFHX4	ENSG00000091656	-1.23297	7.20742e-07	1.5472e-05
SLC17A6	ENSG00000091664
CPA1	ENSG00000091704	-3.22043	0.000261327	0.00222359
ZC3HC1	ENSG00000091732	0.0656631	0.686628	0.814034
ESR1	ENSG00000091831	1.36396	8.28219e-05	0.000856808
RGS17	ENSG00000091844	0.0536577	0.784895	0.879286
ANGPT2	ENSG00000091879	-0.230441	0.104397	0.23668
TMEM101	ENSG00000091947	0.591991	0.0922696	0.216977
CD200	ENSG00000091972	-0.746277	0.000109585	0.00108763
CCDC80	ENSG00000091986	-1.29941	1.70395e-05	0.000227091
CMA1	ENSG00000092009	-1.74013	0.000172842	0.00158117
PSME1	ENSG00000092010	0.68911	1.42398e-05	0.000195861
PPP2R3C	ENSG00000092020	0.453699	0.000342611	0.00277369
HAUS4	ENSG00000092036	0.272496	0.212386	0.388829
JPH4	ENSG00000092051	-1.86735	2.83434e-10	1.6007e-08
MYH7	ENSG00000092054	-0.266889	0.910826	0.952886
CEBPE	ENSG00000092067	-1.08302	0.325614
SLC7A8	ENSG00000092068	0.222595	0.396244	0.584082
OSGEP	ENSG00000092094	-0.0585698	0.587619	0.742282
SLC22A17	ENSG00000092096	-0.635493	0.00326947	0.0172231
RNF31	ENSG00000092098	0.74518	5.95022e-05	0.000648552
SCFD1	ENSG00000092108	-0.118072	0.201623	0.375896
G2E3	ENSG00000092140	0.166721	0.165651	0.327891
HECTD1	ENSG00000092148	-0.0338006	0.773873	0.872237
HNRNPC	ENSG00000092199	0.294938	0.000902192	0.00613267
RPGRIP1	ENSG00000092200	-0.111969	0.728535	0.842657
SUPT16H	ENSG00000092201	0.392801	0.00160062	0.00973318
TOX4	ENSG00000092203	-0.0408401	0.630721	0.774991
GEMIN2	ENSG00000092208	0.0640535	0.695393	0.82004
TGM1	ENSG00000092295	0.369876	0.21347	0.390351
TINF2	ENSG00000092330	0.162456	0.210158	0.385959
DAZL	ENSG00000092345	-0.102029	0.936956	0.966854
TBL1Y	ENSG00000092377	-0.66174	0.821942
SEMA6A	ENSG00000092421	-1.10688	6.08638e-07	1.34091e-05
TRPM7	ENSG00000092439	0.031346	0.657761	0.794065
TYRO3	ENSG00000092445	-1.82952	1.35587e-08	4.93328e-07
WDR76	ENSG00000092470	1.01998	0.000551096	0.004108
CAPN3	ENSG00000092529	-0.648736	0.00615139	0.028279
SNAP23	ENSG00000092531	0.181924	0.145112	0.299036
TBX15	ENSG00000092607	-2.09007	2.74327e-15	3.93956e-13
PHGDH	ENSG00000092621	-0.0113261	0.977919	0.988804
COL9A3	ENSG00000092758	0.402185	0.461867	0.640761
EZR	ENSG00000092820	1.26468	5.30358e-11	3.5954e-09
MYL6	ENSG00000092841	-0.117108	0.242935	0.425161
AGO1	ENSG00000092847	0.209575	0.0475414	0.134569
TEKT2	ENSG00000092850	0.995718	0.0844954	0.204002
CLSPN	ENSG00000092853	1.9037	5.31688e-07	1.19228e-05
RFFL	ENSG00000092871	0.732489	0.000228491	0.00198794
UNC13D	ENSG00000092929	0.624317	0.0223489	0.07635
MFSD11	ENSG00000092931	0.684481	5.77952e-06	9.11051e-05
DPYSL2	ENSG00000092964	-1.05699	1.66281e-09	7.71824e-08
TGFB2	ENSG00000092969	0.690024	0.0440386	0.127328
GPATCH2	ENSG00000092978	0.451671	0.00156429	0.00956075
NUP50	ENSG00000093000	0.484609	1.0606e-05	0.000152626
CDC45	ENSG00000093009	1.81516	3.34827e-06	5.68348e-05
COMT	ENSG00000093010	0.0323691	0.833859	0.908903
ADA2	ENSG00000093072	0.275767	0.247191	0.429851
	ENSG00000093100	-0.263303	0.349403	0.539231
VNN3P	ENSG00000093134	-0.852945	0.223966	0.402756
ECHDC1	ENSG00000093144	-0.383376	0.0136585	0.0523714
[truncated: 58,619 more rows]

## Sheet: Fig3c
Source data for Figure 3c
	LFS	nonLFS	ER+Her2-p53Mut	HER2+ p53Mut	TNBC p53Mut	ER+Her2- p53WT	HER2+ p53WT	TNBC p53WT		LFS vs NonLFS
TP53	-0.67137	0.404416	0.281513	0.144396	0.371369	0.20897	0.182189	0.559116		-0.77449
MDM2	0.157363	0.277037	0.117552	-0.11601	-0.11777	0.647739	0.528568	-0.0803966		-0.52154
CDKN1A (p21)	-0.82284	-0.57354	-0.74003	-0.85309	-0.618353	-0.31783	-0.05251	-0.300877		-1.10482
GADD45A	-0.53614	-0.587135	-0.32451	-0.44242	-0.155855	-0.32634	-0.34735	-0.0587021		-0.01075
SFN (14-3-3s)	0.662487	0.793795	1.18713	0.559041	1.48914	0.216276	0.63726	2.51907		0.358141
AIFM2	-1.10269	-1.11721	-1.61574	-1.43056	-1.57566	-1.97738	-1.8712	-1.5948		0.024369
BAX	-0.26351	0.49995	1.15281	1.01108	1.35947	0.9491	1.13752	1.68384		-0.74997
BBC3 (PUMA)	0.321178	0.922213	1.32621	0.954781	0.598126	1.35088	1.53285	1.0997		-0.6986
BCL2L1	-0.08513	0.398214	0.679723	0.64529	0.13285	0.575094	0.734637	0.329067		-0.5693
PIDD1	-0.01684	0.473921	0.632012	0.178784	0.465902	0.728901	0.725079	0.797702		-0.71824
PMAIP1 (NOXA)	2.34608	1.7068	2.02346	1.35387	1.42027	2.01033	1.57004	1.39385		0.17563
TNFRSF10B (DR5)	-0.35193	0.12713	-0.40315	-0.3922	0.080841	-0.19922	-0.05942	0.387944		-0.37251
FAS	-0.371	0.087275	-0.64079	-0.59424	-0.131975	-0.66546	-0.64654	0.0931043		0.345643
PERP	0.81565	1.21156	0.119423	0.607327	0.865118	-0.39155	0.139212	0.642386		0.352055
ZMAT3	0.011912	-0.114464	-0.62776	-0.53742	-0.526897	-0.51502	-0.58675	-0.367822		-0.12357
TP53I3 (PIG3)	-0.66217	-0.543917	-0.13571	0.015153	0.336368	-0.30521	-0.01462	0.847711		-0.07142
DDB2	-0.29303	0.0493953	-0.51932	-0.71371	-0.538945	-0.11858	-0.17031	-0.241813		-0.47695
DDIT4	-1.09478	0.343547	0.479081	0.697571	1.09856	-0.08429	0.508284	1.23057		-0.58566
RRM2B (p53R2)	1.03968	0.79557	0.652517	0.408331	0.0571575	0.542224	0.577808	0.0349457		-0.48956
SESN2	-0.11187	0.165499	0.108715	0.02159	-0.239379	0.08449	0.086909	0.142418		-0.68041
CD82	-0.12345	0.631419	-0.00547	0.273203	0.890732	-0.2603	-0.09195	0.94104		0.331432
SERPINB5	-1.14033	-0.489444	-1.00504	-1.40376	0.958745	-1.52048	-1.91015	0.842957		2.26329
SERPINE1 (PAI)	-0.21632	0.310044	1.01015	0.955938	0.691274	0.961167	1.101	1.06177		-0.5947
FDXR	0.731944	0.413666	1.20156	0.718211	0.588631	1.28887	1.30406	1.28875		0.129964
TIGAR	0.915874	0.608894	0.245009	0.591057	0.38825	0.128654	0.505748	0.643823		0.363908
GLS2	-0.4738	0.370126	0.391111	-0.2859	-0.200367	0.53694	0.099675	-0.327657		-1.01284

## Sheet: Fig3d
Source data for Figure 3d
HGNC	Ensembl	log2FC (UP=LFS)	pvalue	FDR
TSPAN6	ENSG00000000003	-0.191601	0.495738	0.796434
TNMD	ENSG00000000005	0.289368	0.662316
DPM1	ENSG00000000419	0.488237	0.21304	0.578783
SCYL3	ENSG00000000457	0.192554	0.232313	0.597977
C1orf112	ENSG00000000460	0.057302	0.760607	0.924481
FGR	ENSG00000000938	-0.286399	0.360498	0.709468
CFH	ENSG00000000971	0.904577	0.0231142	0.215815
FUCA2	ENSG00000001036	-0.0782049	0.750654	0.921469
GCLC	ENSG00000001084	0.286239	0.195772	0.559703
NFYA	ENSG00000001167	0.246453	0.124982	0.46422
STPG1	ENSG00000001460	-0.309747	0.200909	0.56572
NIPAL3	ENSG00000001461	-0.131341	0.599578	0.852873
LAS1L	ENSG00000001497	0.186568	0.107742	0.437761
ENPP4	ENSG00000001561	0.251291	0.435714	0.761971
SEMA3F	ENSG00000001617	-0.556121	0.0803722	0.386999
CFTR	ENSG00000001626	1.19787	0.00629075	0.113153
ANKIB1	ENSG00000001629	-0.0363566	0.758096	0.923834
CYP51A1	ENSG00000001630	-0.58932	0.133052	0.476084
KRIT1	ENSG00000001631	0.378839	0.0186428	0.195165
RAD52	ENSG00000002016	0.190943	0.312918	0.671611
MYH16	ENSG00000002079	-0.189358	0.627897	0.866853
BAD	ENSG00000002330	-0.214764	0.516368	0.809831
LAP3	ENSG00000002549	0.0452933	0.827181	0.947853
CD99	ENSG00000002586	0.0712244	0.678784	0.890361
HS3ST1	ENSG00000002587	0.538952	0.0419459	0.289519
AOC1	ENSG00000002726	-0.677916	0.280374	0.644268
WNT16	ENSG00000002745	0.355524	0.567319
HECW1	ENSG00000002746	-0.442058	0.42047	0.751802
MAD1L1	ENSG00000002822	-0.0202603	0.935599	0.981481
LASP1	ENSG00000002834	-0.407984	0.0623689	0.345147
SNX11	ENSG00000002919	-0.11743	0.484855	0.791743
TMEM176A	ENSG00000002933	-0.203775	0.468112	0.781683
M6PR	ENSG00000003056	-0.287862	0.0308859	0.249534
KLHL13	ENSG00000003096	0.782599	0.0922969	0.410904
CYP26B1	ENSG00000003137	-0.429775	0.144123	0.492249
ICA1	ENSG00000003147	-0.262062	0.311256	0.67021
DBNDD1	ENSG00000003249	-0.00954364	0.979176	0.993322
ALS2	ENSG00000003393	0.119321	0.286604	0.650374
CASP10	ENSG00000003400	0.475277	0.0686793	0.359143
CFLAR	ENSG00000003402	0.42826	0.0137968	0.169099
TFPI	ENSG00000003436	0.837031	0.00926004	0.138245
NDUFAF7	ENSG00000003509	0.306741	0.0333141	0.258821
RBM5	ENSG00000003756	-0.0320451	0.797127	0.937713
MTMR7	ENSG00000003987	0.285885	0.295085	0.656843
SLC7A2	ENSG00000003989	-1.32854	0.00523392	0.101888
ARF5	ENSG00000004059	0.0957826	0.612913	0.859431
SARM1	ENSG00000004139	0.131342	0.614244	0.859539
POLDIP2	ENSG00000004142	-0.024802	0.916704	0.975964
PLXND1	ENSG00000004399	-0.20744	0.334214	0.688678
AK2	ENSG00000004455	-0.0507465	0.664376	0.884401
CD38	ENSG00000004468	0.571774	0.221512	0.587305
FKBP4	ENSG00000004478	-0.238664	0.314653	0.673605
KDM1A	ENSG00000004487	0.0311029	0.828197	0.948152
RBM6	ENSG00000004534	0.248114	0.170402	0.527809
CAMKK1	ENSG00000004660	0.24072	0.286865	0.650534
RECQL	ENSG00000004700	-0.0585799	0.748514	0.920565
VPS50	ENSG00000004766	0.23994	0.105146	0.433078
HSPB6	ENSG00000004776	0.827258	0.0619228	0.344222
ARHGAP33	ENSG00000004777	-0.667522	0.0174505	0.189339
NDUFAB1	ENSG00000004779	-0.319689	0.0853702	0.395667
PDK4	ENSG00000004799	-0.0361346	0.93772	0.9819
SLC22A16	ENSG00000004809	-1.75028	0.0480425
ZMYND10	ENSG00000004838	-0.508338	0.292774	0.655245
ABCB5	ENSG00000004846	1.36317	0.00820274	0.130023
ARX	ENSG00000004848	1.32347	0.221616	0.587305
SLC25A13	ENSG00000004864	0.103855	0.468007	0.781683
ST7	ENSG00000004866	-0.0806446	0.539619	0.822514
CDC27	ENSG00000004897	-0.364323	0.0737484	0.371952
SLC4A1	ENSG00000004939	0.901583	0.230787
CALCR	ENSG00000004948	-0.951699	0.188016	0.551461
HCCS	ENSG00000004961	0.320558	0.102638	0.429064
DVL2	ENSG00000004975	-0.363822	0.0424916	0.291413
PRSS22	ENSG00000005001	-0.396708	0.223594	0.588932
UPF1	ENSG00000005007	-0.128658	0.258468	0.623718
SKAP2	ENSG00000005020	-0.293545	0.280577	0.644268
SLC25A5	ENSG00000005022	-0.181622	0.462952	0.777986
MCUB	ENSG00000005059	0.0302654	0.869418	0.960419
HOXA11	ENSG00000005073	0.395423	0.693173
POLR2J	ENSG00000005075	0.037914	0.883151	0.965356
DHX33	ENSG00000005100	-0.286018	0.116899	0.453113
MEOX1	ENSG00000005102	2.44817	2.33279e-05	0.00492465
THSD7A	ENSG00000005108	0.240619	0.295348	0.657061
LIG3	ENSG00000005156	-0.443962	0.0778639	0.380392
RPAP3	ENSG00000005175	0.0864432	0.606177	0.855969
ACSM3	ENSG00000005187	1.54475	1.58506e-05	0.00387442
REXO5	ENSG00000005189	-0.300397	0.333463	0.688108
CIAPIN1	ENSG00000005194	0.272289	0.154511	0.506884
SPPL2B	ENSG00000005206	-0.479388	0.0234989	0.217759
ATOSB	ENSG00000005238	-0.316247	0.138409	0.483747
COPZ2	ENSG00000005243	-0.789002	0.00918587	0.13747
PRKAR2B	ENSG00000005249	-0.351906	0.248461	0.614313
MSL3	ENSG00000005302	0.172404	0.275363	0.640222
CREBBP	ENSG00000005339	-0.172747	0.171788	0.529472
TSPOAP1	ENSG00000005379	-1.06084	0.00697	0.118885
MPO	ENSG00000005381	-1.3511	0.187587
PON1	ENSG00000005421	0.221481	0.723236	0.910529
GCFC2	ENSG00000005436	0.432663	0.00255775	0.0708785
WDR54	ENSG00000005448	-0.0213129	0.929975	0.979817
CROT	ENSG00000005469	0.643424	0.0127217	0.161657
ABCB4	ENSG00000005471	0.550706	0.0937298	0.413224
KMT2E	ENSG00000005483	0.100465	0.369185	0.71492
RHBDD2	ENSG00000005486	-0.30895	0.142502	0.489988
SOX8	ENSG00000005513	2.31696	0.000192272	0.0161746
IBTK	ENSG00000005700	-0.252583	0.10053	0.425262
ZNF195	ENSG00000005801	0.293562	0.0444465	0.297326
MYCBP2	ENSG00000005810	0.15073	0.311405	0.67032
FBXL3	ENSG00000005812	0.186507	0.33755	0.691814
ITGAL	ENSG00000005844	0.229357	0.463493	0.778295
PDK2	ENSG00000005882	-0.276941	0.34726	0.700087
ITGA3	ENSG00000005884	0.212461	0.521053	0.812743
ZFX	ENSG00000005889	-0.0967464	0.538077	0.821979
LAMP2	ENSG00000005893	0.0205766	0.913936	0.974822
ITGA2B	ENSG00000005961	-0.928525	0.0927887	0.41118
ASB4	ENSG00000005981	1.23941	0.276061
GDE1	ENSG00000006007	-0.28794	0.202454	0.567635
REX1BD	ENSG00000006015	-0.146141	0.504214	0.801997
CRLF1	ENSG00000006016	0.751233	0.172599	0.530555
OSBPL7	ENSG00000006025	-0.294701	0.267005	0.633205
TMEM98	ENSG00000006042	-0.398317	0.179338	0.539267
YBX2	ENSG00000006047	-0.0465184	0.921556	0.97736
KRT33A	ENSG00000006059	-0.789184	0.791466
MAP3K14	ENSG00000006062	-0.0912013	0.596871	0.851687
ABCC8	ENSG00000006071	-0.481902	0.485964	0.792406
CACNG3	ENSG00000006116
TMEM132A	ENSG00000006118	-0.15981	0.638745	0.871459
AP2B1	ENSG00000006125	-0.507134	0.00228304	0.0665394
TAC1	ENSG00000006128	0.467117	0.573429
ZNF263	ENSG00000006194	-0.322234	0.00536933	0.103316
CX3CL1	ENSG00000006210	1.15285	0.000932845	0.0408968
SPATA20	ENSG00000006282	-0.687892	0.0264511	0.231536
CACNA1G	ENSG00000006283	1.25828	0.0314016	0.25166
TNFRSF12A	ENSG00000006327	-0.647061	0.0232201	0.216447
DLX6	ENSG00000006377	0.524825	0.713225
MAP3K9	ENSG00000006432	-0.4902	0.00828318	0.130303
RALA	ENSG00000006451	-0.351949	0.0952379	0.415664
BAIAP2L1	ENSG00000006453	0.22206	0.321016	0.678844
KDM7A	ENSG00000006459	0.517672	0.0254831	0.227269
ETV1	ENSG00000006468	0.503643	0.0647713	0.350112
AGK	ENSG00000006530	0.260889	0.0156402	0.17902
ALDH3B1	ENSG00000006534	-0.48019	0.110281	0.441364
TTC22	ENSG00000006555	-0.17496	0.649298	0.876397
PHTF2	ENSG00000006576	-0.0989035	0.637656	0.871114
CCL26	ENSG00000006606	1.07172	0.420792
FARP2	ENSG00000006607	-0.0830751	0.479407	0.788763
USH1C	ENSG00000006611	0.772697	0.428858
GGCT	ENSG00000006625	0.340286	0.321147	0.678844
DBF4	ENSG00000006634	0.316804	0.139099	0.484795
TBXA2R	ENSG00000006638	-0.061276	0.85829	0.957656
IFRD1	ENSG00000006652	0.296131	0.0838576	0.392591
LGALS14	ENSG00000006659	0.470031	0.803058
COX10	ENSG00000006695	-0.130075	0.580651	0.843575
GTF2IRD1	ENSG00000006704	-0.606745	0.00211882	0.0643595
PAF1	ENSG00000006712	-0.253811	0.188972	0.552538
VPS41	ENSG00000006715	-0.137794	0.177085	0.536032
ARHGAP44	ENSG00000006740	0.363072	0.151401	0.502211
ELAC2	ENSG00000006744	-0.0606037	0.690718	0.896573
SCIN	ENSG00000006747	-0.972947	0.0679373	0.357921
ARSD	ENSG00000006756	-0.152872	0.478469	0.788251
PNPLA4	ENSG00000006757	-0.354518	0.117265	0.453618
MYH13	ENSG00000006788	-0.379538	0.165286	0.521684
ADIPOR2	ENSG00000006831	-0.586123	0.00232397	0.0672535
CDKL3	ENSG00000006837	0.32749	0.231819	0.597842
UPP2	ENSG00000007001	1.09913	0.00666954	0.116496
PRSS21	ENSG00000007038	-1.21734	0.23371	0.59922
MARK4	ENSG00000007047	-0.323892	0.0653936	0.351525
PROM1	ENSG00000007062	-0.381903	0.567509	0.837033
CCDC124	ENSG00000007080	0.033656	0.891801	0.967755
CEACAM21	ENSG00000007129	-0.0779395	0.891052	0.967517
PAFAH1B1	ENSG00000007168	-0.208296	0.113176	0.446425
NOS2	ENSG00000007171	-0.46449	0.44013
DNAH9	ENSG00000007174	-0.441342	0.42823	0.756593
BLTP2	ENSG00000007202	0.186469	0.330119	0.685125
SLC13A2	ENSG00000007216	1.61935	0.0858655	0.39622
GAS7	ENSG00000007237	-0.0835257	0.709977	0.904761
TRAPPC6A	ENSG00000007255	-0.329299	0.284159	0.647771
MATK	ENSG00000007264	-0.867453	0.13307	0.476084
CEACAM7	ENSG00000007306	1.81292	0.0579361	0.333042
CD79B	ENSG00000007312	0.717974	0.156002
SCN4A	ENSG00000007314	-0.0198904	0.971263	0.991042
ST7L	ENSG00000007341	0.239037	0.0495785	0.310585
TKTL1	ENSG00000007350	0.930206	0.301395
PAX6	ENSG00000007372	0.104092	0.842435
RPUSD1	ENSG00000007376	-0.19628	0.450123	0.769352
RHBDF1	ENSG00000007384	-0.48663	0.0266666	0.232402
LUC7L	ENSG00000007392	0.178991	0.400058	0.738258
CACNA2D2	ENSG00000007402	0.464354	0.309811	0.668789
BAIAP3	ENSG00000007516	-0.170295	0.740512	0.916962
TSR3	ENSG00000007520	-0.451817	0.0775661	0.379838
PIGQ	ENSG00000007541	-0.382129	0.17266	0.530629
CRAMP1	ENSG00000007545	-0.303283	0.073932	0.372102
TEAD3	ENSG00000007866	-0.16844	0.362201	0.710146
SELE	ENSG00000007908	1.12335	0.0270881	0.234402
DNAJC11	ENSG00000007923	-0.0188333	0.925353	0.978648
FMO3	ENSG00000007933	1.8223	0.00014223	0.0133521
MYLIP	ENSG00000007944	-0.10925	0.584973	0.845612
NOX1	ENSG00000007952	0.434227	0.560401
E2F2	ENSG00000007968	-0.220535	0.518789	0.811285
PSMB1	ENSG00000008018	0.244048	0.167157	0.524107
SYN1	ENSG00000008056	0.263369	0.486654	0.792682
JARID2	ENSG00000008083	0.119244	0.512084	0.806866
CDKL5	ENSG00000008086	-0.0349543	0.824863	0.946989
CAMK1G	ENSG00000008118	0.566059	0.548012
CDK11A	ENSG00000008128	0.123302	0.768745	0.926902
NADK	ENSG00000008130	-0.26999	0.0672445	0.356664
TFAP2B	ENSG00000008196	0.551621	0.555732	0.831403
TFAP2D	ENSG00000008197	0.220291	0.94116
DLEC1	ENSG00000008226	0.090695	0.817303	0.945084
CYTH3	ENSG00000008256	0.127068	0.628662	0.867247
ADAM22	ENSG00000008277	0.0377928	0.890606	0.967413
SYPL1	ENSG00000008282	-0.138631	0.545126	0.825301
CYB561	ENSG00000008283	-0.47484	0.210543	0.577319
SPAG9	ENSG00000008294	-0.0266758	0.912677	0.974461
CELSR3	ENSG00000008300	-1.0518	0.00698561	0.118921
AASS	ENSG00000008311	0.840184	0.00239312	0.0679142
PLEKHG6	ENSG00000008323	0.166433	0.45879	0.774664
SS18L2	ENSG00000008324	-0.155652	0.632864	0.868857
MPND	ENSG00000008382	-0.374563	0.114965	0.44952
MGST1	ENSG00000008394	0.917956	0.0108921	0.150573
CRY1	ENSG00000008405	0.166816	0.316863	0.675603
PGLYRP1	ENSG00000008438	-0.528081	0.325258	0.681121
NFIX	ENSG00000008441	-0.0253261	0.938899	0.98215
ST3GAL1	ENSG00000008513	-0.226144	0.411098	0.744551
MMP25	ENSG00000008516	-0.0140988	0.972661	0.991673
IL32	ENSG00000008517	-0.346315	0.310592	0.669676
PKD1	ENSG00000008710	-0.380779	0.0927949	0.41118
MAPK8IP2	ENSG00000008735	-0.79909	0.134794	0.478579
MED24	ENSG00000008838	-0.63268	0.0391899	0.280091
RHOBTB2	ENSG00000008853	-0.396354	0.0716034	0.366988
HEATR5B	ENSG00000008869	-0.115309	0.406232	0.741984
SEC62	ENSG00000008952	0.291234	0.0683054	0.358613
RPS20	ENSG00000008988	-0.214737	0.408213	0.743065
CSDE1	ENSG00000009307	0.00206285	0.988251	0.996288
UBE3C	ENSG00000009335	-0.0307578	0.781954	0.931255
REV3L	ENSG00000009413	0.235613	0.120636	0.45738
TENM1	ENSG00000009694	1.13063	0.00595196	0.109295
PAX7	ENSG00000009709	0.935551	0.413954
MASP2	ENSG00000009724	0.998352	9.85652e-05	0.0108054
IYD	ENSG00000009765	1.20263	0.068764	0.359143
FAM76A	ENSG00000009780	0.150072	0.141414	0.488269
TRAF3IP3	ENSG00000009790	0.493908	0.107709	0.437761
POMT2	ENSG00000009830	-0.228588	0.145025	0.493225
VTA1	ENSG00000009844	-0.120674	0.590945	0.848475
MLXIPL	ENSG00000009950	-0.801733	0.0499907	0.311885
BAZ1B	ENSG00000009954	0.00197354	0.988898	0.996434
RANBP9	ENSG00000010017	-0.305674	0.129208	0.471696
ETV7	ENSG00000010030	-0.735338	0.0620819	0.344522
SPRTN	ENSG00000010072	0.209835	0.277584	0.642101
METTL13	ENSG00000010165	-0.22399	0.170399	0.527809
DYRK4	ENSG00000010219	-0.0583131	0.728358	0.912516
ZNF207	ENSG00000010244	0.268675	0.200549	0.565299
UQCRC1	ENSG00000010256	-0.326665	0.1851	0.547126
STARD3NL	ENSG00000010270	-0.129348	0.444533	0.765945
CD9	ENSG00000010278	-0.268087	0.159886	0.514616
HHATL	ENSG00000010282	0.200365	0.828811
NCAPD2	ENSG00000010292	-0.248752	0.268238	0.634245
IFFO1	ENSG00000010295	-0.179399	0.431952	0.759434
GIPR	ENSG00000010310	-0.705228	0.131497	0.474183
PHF7	ENSG00000010318	0.0270768	0.925522	0.978666
SEMA3G	ENSG00000010319	0.905138	0.00811258	0.129591
NISCH	ENSG00000010322	-0.0679607	0.725095	0.911342
STAB1	ENSG00000010327	-0.499722	0.0238562	0.2195
FUZ	ENSG00000010361	-0.799046	0.00119038	0.0468023
SLC6A13	ENSG00000010379	-0.12503	0.896747
IDS	ENSG00000010404	-0.0480304	0.805075	0.941151
PRSS3	ENSG00000010438	-0.812131	0.313136
ZNF200	ENSG00000010539	0.144944	0.435015	0.761159
CD4	ENSG00000010610	-0.458236	0.145736	0.494567
LRRC23	ENSG00000010626	-0.141141	0.54032	0.822902
BTK	ENSG00000010671	-0.2853	0.379814	0.723649
HFE	ENSG00000010704	0.0684202	0.848636	0.954894
SCMH1	ENSG00000010803	0.0517977	0.669113	0.886435
FYN	ENSG00000010810	0.210217	0.35426	0.7055
HIVEP2	ENSG00000010818	0.188	0.382796	0.72576
FMO1	ENSG00000010932	0.452165	0.155815	0.509101
ELOA	ENSG00000011007	0.132465	0.261951	0.627316
LYPLA2	ENSG00000011009	-0.172214	0.338293	0.69257
CLCN6	ENSG00000011021	-0.00500502	0.974261	0.992105
MRC2	ENSG00000011028	-0.29063	0.253796	0.619079
NME1-NME2	ENSG00000011052
SLC6A7	ENSG00000011083	-0.579507	0.391363
TSPAN9	ENSG00000011105	-0.180051	0.265654	0.631651
BTBD7	ENSG00000011114	0.0304758	0.800784	0.939778
APBA3	ENSG00000011132	-0.385503	0.0203083	0.203298
MKS1	ENSG00000011143	-0.489983	0.105176	0.433107
ABHD5	ENSG00000011198	0.227421	0.13853	0.483778
ANOS1	ENSG00000011201	-0.457793	0.159071	0.513396
AKAP8L	ENSG00000011243	-0.263242	0.19803	0.562357
MBTD1	ENSG00000011258	0.130274	0.542863	0.823944
UTP18	ENSG00000011260	-0.308873	0.35829	0.708313
RNF216	ENSG00000011275	0.0235778	0.827284	0.947879
TTC19	ENSG00000011295	-0.18098	0.372315	0.717385
PTBP1	ENSG00000011304	-0.139234	0.232989	0.598489
DPF1	ENSG00000011332	0.58229	0.121994	0.459451
SYT7	ENSG00000011347	-1.35356	2.14354e-05	0.00472267
LARS2	ENSG00000011376	-0.177077	0.114355	0.448521
PIK3C2A	ENSG00000011405	-0.0520116	0.666019	0.884872
PLAUR	ENSG00000011422	-0.396667	0.140144	0.486816
ANLN	ENSG00000011426	0.00943323	0.979852	0.993641
WIZ	ENSG00000011451	-0.351884	0.0382851	0.276866
RABGAP1	ENSG00000011454	0.0421709	0.706986	0.903349
DCN	ENSG00000011465	0.267774	0.341389	0.694846
QPCTL	ENSG00000011478	-0.163701	0.420337	0.751802
PPP5C	ENSG00000011485	-0.123271	0.438492	0.763518
CEP68	ENSG00000011523	0.197632	0.0938577	0.41351
MAP4K3	ENSG00000011566	0.0956095	0.671488	0.887168
ZBTB32	ENSG00000011590	-0.474095	0.0968979	0.418524
TYROBP	ENSG00000011600	-0.247664	0.419372	0.750928
LDAF1	ENSG00000011638	-0.193773	0.498996	0.798708
GABRA3	ENSG00000011677	1.31778	0.345099
BRCA1	ENSG00000012048	-0.186038	0.506415	0.803198
ERCC1	ENSG00000012061	-0.0870113	0.628992	0.867418
CD22	ENSG00000012124	0.542996	0.155196	0.507974
SEMA3B	ENSG00000012171	-1.22705	0.0233179	0.216936
MBTPS2	ENSG00000012174	-0.0524277	0.724009	0.910812
PRICKLE3	ENSG00000012211	-0.462303	0.104622	0.432565
LTF	ENSG00000012223	2.07113	0.00108034	0.0441664
EXTL3	ENSG00000012232	-0.0533985	0.791538	0.935191
NR1H4	ENSG00000012504	0.210039	0.943877
ELOVL5	ENSG00000012660	-0.370937	0.265972	0.63191
ALOX5	ENSG00000012779	-0.20794	0.37212	0.717172
KDM5D	ENSG00000012817	0.703388	0.813601
CALCOCO1	ENSG00000012822	-0.0283409	0.838823	0.952081
UBR7	ENSG00000012963	-0.481022	0.00669247	0.116769
MAP4K5	ENSG00000012983	0.158181	0.378842	0.722706
EHD3	ENSG00000013016	0.428541	0.129314	0.471696
PSMC4	ENSG00000013275	-0.381312	0.0827725	0.390712
MAN2B2	ENSG00000013288	-0.159019	0.307573	0.66688
SLC7A14	ENSG00000013293	0.744286	0.228211	0.593706
CLDN11	ENSG00000013297	0.863299	0.00440434	0.0933387
SLC25A39	ENSG00000013306	-0.538822	0.00566304	0.106403
MVP	ENSG00000013364	-0.444569	0.0220087	0.210267
NUB1	ENSG00000013374	0.151608	0.23198	0.597842
PGM3	ENSG00000013375	0.0223632	0.894553	0.968657
RWDD2A	ENSG00000013392	-0.33537	0.0789798	0.383284
CLK1	ENSG00000013441	0.223078	0.130162	0.47257
POLR3B	ENSG00000013503	0.19211	0.322306	0.679357
ANGEL1	ENSG00000013523	-0.495625	0.00266723	0.0725923
RNF14	ENSG00000013561	-0.0883883	0.489117	0.793286
DNASE1L1	ENSG00000013563	-0.173736	0.617261	0.861002
DDX11	ENSG00000013573	0.0872336	0.738265	0.916597
HEBP1	ENSG00000013583	-0.0842441	0.782083	0.931296
GPRC5A	ENSG00000013588	-0.499725	0.181601	0.542833
MAMLD1	ENSG00000013619	0.744318	0.0228806	0.215084
CD6	ENSG00000013725	-0.108322	0.765277	0.926031
TACC3	ENSG00000013810	-0.258726	0.360578	0.709468
UFL1	ENSG00000014123	0.207046	0.282146	0.645732
POLA2	ENSG00000014138	-0.32753	0.205024	0.571097
ZC3H3	ENSG00000014164	-0.670759	0.00279668	0.0739483
CAPN1	ENSG00000014216	-0.346101	0.0113424	0.15393
ACP3	ENSG00000014257	1.27388	0.000581476	0.0305599
MDH1	ENSG00000014641	-0.149266	0.347212	0.700073
SLC30A9	ENSG00000014824	-0.191575	0.155957	0.50925
MTMR11	ENSG00000014914	-0.45856	0.198182	0.562606
COX15	ENSG00000014919	0.17435	0.183616	0.545959
CCDC88C	ENSG00000015133	-0.239465	0.317629	0.67629
YAF2	ENSG00000015153	0.334516	0.0125691	0.160426
ZMYND11	ENSG00000015171	-0.16209	0.282369	0.645906
WAS	ENSG00000015285	-0.0860965	0.740898	0.916965
DPEP1	ENSG00000015413	-1.09925	0.0383952
BID	ENSG00000015475	0.302713	0.11533	0.450303
MATR3	ENSG00000015479	0.212242	0.126955	0.467971
NPC1L1	ENSG00000015520	-0.110452	0.850498	0.955321
XYLT2	ENSG00000015532	-0.0260274	0.932618	0.980875
RGPD5	ENSG00000015568	0.0628894	0.848938	0.954894
STMN4	ENSG00000015592	-1.11582	0.35743
NUDCD3	ENSG00000015676	-0.315514	0.0108313	0.150074
ISL1	ENSG00000016082	-3.39614	0.0261301
CHDH	ENSG00000016391	-0.53882	0.0935748	0.412864
IL20RA	ENSG00000016402	0.51652	0.385744	0.727782
CLCA1	ENSG00000016490	0.805386	0.746386
CLCA4	ENSG00000016602	0.535871	0.255177	0.620516
GLT8D1	ENSG00000016864	-0.163478	0.26168	0.627035
ATP2C1	ENSG00000017260	0.0817841	0.481334	0.790077
IGF1	ENSG00000017427	0.84328	0.0459543	0.300173
SLC38A5	ENSG00000017483	-0.394606	0.31562	0.674672
RALBP1	ENSG00000017797	-0.0824863	0.695968	0.898869
RUFY3	ENSG00000018189	0.226683	0.259931	0.625322
CNTN1	ENSG00000018236	0.458198	0.276098	0.640439
SLC11A1	ENSG00000018280	-1.42686	3.5423e-06	0.00161019
WWTR1	ENSG00000018408	0.41487	0.0673338	0.356705
AGPS	ENSG00000018510	-0.429255	0.146242	0.495051
ZNF285CP	ENSG00000018607	1.79405	0.44346
STEEP1	ENSG00000018610	0.0358662	0.837834	0.95187
ATP1A2	ENSG00000018625	0.633733	0.204682	0.570726
TTC27	ENSG00000018699	0.0498308	0.710364	0.904805
ZNF582	ENSG00000018869	0.391118	0.234629	0.600029
VSIG2	ENSG00000019102	0.3177	0.519785	0.812134
PHLDB1	ENSG00000019144	-0.0259739	0.912815	0.974461
MARCO	ENSG00000019169	0.992011	0.265073
CYP24A1	ENSG00000019186	-1.1849	0.148151	0.497872
PRDM11	ENSG00000019485	0.0706227	0.767439	0.92662
SYT13	ENSG00000019505	-2.29853	0.000243713	0.0181453
SNAI2	ENSG00000019549	0.389368	0.145137	0.493439
CD74	ENSG00000019582	-0.142167	0.650232	0.876881
HGF	ENSG00000019991	-0.0965844	0.795651	0.937005
ZRANB1	ENSG00000019995	-0.0698638	0.670815	0.886828
NCDN	ENSG00000020129	-0.698731	0.0132701	0.165622
ADGRA2	ENSG00000020181	0.625741	0.0708746	0.364668
CCT8L1P	ENSG00000020219	-0.40512	0.537007
ZFP64	ENSG00000020256	-0.118214	0.582232	0.844375
MNAT1	ENSG00000020426	0.0566289	0.775685	0.929671
SAMD4A	ENSG00000020577	0.164543	0.548655	0.827405
RUNX3	ENSG00000020633	-0.0741635	0.832991	0.950198
MRE11	ENSG00000020922	0.103442	0.443769	0.765855
PLEKHB1	ENSG00000021300	-1.30652	0.00299982	0.0766613
SERPINB1	ENSG00000021355	-0.206273	0.199778	0.564475
CYP3A43	ENSG00000021461	0.413271	0.457558	0.773746
SLC7A9	ENSG00000021488	-0.158725	0.73242	0.913805
SPAST	ENSG00000021574	0.0744551	0.597727	0.851713
NRXN3	ENSG00000021645	1.61158	0.000668238	0.0332458
OSBPL5	ENSG00000021762	0.0946812	0.705044	0.902391
AQR	ENSG00000021776	0.349491	0.0234471	0.217361
CPS1	ENSG00000021826	0.556349	0.142758	0.490371
C8B	ENSG00000021852	-0.78166	0.793409
FHL1	ENSG00000022267	0.180751	0.597757	0.851713
RTF2	ENSG00000022277	0.0345173	0.854654	0.956439
GABRA1	ENSG00000022355	-0.173928	0.918499
NLRP2	ENSG00000022556	-0.694786	0.172893	0.530807
SLC45A4	ENSG00000022567	0.0170006	0.933265	0.980875
RNF10	ENSG00000022840	-0.268715	0.0124551	0.159758
ZNF839	ENSG00000022976	-0.216706	0.323662	0.680206
ZDHHC6	ENSG00000023041	0.0751406	0.608613	0.856801
GRAMD1B	ENSG00000023171	0.366092	0.166692	0.523518
RNH1	ENSG00000023191	-0.407462	0.0433265	0.293949
NDUFS1	ENSG00000023228	0.300935	0.00462305	0.0958265
RB1CC1	ENSG00000023287	0.00831076	0.956481	0.986859
ERP44	ENSG00000023318	0.443332	0.000653265	0.0328025
ALAS1	ENSG00000023330	0.00314703	0.989977	0.997057
BIRC3	ENSG00000023445	0.370077	0.359569	0.708845
AKAP11	ENSG00000023516	0.0358832	0.805678	0.941465
GLRX2	ENSG00000023572	0.177983	0.32772	0.682856
SNAPC1	ENSG00000023608	0.136699	0.665669	0.884834
DERA	ENSG00000023697	0.238075	0.195019	0.558951
STRAP	ENSG00000023734	-0.162575	0.411827	0.74535
ABCC2	ENSG00000023839	1.53987	0.00520656	0.101712
DEF6	ENSG00000023892	-0.201906	0.397938	0.736668
PLEKHO1	ENSG00000023902	-0.109159	0.600645	0.853313
GCLM	ENSG00000023909	0.56086	0.00508194	0.100953
UBR2	ENSG00000024048	0.0376992	0.743016	0.918292
EHD2	ENSG00000024422	-0.169571	0.41338	0.746486
DEPDC1	ENSG00000024526	0.275986	0.512283	0.806885
CCDC28A	ENSG00000024862	-0.491904	0.0678967	0.357921
RRAGD	ENSG00000025039	-0.561934	0.110226	0.441314
HSF2	ENSG00000025156	0.049692	0.843389	0.953677
PHF20	ENSG00000025293	-0.168742	0.227844	0.593636
HSD17B6	ENSG00000025423	0.219784	0.667065	0.885586
NR1H3	ENSG00000025434	0.0958834	0.708313	0.903791
TYMP	ENSG00000025708	-0.47549	0.0210856	0.206604
NCAPH2	ENSG00000025770	-0.167872	0.440111	0.764467
TOMM34	ENSG00000025772	-0.183289	0.400793	0.738746
SEC63	ENSG00000025796	-0.00755233	0.968009	0.98984
KPNA6	ENSG00000025800	-0.0939789	0.509046	0.804824
VIM	ENSG00000026025	-0.0684818	0.779646	0.930005
RTEL1-TNFRSF6B	ENSG00000026036	-0.452324	0.0733521	0.370912
FAS	ENSG00000026103	0.345643	0.167747	0.52472
RNASET2	ENSG00000026297	-0.00109984	0.99598	0.998562
CD44	ENSG00000026508	0.50854	0.0504559	0.313504
KCNG1	ENSG00000026559	0.618821	0.436975	0.762697
AGPAT4	ENSG00000026652	0.015829	0.941861	0.983541
SLAMF7	ENSG00000026751	0.27687	0.527416	0.816509
BTN3A1	ENSG00000026950	0.220554	0.275834	0.640439
MIPEP	ENSG00000027001	-0.22818	0.299952	0.661224
PRKCH	ENSG00000027075	0.0737789	0.750351	0.921431
INSRR	ENSG00000027644	0.752863	0.163326	0.518361
IFNGR1	ENSG00000027697	0.375124	0.113611	0.447116
B4GALT7	ENSG00000027847	-0.257776	0.168756	0.525772
SH2D2A	ENSG00000027869	0.436766	0.218176	0.584195
VRK2	ENSG00000028116	-0.0758837	0.640553	0.872044
TNFRSF1B	ENSG00000028137	-0.256764	0.288162	0.651565
VEZT	ENSG00000028203	0.0754368	0.622609	0.864263
POU2F2	ENSG00000028277	0.189455	0.451882	0.770268
BRD9	ENSG00000028310	0.00670792	0.96452	0.989323
SNX1	ENSG00000028528	0.107105	0.436136	0.762298
TBPL1	ENSG00000028839	0.131078	0.460876	0.776212
BMAL2	ENSG00000029153	-0.0616854	0.853842	0.956305
BCLAF1	ENSG00000029363	0.224327	0.147411	0.496882
SLC39A9	ENSG00000029364	-0.50947	0.00343914	0.0819763
ANK1	ENSG00000029534	0.761495	0.16241	0.517621
IBSP	ENSG00000029559	0.132655	0.854346
TFB1M	ENSG00000029639	0.0355309	0.875774	0.963424
RABEP1	ENSG00000029725	-0.34476	0.11942	0.456638
HMGB3	ENSG00000029993	-0.488591	0.260663	0.626103
NUP160	ENSG00000030066	-0.0532867	0.685072	0.893676
BAK1	ENSG00000030110	-0.414013	0.0393293	0.280722
MUSK	ENSG00000030304	1.06716	0.00960071	0.140792
IKZF2	ENSG00000030419	-0.122631	0.682625	0.892507
GRN	ENSG00000030582	-0.644189	0.021028	0.206221
FAM13B	ENSG00000031003	0.162204	0.211913	0.57796
ARHGAP31	ENSG00000031081	0.0360975	0.864297	0.959023
CENPQ	ENSG00000031691	-0.202356	0.562635	0.834595
SARS1	ENSG00000031698	-0.0190977	0.894585	0.968657
RANBP3	ENSG00000031823	-0.0584577	0.668275	0.886113
ARID4A	ENSG00000032219	0.0260554	0.875039	0.963278
EIPR1	ENSG00000032389	-0.0288822	0.861027	0.958464
PNPLA6	ENSG00000032444	-0.358433	0.0438871	0.295866
IFT88	ENSG00000032742	-0.136982	0.44431	0.765945
ALG1	ENSG00000033011	-0.14259	0.592291	0.849337
ZCCHC8	ENSG00000033030	0.123664	0.450173	0.769352
ABCF2	ENSG00000033050	-0.21077	0.157493	0.511631
CHPF2	ENSG00000033100	-0.194295	0.22231	0.587942
LRRC7	ENSG00000033122	0.236427	0.338624	0.692754
FUT8	ENSG00000033170	0.0700766	0.768169	0.926708
UBA6	ENSG00000033178	0.289107	0.00363356	0.0846632
GAB2	ENSG00000033327	-0.379206	0.17489	0.532837
ATP6V0A1	ENSG00000033627	-0.058405	0.716092	0.907372
PIAS1	ENSG00000033800	0.185075	0.137061	0.48202
SLC4A7	ENSG00000033867	-0.643422	0.0968465	0.418524
APBA2	ENSG00000034053	0.73743	0.0312221	0.250686
MAP2K3	ENSG00000034152	-0.33022	0.180568	0.541118
CLXN	ENSG00000034239	1.37638	0.0165692	0.184475
TMSB10	ENSG00000034510	0.308389	0.291236	0.654362
ASTE1	ENSG00000034533	0.237677	0.251493	0.61683
RNF19A	ENSG00000034677	0.0539346	0.804656	0.940959
PEX3	ENSG00000034693	0.107823	0.659282	0.882115
GABARAPL2	ENSG00000034713	0.0301699	0.850966	0.955417
MYOC	ENSG00000034971	0.000794496	0.999429
SH3YL1	ENSG00000035115	-0.0789141	0.640944	0.872129
FAM136A	ENSG00000035141	0.0388728	0.820607	0.945867
VCL	ENSG00000035403	-0.405989	0.0517192	0.317378
DEPDC1B	ENSG00000035499	0.20542	0.567543	0.837035
DAPK2	ENSG00000035664	-0.227921	0.365906	0.713292
NSMAF	ENSG00000035681	0.064785	0.639251	0.871645
ADSS2	ENSG00000035687	0.116041	0.562467	0.834595
STAP1	ENSG00000035720	0.166294	0.755775	0.923554
TIMP2	ENSG00000035862	-0.313286	0.188037	0.551461
RFC1	ENSG00000035928	0.0167567	0.906374	0.971842
TBC1D23	ENSG00000036054	0.116149	0.482948	0.790523
CUL3	ENSG00000036257	0.295005	0.0342216	0.26241
MYOM2	ENSG00000036448	1.274	0.052653	0.319692
OTC	ENSG00000036473
CYP46A1	ENSG00000036530	1.2619	0.00146153	0.0531484
ZZZ3	ENSG00000036549	0.155967	0.25973	0.625195
SLC18A1	ENSG00000036565	1.24408	0.296917
USP2	ENSG00000036672	-0.746892	0.112547	0.445191
CASR	ENSG00000036828	0.494813	0.729986
TUBG2	ENSG00000037042	-0.310746	0.22503	0.590826
RPL26L1	ENSG00000037241	0.411539	0.197482	0.56148
FLT4	ENSG00000037280	0.480999	0.0668809	0.355172
NSUN2	ENSG00000037474	0.143401	0.286198	0.64983
FBXO42	ENSG00000037637	-0.130269	0.33523	0.689843
MFAP3	ENSG00000037749	-0.348196	0.0223916	0.212905
MRI1	ENSG00000037757	-0.0536709	0.770472	0.927474
METTL1	ENSG00000037897	0.160711	0.447332	0.767349
HOXC8	ENSG00000037965	-1.62524	8.55925e-05	0.0101533
AGA	ENSG00000038002	0.387262	0.0762553	0.3772
PI4K2B	ENSG00000038210	0.0160162	0.937591	0.981877
BOD1L1	ENSG00000038219	0.289282	0.0120672	0.158016
MAT2B	ENSG00000038274	-0.118695	0.599963	0.852952
TLL1	ENSG00000038295	0.205456	0.578864	0.842794
EDC4	ENSG00000038358	0.0615308	0.690571	0.896572
TRIO	ENSG00000038382	-0.268587	0.200841	0.565692
VCAN	ENSG00000038427	0.0580767	0.828329	0.94822
CLEC16A	ENSG00000038532	-0.0929706	0.511282	0.806337
MSR1	ENSG00000038945	-0.634868	0.0535056	0.321673
CDH1	ENSG00000039068	-0.0155246	0.962243	0.988665
MTREX	ENSG00000039123	0.0652322	0.558441	0.832341
DNAH5	ENSG00000039139	-1.50796	0.00164795	0.0566291
ZFYVE16	ENSG00000039319	0.321256	0.00612175	0.111198
RIPOR1	ENSG00000039523	0.0735945	0.663221	0.883913
C6	ENSG00000039537	-0.244662	0.681607	0.891897
RAI14	ENSG00000039560	-0.132013	0.517988	0.810794
SOX30	ENSG00000039600	0.920631	0.27491
PNKP	ENSG00000039650	-0.295314	0.14381	0.492028
BEST2	ENSG00000039987	-1.52723	0.00733244	0.122097
PHLPP2	ENSG00000040199	0.210517	0.171089	0.528618
SPDL1	ENSG00000040275	0.0483116	0.828098	0.948123
STAU2	ENSG00000040341	-0.172869	0.262829	0.628592
SLC66A1	ENSG00000040487	-0.0256254	0.904573	0.971321
CTNS	ENSG00000040531	-0.25571	0.120253	0.457189
RTN4R	ENSG00000040608	0.452823	0.379945	0.723729
PHF23	ENSG00000040633	-0.261196	0.104247	0.432099
CDH10	ENSG00000040731	-3.33094	0.125526
INPP4A	ENSG00000040933	0.114005	0.339838	0.693325
RAB27B	ENSG00000041353	0.0160528	0.952994	0.98635
PSMA4	ENSG00000041357	0.142722	0.303646	0.664329
MYO16	ENSG00000041515	-0.41272	0.486842	0.792816
LSG1	ENSG00000041802	-0.0688619	0.534794	0.820165
PARP3	ENSG00000041880	-0.233676	0.341714	0.695014
TNC	ENSG00000041982	0.29392	0.535733	0.820575
THAP3	ENSG00000041988	-0.200999	0.398045	0.736668
RIPOR3	ENSG00000042062	-0.395673	0.0900361	0.40663
TDP1	ENSG00000042088	-0.21393	0.172004	0.529706
AIFM2	ENSG00000042286	0.024369	0.915646	0.975309
C2orf83	ENSG00000042304	-0.0228369	0.98442
SPATA7	ENSG00000042317	-0.0588617	0.765013	0.926019
MED17	ENSG00000042429	0.319289	0.0247595	0.224072
RETSAT	ENSG00000042445	-0.0625172	0.733636	0.914795
CAPG	ENSG00000042493	-0.532662	0.0211425	0.206718
AP2S1	ENSG00000042753	-0.327062	0.0942193	0.414341
USH2A	ENSG00000042781	0.125074	0.703345	0.901939
ZPBP	ENSG00000042813	0.0112752	0.993397
TG	ENSG00000042832	-0.800375	0.0424237	0.291101
ADAM28	ENSG00000042980	0.167871	0.456142	0.773174
BARX2	ENSG00000043039	-0.557711	0.304318	0.664619
DCUN1D1	ENSG00000043093	-0.0429347	0.782911	0.931583
JADE2	ENSG00000043143	-0.158493	0.475217	0.785402
ZIC2	ENSG00000043355	-0.134191	0.897761	0.969531
LCP2	ENSG00000043462	-0.0474311	0.866893	0.960029
TRIT1	ENSG00000043514	0.180769	0.224552	0.590097
ADRB1	ENSG00000043591	-1.52729	0.0620831	0.344522
GUCA2B	ENSG00000044012	0.225155	0.939863
CUL7	ENSG00000044090	-0.156473	0.403776	0.740713
CTNNA1	ENSG00000044115	-0.0961666	0.461662	0.776882
PHKA2	ENSG00000044446	-0.128095	0.414798	0.747123
CNTLN	ENSG00000044459	0.505082	0.0285397	0.241692
EPHA3	ENSG00000044524	-0.847247	0.0409343	0.286713
HSPA5	ENSG00000044574	-0.258598	0.267286	0.633343
DSG2	ENSG00000046604	-0.131461	0.632698	0.86879
GEMIN8	ENSG00000046647	-0.0216703	0.889648	0.967137
OFD1	ENSG00000046651	0.14974	0.319362	0.677543
GPM6B	ENSG00000046653	1.11259	1.92968e-05	0.00440594
MAGEC2	ENSG00000046774	0.696722	0.815325
PREX2	ENSG00000046889	0.475913	0.0719148	0.367575
WDR37	ENSG00000047056	-0.0954132	0.425447	0.754977
YTHDC2	ENSG00000047188	0.16161	0.208681	0.575388
CTPS2	ENSG00000047230	0.357517	0.129932	0.472356
ATP6V1H	ENSG00000047249	-0.304018	0.135337	0.479369
POLR2B	ENSG00000047315	0.170511	0.0699629	0.361968
ATOSA	ENSG00000047346	0.0814111	0.754406	0.923337
ARAP2	ENSG00000047365	0.460971	0.0767961	0.378358
TPR	ENSG00000047410	0.120054	0.437777	0.763257
CP	ENSG00000047457	3.79317	3.03009e-11	5.43224e-07
KATNIP	ENSG00000047578	-0.616198	9.59609e-05	0.0107634
DTNBP1	ENSG00000047579	-0.039901	0.805019	0.941151
XK	ENSG00000047597	-0.756592	0.26926	0.635099
ANO2	ENSG00000047617	0.2414	0.467092	0.781226
C12orf4	ENSG00000047621	0.225711	0.0913148	0.409195
SCML1	ENSG00000047634	0.592221	0.0808552	0.387657
WWC3	ENSG00000047644	-0.333543	0.155879	0.509181
ARHGAP6	ENSG00000047648	0.548384	0.059059	0.336608
FAM184B	ENSG00000047662	0.186636	0.628943	0.867404
MAP4	ENSG00000047849	-0.176503	0.073578	0.371619
GOPC	ENSG00000047932	-0.0150085	0.926462	0.978984
ROS1	ENSG00000047936	-1.03797	0.363826
USP28	ENSG00000048028	-0.134421	0.503358	0.801536
HDAC9	ENSG00000048052	0.186491	0.447107	0.767349
TSPAN17	ENSG00000048140	0.353906	0.147469	0.496913
NOP16	ENSG00000048162	0.420677	0.0542256	0.324253
CC2D2A	ENSG00000048342	0.132483	0.520087	0.81227
RRM2B	ENSG00000048392	-0.489563	0.0548581	0.325766
ZNF800	ENSG00000048405	0.341715	0.00918093	0.13747
TNFRSF17	ENSG00000048462	-0.0912347	0.886771	0.966554
SNX29	ENSG00000048471	0.0275063	0.841131	0.953105
LMO3	ENSG00000048540	0.311965	0.424977	0.754613
MRPS10	ENSG00000048544	0.0859648	0.588516	0.847178
GUCA1A	ENSG00000048545	0.703388	0.813601
RSF1	ENSG00000048649	-0.319948	0.1522	0.503127
VPS13D	ENSG00000048707	0.078639	0.532226	0.819407
CELF2	ENSG00000048740	0.0428791	0.880383	0.964329
FAM120A	ENSG00000048828	-0.110102	0.304849	0.664717
R3HDM1	ENSG00000048991	-0.188783	0.192495	0.556595
COL9A2	ENSG00000049089	0.517272	0.126243	0.466531
KITLG	ENSG00000049130	-0.736778	0.0547999	0.325766
ERCC8	ENSG00000049167	0.111202	0.481845	0.790165
ADAMTS6	ENSG00000049192	-0.818481	0.00777961	0.126455
H6PD	ENSG00000049239	-0.122378	0.441574	0.765237
VAMP3	ENSG00000049245	0.111232	0.482706	0.79044
PER3	ENSG00000049246	0.329373	0.344875	0.697776
UTS2	ENSG00000049247	-0.391792	0.671551
TNFRSF9	ENSG00000049249	-0.529708	0.160354	0.515302
EPN3	ENSG00000049283	-0.379396	0.358339	0.708313
LTBP1	ENSG00000049323	-0.0293485	0.926427	0.978984
RCN1	ENSG00000049449	0.272396	0.302791	0.663787
ELN	ENSG00000049540	-0.37331	0.364961	0.712416
RFC2	ENSG00000049541	-0.201472	0.167462	0.524407
ARID1B	ENSG00000049618	-0.0150152	0.900128	0.970404
CLPTM1L	ENSG00000049656	-0.0931622	0.474098	0.78473
NEDD4L	ENSG00000049759	-0.399164	0.036566	0.271223
FOXP3	ENSG00000049768	0.137148	0.694159	0.897769
PPP1R3F	ENSG00000049769	-0.307687	0.263044	0.628651
HEXB	ENSG00000049860	-0.267377	0.192919	0.556866
PTCD2	ENSG00000049883	0.168698	0.236641	0.601867
NEXMIF	ENSG00000050030	0.102747	0.830721	0.949232
JKAMP	ENSG00000050130	-0.324022	0.0328757	0.256761
DKK3	ENSG00000050165	-0.271757	0.325812	0.681668
ARHGEF5	ENSG00000050327	0.321311	0.25766	0.622938
NFE2L3	ENSG00000050344	0.0757564	0.73537	0.915144
MCUR1	ENSG00000050393	0.0951245	0.620174	0.862899
LIMA1	ENSG00000050405	0.000654711	0.997083	0.998894
LETMD1	ENSG00000050426	-0.22907	0.0912567	0.409147
SLC4A8	ENSG00000050438	-0.0653671	0.858728	0.957656
LAMC3	ENSG00000050555	1.18716	0.0205134	0.204267
PTGER3	ENSG00000050628	-0.617573	0.126469	0.467041
TNIP3	ENSG00000050730	0.725597	0.29501	0.656751
MAPK9	ENSG00000050748	0.609416	0.0145326	0.173543
COL23A1	ENSG00000050767	1.04946	0.0198713	0.201757
BCAR1	ENSG00000050820	-0.087264	0.67231	0.887511
FHIP1B	ENSG00000051009	-0.334014	0.0567342	0.330477
HERPUD1	ENSG00000051108	0.153768	0.441187	0.765184
HOMER3	ENSG00000051128	-0.264469	0.426857	0.755878
RAD51	ENSG00000051180	0.179732	0.538614	0.822235
POLQ	ENSG00000051341	0.0749739	0.844016	0.953749
PIK3CB	ENSG00000051382	0.0677445	0.69091	0.896672
CYBA	ENSG00000051523	-0.121859	0.637795	0.871114
THOC3	ENSG00000051596	-0.0765791	0.817141	0.945051
HEBP2	ENSG00000051620	0.308245	0.201418	0.566237
MPHOSPH9	ENSG00000051825	-0.189052	0.397583	0.736577
PLEKHA5	ENSG00000052126	0.325083	0.147922	0.497426
PRSS8	ENSG00000052344	-0.396896	0.20161	0.566564
SIKE1	ENSG00000052723	0.291339	0.0301058	0.247397
RRP12	ENSG00000052749	-0.102078	0.525149	0.815305
FNIP2	ENSG00000052795	0.028679	0.891303	0.967517
MSMO1	ENSG00000052802	0.624852	0.0141324	0.171669
TTC17	ENSG00000052841	0.155571	0.138313	0.483718
ALX4	ENSG00000052850	1.41097	0.00140865	0.0519914
FSTL4	ENSG00000053108	-0.364099	0.576734	0.842181
FOXN3	ENSG00000053254	-0.0207314	0.911639	0.974239
METTL24	ENSG00000053328	0.459175	0.370829
AKR7A2	ENSG00000053371	-0.505685	0.0142131	0.171851
MRTO4	ENSG00000053372	-0.190549	0.25609	0.621281
NNAT	ENSG00000053438	0.432303	0.0362404	0.269736
USE1	ENSG00000053501	0.103826	0.67053	0.886828
MCF2L2	ENSG00000053524	0.8735	0.00413831	0.0907138
NRIP2	ENSG00000053702	0.194256	0.243593	0.608796
LAMA3	ENSG00000053747	0.711206	0.158548	0.512855
AP5M1	ENSG00000053770	0.105288	0.410803	0.744551
ANAPC4	ENSG00000053900	0.056611	0.701339	0.901372
KCNQ1	ENSG00000053918	-0.0846258	0.741047	0.917022
TRAPPC3	ENSG00000054116	-0.0119691	0.926845	0.979107
THRAP3	ENSG00000054118	0.0572827	0.67361	0.888161
PHPT1	ENSG00000054148	-0.433678	0.0390828	0.279726
ENTPD2	ENSG00000054179	0.457769	0.129161	0.471696
LY75	ENSG00000054219	0.544082	0.0368491	0.272422
ARID4B	ENSG00000054267	0.0863134	0.582977	0.844528
OPN3	ENSG00000054277	-0.223115	0.623844	0.864945
SDCCAG8	ENSG00000054282	0.0762951	0.557938	0.832341
PTPRN	ENSG00000054356	-0.63098	0.515024	0.808989
HHAT	ENSG00000054392	-0.228577	0.373275	0.718061
KIF1B	ENSG00000054523	0.124641	0.195929	0.559767
FOXC1	ENSG00000054598	0.486305	0.111323	0.443088
TBC1D22A	ENSG00000054611	-0.139316	0.400051	0.738258
SYNE2	ENSG00000054654	0.373023	0.0290335	0.243253
PLEKHH1	ENSG00000054690	-0.0548862	0.848099	0.95469
ATP9A	ENSG00000054793	-0.255802	0.259782	0.625205
SPO11	ENSG00000054796	-0.298261	0.755364
CBLN4	ENSG00000054803	0.529401	0.313308	0.671837
CHRDL2	ENSG00000054938	-0.455239	0.319023	0.677395
FAM168A	ENSG00000054965	-0.456784	0.00350976	0.0831241
RELT	ENSG00000054967	-0.583226	0.0113807	0.154222
GALC	ENSG00000054983	-0.289822	0.173402	0.531384
NOP58	ENSG00000055044	0.067288	0.60402	0.854691
SZRD1	ENSG00000055070	-0.198968	0.119892	0.457161
KCNH2	ENSG00000055118	-0.880619	0.275543	0.640357
CUL1	ENSG00000055130	0.184294	0.157888	0.511815
FAM114A2	ENSG00000055147	-0.202426	0.160685	0.515525
CYFIP2	ENSG00000055163	-0.797385	0.0123094	0.159071
TAB2	ENSG00000055208	-0.0488047	0.765154	0.926019
GINM1	ENSG00000055211	-0.117361	0.541215	0.823235
EIF2AK2	ENSG00000055332	0.18957	0.283391	0.646817
USP36	ENSG00000055483	-0.0163073	0.920374	0.977012
KMT2C	ENSG00000055609	-0.147894	0.200917	0.56572
MCOLN3	ENSG00000055732	0.437482	0.170127	0.527603
CCDC85A	ENSG00000055813	0.0704254	0.895237	0.968657
PUM2	ENSG00000055917	-0.0158476	0.882455	0.965117
MRPL43	ENSG00000055950	-0.060619	0.739826	0.916962
ITIH4	ENSG00000055955	0.0457667	0.910891	0.973847
ITIH1	ENSG00000055957	-0.484283	0.613932
HPF1	ENSG00000056050	0.10956	0.662674	0.883707
ZFR	ENSG00000056097	0.201262	0.0738051	0.371952
ZNF280C	ENSG00000056277	0.075067	0.697984	0.899829
NPFFR2	ENSG00000056291	-1.62532	0.0513154
PHF21B	ENSG00000056487	-0.891227	0.314786	0.673682
TRAF1	ENSG00000056558	0.0350334	0.886278	0.966515
RC3H2	ENSG00000056586	-0.00300277	0.981222	0.993997
IL17RB	ENSG00000056736	-0.21344	0.518899	0.811386
TRAF3IP2	ENSG00000056972	0.242321	0.169312	0.526788
GYG2	ENSG00000056998	0.790023	0.00866517	0.133887
DCBLD2	ENSG00000057019	0.0113993	0.951731	0.985865
SERPINB3	ENSG00000057149	0.174605	0.95335
SOAT1	ENSG00000057252	-0.0210836	0.928303	0.97931
PKP2	ENSG00000057294	0.682905	0.0178369	0.191447
MSH4	ENSG00000057468	0.309205	0.604892	0.85494
F7	ENSG00000057593	-0.545729	0.35751	0.707591
GDI2	ENSG00000057608	-0.235349	0.184001	0.546572
PRDM1	ENSG00000057657	-0.00875775	0.97412	0.992105
ATG5	ENSG00000057663	0.333173	0.0531352	0.320646
TMCC3	ENSG00000057704	0.501991	0.0553311	0.326938
PITHD1	ENSG00000057757	-0.171424	0.217895	0.584194
MTA3	ENSG00000057935	0.0521698	0.704033	0.902178
USP13	ENSG00000058056	0.161019	0.433092	0.759825
ATP11B	ENSG00000058063	0.155972	0.431836	0.75934
LAMC2	ENSG00000058085	0.592319	0.112518	0.445191
CDK14	ENSG00000058091	-0.302767	0.109333	0.440219
SEC61A1	ENSG00000058262	-0.414302	0.0120125	0.157433
PPP1R12A	ENSG00000058272	0.340046	0.00474617	0.0973166
RASGRF1	ENSG00000058335	0.822375	0.124774	0.463831
CAMK2B	ENSG00000058404	-0.935853	0.101526	0.426516
CROCC	ENSG00000058453	-0.141232	0.507473	0.803863
POLR3E	ENSG00000058600	-0.0865165	0.579292	0.843086
ATP2B4	ENSG00000058668	-0.0514951	0.723171	0.910529
ZC3H11A	ENSG00000058673	-0.118579	0.593398	0.84975
RIOK2	ENSG00000058729	-0.0122924	0.938848	0.98215
YIPF1	ENSG00000058799	0.00592535	0.976522	0.993001
NDC1	ENSG00000058804	0.0224053	0.909985	0.973605
DGKG	ENSG00000058866	0.40627	0.269196	0.635099
FLYWCH1	ENSG00000059122	-0.424419	0.0412828	0.287769
UNKL	ENSG00000059145	-0.126498	0.590115	0.84814
TBXAS1	ENSG00000059377	-0.147037	0.478699	0.788349
PARP12	ENSG00000059378	-0.00454201	0.981757	0.994228
ALDH18A1	ENSG00000059573	-0.164576	0.442903	0.765468
TARBP1	ENSG00000059588	-0.211961	0.364036	0.711635
GATB	ENSG00000059691	0.122311	0.446504	0.767221
MXD1	ENSG00000059728	0.0221612	0.920778	0.977079
CDK17	ENSG00000059758	0.0396923	0.771652	0.928204
DNAJC25	ENSG00000059769	0.253081	0.170254	0.527772
SLC2A3	ENSG00000059804	-0.685165	0.0785643	0.381986
PSD	ENSG00000059915	-0.0467967	0.906891	0.971929
CTDP1	ENSG00000060069	-0.230783	0.148923	0.498976
YBX3	ENSG00000060138	0.291778	0.249939	0.615573
STYK1	ENSG00000060140	0.330373	0.41853	0.750198
WNK1	ENSG00000060237	-0.30878	0.0209657	0.205895
RPS17P5	ENSG00000060303	0.488825	0.75774
CCAR1	ENSG00000060339	0.215986	0.0690345	0.359799
OGFR	ENSG00000060491	-0.396624	0.0643077	0.349088
GNA15	ENSG00000060558	-0.350466	0.327118	0.682418
CREB3L3	ENSG00000060566	-1.58729	0.349978
PIGV	ENSG00000060642	-0.241774	0.206248	0.572579
PTPRU	ENSG00000060656	-0.261928	0.368453	0.714665
SNRNP40	ENSG00000060688	-0.125856	0.357428	0.707591
RIMBP2	ENSG00000060709	-0.487804	0.487265
COL11A1	ENSG00000060718	-0.806289	0.195047	0.558951
QSER1	ENSG00000060749	-0.018414	0.906648	0.971842
MPC1	ENSG00000060762	0.479741	0.0653894	0.351525
ACAA1	ENSG00000060971	-0.0572911	0.704523	0.902355
BCAT1	ENSG00000060982	-0.740145	0.0413807	0.288219
HDAC7	ENSG00000061273	-0.136798	0.481376	0.790094
LZTS1	ENSG00000061337	-0.0262063	0.924505	0.978412
PRDM6	ENSG00000061455	-0.0893357	0.754527	0.923337
WNT8A	ENSG00000061492	1.06777	0.304429
SPAG4	ENSG00000061656	-0.901953	0.0287779	0.242247
NCKAP1	ENSG00000061676	0.0132936	0.92088	0.977079
MRPS35	ENSG00000061794	-0.0107577	0.964403	0.989323
GUCY1B1	ENSG00000061918	-0.0817374	0.763022	0.924964
SFSWAP	ENSG00000061936	0.0903378	0.518311	0.811041
TNK2	ENSG00000061938	-0.598743	0.0133662	0.166023
MON2	ENSG00000061987	0.0286431	0.777214	0.929671
CDH3	ENSG00000062038	1.14863	0.00605404	0.110465
ARSF	ENSG00000062096	0.747151	0.802163
GPBP1	ENSG00000062194	0.145745	0.146626	0.495834
DGAT2	ENSG00000062282	0.597892	0.176945	0.535777
ZNF112	ENSG00000062370	0.20367	0.371604	0.71683
CS	ENSG00000062485	-0.137999	0.322542	0.679357
LTK	ENSG00000062524	-0.243935	0.704352	0.902337
MRPS24	ENSG00000062582	-0.136438	0.833745
ELMO2	ENSG00000062598	0.149237	0.334131	0.688637
WAPL	ENSG00000062650	0.0664032	0.61233	0.859159
VMP1	ENSG00000062716	-0.763995	0.00424709	0.0920531
APPBP2	ENSG00000062725	-0.569642	0.0748153	0.374615
POLD1	ENSG00000062822	-0.594023	0.0064963	0.115051
SEZ6	ENSG00000063015	-0.139585	0.694238	0.897769
EIF4B	ENSG00000063046	-0.351742	0.030215	0.247519
SLC6A16	ENSG00000063127	0.862385	0.0355962	0.267643
BICRA	ENSG00000063169	-0.270698	0.137705	0.483022
SPHK2	ENSG00000063176	-0.22199	0.160916	0.51569
RPL18	ENSG00000063177	-0.320321	0.108281	0.438644
CA11	ENSG00000063180	-0.178826	0.699129	0.900186
ISOC2	ENSG00000063241	-0.463891	0.0269157	0.234179
U2AF2	ENSG00000063244	-0.25355	0.112602	0.445288
EPN1	ENSG00000063245	-0.108588	0.546574	0.826356
MED29	ENSG00000063322	-0.47101	0.00202714	0.0625809
AHRR	ENSG00000063438	-0.297814	0.650781	0.877306
GSC2	ENSG00000063515
ZNF275	ENSG00000063587	-0.261608	0.0872251	0.399213
MTMR1	ENSG00000063601	0.01667	0.895135	0.968657
GPC1	ENSG00000063660	-0.741779	0.022195	0.211501
ADCK1	ENSG00000063761	-0.231278	0.305106	0.664859
HAGH	ENSG00000063854	-0.144664	0.485221	0.792042
RNF4	ENSG00000063978	-0.158404	0.166189	0.523261
CASP8	ENSG00000064012	0.540434	0.00193455	0.0611271
LIMCH1	ENSG00000064042	0.535737	0.1625	0.517671
INTS13	ENSG00000064102	0.0853437	0.62753	0.866747
TM7SF3	ENSG00000064115	-0.22143	0.0884577	0.401977
DLX3	ENSG00000064195	-0.741934	0.224549	0.590097
SPA17	ENSG00000064199	-0.116293	0.733074	0.914312
TSPAN32	ENSG00000064201	0.273098	0.490195	0.793467
CCN5	ENSG00000064205	-1.16837	0.00151077	0.0542963
DMRT3	ENSG00000064218	0.55816	0.324857
ST3GAL6	ENSG00000064225	-0.0193797	0.937593	0.981877
ATP2C2	ENSG00000064270	1.09507	0.007652	0.125087
NGFR	ENSG00000064300	0.880948	0.0610342	0.34222
CDON	ENSG00000064309	-0.0196691	0.949636	0.985547
TAF2	ENSG00000064313	-0.295781	0.0961477	0.417075
HIPK2	ENSG00000064393	-0.227535	0.361792	0.709958
TNPO3	ENSG00000064419	-0.299009	0.0348146	0.264549
BORCS8-MEF2B	ENSG00000064489	0.293561	0.565191
RFXANK	ENSG00000064490	-0.255127	0.324707	0.680657
TMEM161A	ENSG00000064545	-0.617063	0.00152707	0.0545376
LPAR2	ENSG00000064547	-0.188668	0.474057	0.78473
CTSA	ENSG00000064601	-0.209768	0.23498	0.600414
SUGP2	ENSG00000064607	-0.260414	0.111896	0.444394
SLC12A2	ENSG00000064651	0.807476	0.0356935	0.267762
SNX24	ENSG00000064652	-0.210526	0.321303	0.678868
EYA2	ENSG00000064655	-0.666406	0.125159	0.464528
CNN2	ENSG00000064666	-0.369377	0.041048	0.286982
ABCA7	ENSG00000064687	-0.332182	0.15905	0.51339
SNCAIP	ENSG00000064692	1.01127	0.025438	0.227118
DDX20	ENSG00000064703	0.154796	0.436714	0.762689
BTBD1	ENSG00000064726	-0.0529408	0.720979	0.909677
FAR2	ENSG00000064763	0.250493	0.361896	0.710036
BCAS1	ENSG00000064787	-0.409568	0.443432	0.765819
POU1F1	ENSG00000064835	0.116966	0.911412
CHI3L2	ENSG00000064886	0.0573992	0.887995	0.966827
SBNO2	ENSG00000064932	-0.343132	0.045838	0.30004
PMS1	ENSG00000064933	0.388467	0.0218779	0.209529
HMG20B	ENSG00000064961	0.0454184	0.826433	0.947514
CALCRL	ENSG00000064989	0.35243	0.0953429	0.415664
TAF11	ENSG00000064995	-0.0214844	0.858923	0.957656
ANKS1A	ENSG00000064999	0.00991726	0.952955	0.98635
AP3D1	ENSG00000065000	-0.128347	0.282629	0.645981
ZNF76	ENSG00000065029	-0.221552	0.183213	0.545626
NHERF2	ENSG00000065054	-0.314606	0.193156	0.557065
NTHL1	ENSG00000065057	-0.425245	0.144576	0.492824
BLTP3A	ENSG00000065060	-0.238886	0.0874696	0.399777
GNAI3	ENSG00000065135	0.01707	0.901728	0.970721
IPO5	ENSG00000065150	-0.166179	0.262527	0.628078
OAT	ENSG00000065154	-0.033655	0.876583	0.963568
WDR3	ENSG00000065183	0.0397018	0.78353	0.932065
PKN2	ENSG00000065243	0.272262	0.016778	0.185698
WDR18	ENSG00000065268	-0.247782	0.293696	0.655878
TRAM2	ENSG00000065308	0.145849	0.39206	0.733026
NTN1	ENSG00000065320	-0.459302	0.119822	0.457161
GLP2R	ENSG00000065325	-0.13783	0.867817
MCM10	ENSG00000065328	-0.00285225	0.995602	0.998493
DGKA	ENSG00000065357	0.3262	0.112969	0.446059
ERBB3	ENSG00000065361	-0.00554574	0.980545	0.993735
ROPN1	ENSG00000065371	0.534446	0.618575
ANKRD44	ENSG00000065413	0.414225	0.0639598	0.348517
KARS1	ENSG00000065427	0.00365997	0.984439	0.99492
ADAT1	ENSG00000065457	0.10661	0.545569	0.825491
PDIA5	ENSG00000065485	0.313957	0.172266	0.530084
TBC1D22B	ENSG00000065491	-0.154415	0.357248	0.707549
NDUFB4	ENSG00000065518	-0.263433	0.174506	0.532543
SPEN	ENSG00000065526	0.107521	0.362545	0.710234
MYLK	ENSG00000065534	0.592719	0.00469749	0.0968273
ZC3H15	ENSG00000065548	0.0892348	0.524612	0.815223
MAP2K4	ENSG00000065559	0.511094	0.140422	0.487274
PACC1	ENSG00000065600	-0.160187	0.54138	0.823235
SNAP91	ENSG00000065609	0.139619	0.869774
SLK	ENSG00000065613	0.318909	0.0636244	0.347933
CYB5R4	ENSG00000065615	0.260778	0.140604	0.48743
COL17A1	ENSG00000065618	1.44621	0.000616637	0.0313676
GSTO2	ENSG00000065621	-0.336172	0.303752	0.664329
SEC61A2	ENSG00000065665	-0.0421566	0.786036	0.933059
PRKCQ	ENSG00000065675	0.0768421	0.820392	0.945867
TLE2	ENSG00000065717	-0.359763	0.266142	0.632114
ASB1	ENSG00000065802	0.204726	0.155367	0.508221
FAM107B	ENSG00000065809	-0.233478	0.411429	0.744966
ME1	ENSG00000065833	1.08451	0.00952192	0.140382
TBC1D1	ENSG00000065882	0.0699811	0.701851	0.901418
CDK13	ENSG00000065883	0.0568183	0.57957	0.843275
MTHFD2	ENSG00000065911	0.111933	0.647423	0.875325
SLC9A7	ENSG00000065923	-0.155565	0.52676	0.81629
FOXJ2	ENSG00000065970	-0.200069	0.112197	0.444809
YBX1	ENSG00000065978	0.130612	0.55423	0.830759
PDE4A	ENSG00000065989	-0.372862	0.105993	0.434677
PPP2R5A	ENSG00000066027	-0.306614	0.0980167	0.420099
CTNNA2	ENSG00000066032	2.82458	0.0167224
ELAVL1	ENSG00000066044	-0.160059	0.122379	0.45981
TIE1	ENSG00000066056	0.247663	0.27825	0.642637
DIP2B	ENSG00000066084	-0.205497	0.118389	0.454867
SMARCD1	ENSG00000066117	-0.183428	0.0822018	0.38963
KDM4A	ENSG00000066135	-0.116737	0.425042	0.754613
NFYC	ENSG00000066136	0.143213	0.175121	0.53312
ZMYND12	ENSG00000066185	-0.204683	0.645261	0.873588
SLC9A3	ENSG00000066230	-0.343587	0.29619	0.657383
NGEF	ENSG00000066248	-0.429912	0.23352	0.598827
ASPM	ENSG00000066279	-0.0242797	0.95151	0.985865
CD84	ENSG00000066294	-0.1153	0.700336	0.900755
ELOVL1	ENSG00000066322	-0.208606	0.28495	0.648604
SPI1	ENSG00000066336	-0.319079	0.307338	0.666564
POLR1H	ENSG00000066379	-0.32498	0.0778694	0.380392
MPPED2	ENSG00000066382	0.474434	0.336355	0.690895
CLDN18	ENSG00000066405	0.0602057	0.860554	0.958281
ZBTB11	ENSG00000066422	0.14306	0.26874	0.634598
ATXN3	ENSG00000066427	0.16234	0.23713	0.601944
GOLGA5	ENSG00000066455	-0.304379	0.0450018	0.298589
FGFR2	ENSG00000066468	-0.232515	0.594118	0.850241
LRRC40	ENSG00000066557	0.247362	0.138321	0.483718
ISOC1	ENSG00000066583	-0.0549115	0.834738	0.950601
EML1	ENSG00000066629	-0.164319	0.492312	0.794309
TRMT11	ENSG00000066651	0.377152	0.0468736	0.303148
THUMPD1	ENSG00000066654	-0.0608376	0.716056	0.907371
MSANTD3	ENSG00000066697	0.14636	0.572983	0.840726
KIF26A	ENSG00000066735	0.494351	0.255942	0.621168
ATG2B	ENSG00000066739	-0.249979	0.0696415	0.361106
ARFGEF1	ENSG00000066777	-0.215758	0.0666925	0.35475
ACSM2B	ENSG00000066813	1.53495	0.315001
ZFAT	ENSG00000066827	-0.071543	0.756305	0.923554
MTFR1	ENSG00000066855	0.229653	0.199338	0.563971
STAG3	ENSG00000066923	-0.117323	0.692618	0.897118
FECH	ENSG00000066926	-0.298084	0.126225	0.466531
MYO9A	ENSG00000066933	0.482735	0.00489447	0.0989202
DDX3Y	ENSG00000067048	0.415369	0.673665
PFKP	ENSG00000067057	-0.118952	0.65334	0.878967
IDI1	ENSG00000067064	0.116083	0.660764	0.882616
SP100	ENSG00000067066	0.303306	0.132324	0.475418
KLF6	ENSG00000067082	-0.0537746	0.798293	0.938338
PLPP1	ENSG00000067113	0.308086	0.221842	0.587423
NEO1	ENSG00000067141	0.616556	0.0239758	0.219743
TRAM1	ENSG00000067167	0.0914311	0.627861	0.866853
PHKA1	ENSG00000067177	0.355179	0.094562	0.414849
TNFRSF1A	ENSG00000067182	-0.138722	0.387837	0.729717
CACNB1	ENSG00000067191	0.129989	0.705091	0.902391
EVI5	ENSG00000067208	0.101054	0.436586	0.762671
STOML1	ENSG00000067221	0.230213	0.257447	0.622823
PKM	ENSG00000067225	-0.108456	0.673099	0.887926
DHX29	ENSG00000067248	-0.270825	0.0401149	0.283828
DNTTIP2	ENSG00000067334	0.173514	0.300859	0.662411
METTL22	ENSG00000067365	-0.125033	0.437051	0.762764
TP53BP1	ENSG00000067369	0.0120614	0.937603	0.981877
TRO	ENSG00000067445	0.336306	0.346026	0.698938
RRP15	ENSG00000067533	0.292259	0.0853472	0.39566
RHOA	ENSG00000067560	-0.364362	0.0456246	0.299418
DHX8	ENSG00000067596	0.0599421	0.705918	0.902959
PMS2P4	ENSG00000067601	-0.310891	0.318726	0.677234
PRKCZ	ENSG00000067606	-0.168877	0.474624	0.784868
ZFY	ENSG00000067646	0.388661	0.89637
IARS2	ENSG00000067704	-0.396002	0.0534096	0.3216
SYT1	ENSG00000067715	-1.93731	0.000197434	0.0165432
NAV3	ENSG00000067798	-0.177336	0.620215	0.862899
IDH3G	ENSG00000067829	-0.0991123	0.514466	0.808504
ROGDI	ENSG00000067836	-0.405777	0.130324	0.472858
PDZD4	ENSG00000067840	0.671967	0.159449	0.513974
ATP2B3	ENSG00000067842	0.061699	0.9365
ROCK1	ENSG00000067900	-0.0487977	0.735106	0.915144
CBFB	ENSG00000067955	0.0588632	0.719876	0.909046
PDK3	ENSG00000067992	-0.12797	0.468088	0.781683
HYAL2	ENSG00000068001	-0.369672	0.0474949	0.304879
HDAC4	ENSG00000068024	0.0970354	0.596079	0.851389
RASSF1	ENSG00000068028	-0.160322	0.311923	0.670699
FGFR3	ENSG00000068078	-1.36813	0.0408194	0.286713
IFI35	ENSG00000068079	-0.170015	0.54416	0.824659
HEATR6	ENSG00000068097	-0.834017	0.00955286	0.140554
COASY	ENSG00000068120	-0.22203	0.312359	0.670968
PLEKHH3	ENSG00000068137	-0.546658	0.0377177	0.275411
MEF2A	ENSG00000068305	0.0815786	0.605716	0.855646
OTUD5	ENSG00000068308	-0.182941	0.171716	0.529472
TFE3	ENSG00000068323	-0.295343	0.0359705	0.268974
TBC1D25	ENSG00000068354	0.0435985	0.806495	0.941825
ACSL4	ENSG00000068366	0.175926	0.497508	0.797329
INPP5A	ENSG00000068383	0.119121	0.481641	0.790094
GPKOW	ENSG00000068394	-0.0947766	0.641591	0.872129
GRIPAP1	ENSG00000068400	-0.0927655	0.511267	0.806337
FTSJ1	ENSG00000068438	-0.16562	0.242335	0.607713
PRR11	ENSG00000068489	-0.798147	0.113905	0.447704
REEP1	ENSG00000068615	0.0473589	0.919797	0.976901
ATP11A	ENSG00000068650	0.0535858	0.837733	0.951836
POLR1A	ENSG00000068654	-0.0667699	0.565356	0.83592
LAPTM4A	ENSG00000068697	-0.223393	0.263189	0.628651
TTC7A	ENSG00000068724	-0.157854	0.428394	0.756593
IP6K2	ENSG00000068745	-0.00635197	0.96401	0.989323
STON1-GTF2A1L	ENSG00000068781	2.16555	0.0565651
SRBD1	ENSG00000068784	0.241284	0.089788	0.406076
KIF2A	ENSG00000068796	0.0162347	0.88991	0.967235
RASGRP2	ENSG00000068831	0.227283	0.551235	0.828692
PSME4	ENSG00000068878	0.228223	0.151828	0.502722
IFT80	ENSG00000068885	0.234006	0.208426	0.575298
SIRT2	ENSG00000068903	-0.149057	0.285534	0.649305
ERLEC1	ENSG00000068912	-0.10406	0.522744	0.814155
PPP2R5B	ENSG00000068971	-0.276058	0.188357	0.551826
PYGM	ENSG00000068976	0.306983	0.508275	0.804261
PAGE1	ENSG00000068985
PITX1	ENSG00000069011	-0.538025	0.335048	0.689666
TRPC7	ENSG00000069018	-1.00786	0.543651
MAST4	ENSG00000069020	-0.211904	0.5644	0.835589
ADGRF5	ENSG00000069122	0.676112	0.00366189	0.0849943
SDK2	ENSG00000069188	-0.0708199	0.899624	0.970144
ADAM7	ENSG00000069206	2.10103	0.131719
NUP133	ENSG00000069248	-0.196103	0.171338	0.528893
NUCKS1	ENSG00000069275	-0.482535	0.0147899	0.174823
VPS35	ENSG00000069329	0.277298	0.0809957	0.387911
DNAJA2	ENSG00000069345	0.491658	0.00219226	0.0654061
BCL3	ENSG00000069399	-0.366559	0.0957233	0.41618
KCNAB2	ENSG00000069424	-0.280104	0.21747	0.583999
ABCC9	ENSG00000069431	0.185169	0.456627	0.773199
GAL	ENSG00000069482	0.763938	0.387318
CLEC2D	ENSG00000069493	0.313991	0.108643	0.439216
FUNDC1	ENSG00000069509	0.178394	0.50908	0.804824
MAOB	ENSG00000069535	-1.09358	0.057656	0.332414
RORA	ENSG00000069667	0.402399	0.0385591	0.277519
DRD4	ENSG00000069696	-0.0666021	0.834606	0.950589
TGFBR3	ENSG00000069702	0.432157	0.247163	0.613053
PLA2G10	ENSG00000069764	-0.141943	0.769971
HES2	ENSG00000069812	-0.503163	0.364057	0.711635
ATP1B3	ENSG00000069849	0.0573986	0.782182	0.931315
NEDD4	ENSG00000069869	-0.00857155	0.96137	0.988364
PIGB	ENSG00000069943	0.18567	0.181968	0.543366
MAPK6	ENSG00000069956	0.164501	0.281005	0.644318
GNB5	ENSG00000069966	0.429899	0.0496158	0.31068
RAB27A	ENSG00000069974	0.126892	0.462632	0.777909
HDHD5	ENSG00000069998	-0.0300512	0.899033	0.96991
UFD1	ENSG00000070010	0.472133	0.000976903	0.0421147
LRP6	ENSG00000070018	0.202516	0.292667	0.655116
GUCY2C	ENSG00000070019	0.115352	0.788046	0.933935
SCT	ENSG00000070031	0.159813	0.634514	0.869619
PHRF1	ENSG00000070047	-0.18787	0.304198	0.664619
ELP1	ENSG00000070061	0.0024763	0.987796	0.996178
NUCB2	ENSG00000070081	-0.494569	0.0260963	0.229594
PFN2	ENSG00000070087	-0.335982	0.164479	0.520281
PTPN3	ENSG00000070159	0.333693	0.0884209	0.401927
SPTB	ENSG00000070182	0.220358	0.526839	0.81629
DAPP1	ENSG00000070190	0.512334	0.116466	0.452565
FGF10	ENSG00000070193	0.676474	0.258165	0.623456
SLC44A1	ENSG00000070214	-0.142846	0.452225	0.770268
TMEM260	ENSG00000070269	-0.156754	0.262973	0.628623
SMG6	ENSG00000070366	0.183719	0.249761	0.615439
EXOC5	ENSG00000070367	-0.21276	0.145831	0.49476
CLTCL1	ENSG00000070371	-0.489947	0.0958793	0.416259
FGF22	ENSG00000070388	-0.209759	0.711388
FSTL3	ENSG00000070404	-0.586708	0.0169932	0.186644
DGCR2	ENSG00000070413	-0.133276	0.382599	0.725731
RNF126	ENSG00000070423	-0.167305	0.427305	0.756093
MNT	ENSG00000070444	-0.113927	0.517059	0.810172
ZXDC	ENSG00000070476	0.0142777	0.911376	0.974096
JMJD6	ENSG00000070495	-0.0458837	0.850865	0.955417
POLB	ENSG00000070501	-0.287828	0.295701	0.657255
ST6GALNAC1	ENSG00000070526	2.37937	4.98409e-05	0.00746461
WIPI1	ENSG00000070540	-0.548925	0.0683978	0.358678
FRMPD1	ENSG00000070601	-0.151636	0.751898	0.921916
GBA2	ENSG00000070610	-0.0223785	0.883228	0.965356
NDST1	ENSG00000070614	-0.246108	0.231328	0.597609
ASNS	ENSG00000070669	-0.197379	0.403256	0.740358
AP3M2	ENSG00000070718	-0.00499751	0.977481	0.993081
CNGB1	ENSG00000070729	-0.88606	0.440516
ST6GALNAC2	ENSG00000070731	-0.412527	0.415964	0.747978
CHAT	ENSG00000070748	-0.205564	0.945099
PABPC1	ENSG00000070756	-0.245089	0.301102	0.662439
TESK2	ENSG00000070759	-0.0609331	0.791309	0.93518
CFAP20	ENSG00000070761	0.389679	0.070119	0.36241
CSNK2A2	ENSG00000070770	0.239418	0.103687	0.43088
PTPN21	ENSG00000070778	0.247274	0.358713	0.708403
EIF2B3	ENSG00000070785	0.0955923	0.49262	0.794425
CAMK2A	ENSG00000070808	-0.622247	0.111105	0.443018
TCOF1	ENSG00000070814	0.119594	0.49616	0.796528
CDC42	ENSG00000070831	0.160906	0.220685	0.586778
OSBPL3	ENSG00000070882	0.364578	0.148535	0.49845
EPHA8	ENSG00000070886	-0.192426	0.849912	0.955251
SLC12A3	ENSG00000070915	0.508106	0.408485	0.743077
RAD18	ENSG00000070950	0.309464	0.092184	0.410774
ATP2B1	ENSG00000070961	0.0795133	0.608656	0.856801
TRPM5	ENSG00000070985	-1.71397	0.0459122
NCK2	ENSG00000071051	0.346983	0.0383239	0.276929
MAP4K4	ENSG00000071054	-0.273718	0.200103	0.564475
MGAT4A	ENSG00000071073	0.160117	0.49782	0.797633
RPL31	ENSG00000071082	-0.132736	0.456825	0.773331
WDR1	ENSG00000071127	-0.242155	0.0431968	0.293551
SNX13	ENSG00000071189	0.164139	0.144	0.492249
MS4A12	ENSG00000071203	1.93518	0.357626
ARHGAP10	ENSG00000071205	0.67222	0.0320556	0.253684
RPS6KA2	ENSG00000071242	0.23655	0.218133	0.584195
ING3	ENSG00000071243	0.175343	0.267916	0.633772
VASH1	ENSG00000071246	-0.459354	0.0183025	0.193614
LMCD1	ENSG00000071282	-0.338228	0.182604	0.544476
BUD23	ENSG00000071462	-0.0569886	0.746838	0.919715
SEL1L	ENSG00000071537	-0.257148	0.141137	0.488104
TRIP13	ENSG00000071539	-0.151217	0.652684	0.878587
ATP6AP1	ENSG00000071553	-0.654417	0.0106336	0.148499
TCF3	ENSG00000071564	-0.271264	0.201101	0.565808
TRIB2	ENSG00000071575	0.351717	0.137356	0.482431
DAZAP1	ENSG00000071626	-0.115129	0.39291	0.733776
MBD3	ENSG00000071655	-0.506533	0.00503286	0.100377
PRLH	ENSG00000071677	-0.525278	0.72433
HLTF	ENSG00000071794	-0.104532	0.607772	0.85658
FAM50A	ENSG00000071859	-0.545089	0.00564674	0.106174
FAM3A	ENSG00000071889	-0.224399	0.339214	0.693175
CPSF1	ENSG00000071894	-0.391965	0.0349703	0.264704
MYO3B	ENSG00000071909	-0.835767	0.308406	0.667544
CYBRD1	ENSG00000071967	-0.184311	0.57557	0.842073
CDH19	ENSG00000071991	0.300359	0.79879
PDCD2	ENSG00000071994	0.241881	0.0860492	0.396362
SLC6A15	ENSG00000072041	1.46021	0.467414
RDH11	ENSG00000072042	0.135227	0.418266	0.750077
PRKACA	ENSG00000072062	-0.325117	0.00307643	0.0775391
ADGRL1	ENSG00000072071	-0.314332	0.189516	0.552966
SPP2	ENSG00000072080	0.703388	0.813601
ACTN1	ENSG00000072110	-0.229031	0.258925	0.624186
ZFYVE26	ENSG00000072121	-0.160444	0.234836	0.600238
RPS6KA6	ENSG00000072133	0.665713	0.0563475	0.329117
EPN2	ENSG00000072134	-0.04605	0.827898	0.948123
PTPN18	ENSG00000072135	-0.246905	0.123011	0.461203
LIMS2	ENSG00000072163	0.140815	0.645922	0.874163
ASIC4	ENSG00000072182	0.698787	0.213711	0.579858
SPEG	ENSG00000072195	-0.195273	0.570294	0.838888
LNX1	ENSG00000072201	0.147962	0.48299	0.790542
ALDH3A2	ENSG00000072210	-0.674971	0.0156026	0.178957
TFRC	ENSG00000072274	-0.244497	0.391274	0.732508
SREBF1	ENSG00000072310	-0.0847234	0.836637	0.951383
TRPC5	ENSG00000072315	0.855181	0.0737627	0.371952
AFF4	ENSG00000072364	0.0242617	0.849894	0.955251
UBE2D1	ENSG00000072401	0.134148	0.581327	0.844075
PALS1	ENSG00000072415	-0.0204876	0.905467	0.971647
RHOBTB1	ENSG00000072422	0.0129425	0.965024	0.989345
SMC1A	ENSG00000072501	0.121325	0.534984	0.820165
HSD17B10	ENSG00000072506	-0.273649	0.117481	0.453694
MARK2	ENSG00000072518	-0.275591	0.121818	0.459165
HMMR	ENSG00000072571	-0.328411	0.415526	0.747782
CHFR	ENSG00000072609	-0.0664459	0.586051	0.846106
TRHDE	ENSG00000072657	0.28725	0.650872	0.877306
P4HA2	ENSG00000072682	-0.0719938	0.747923	0.920041
FCGR2B	ENSG00000072694	-0.567649	0.14188	0.489236
NFATC3	ENSG00000072736	0.139063	0.307694	0.666968
TRNT1	ENSG00000072756	0.287381	0.044959	0.298589
ACADVL	ENSG00000072778	-0.341692	0.106241	0.435075
STK10	ENSG00000072786	0.0792427	0.632225	0.868642
FBXW11	ENSG00000072803	0.106821	0.442239	0.765324
ACAP1	ENSG00000072818	-0.147367	0.52716	0.816509
CRMP1	ENSG00000072832	0.0402344	0.868014	0.960066
EVC	ENSG00000072840	-0.230206	0.306754	0.666176
DERL2	ENSG00000072849	0.00447403	0.978354	0.993081
SIDT1	ENSG00000072858	-0.568178	0.0452016	0.298709
NDE1	ENSG00000072864	-0.1384	0.444601	0.765945
IRAG1	ENSG00000072952	0.0344727	0.870861	0.961233
TMEM38A	ENSG00000072954	-0.580618	0.0746658	0.374316
AP1M1	ENSG00000072958	-0.302184	0.0616674	0.343539
PVR	ENSG00000073008	-0.0925676	0.637772	0.871114
XRCC1	ENSG00000073050	-0.111537	0.529539	0.81771
SCARB1	ENSG00000073060	-0.677891	0.000549777	0.0294922
CYP2W1	ENSG00000073067	-0.973607	0.0841386	0.392591
MCM2	ENSG00000073111	-0.0941652	0.754731	0.923417
MOV10L1	ENSG00000073146	0.895257	0.0631708	0.34677
PANX2	ENSG00000073150	-0.103124	0.85663	0.957188
SELENOO	ENSG00000073169	-0.384544	0.0932011	0.4123
TP63	ENSG00000073282	1.25074	0.00298293	0.0764469
ALPK1	ENSG00000073331	0.138687	0.423886	0.753957
LLGL2	ENSG00000073350	-0.517458	0.104914	0.432714
PDE8A	ENSG00000073417	-0.207725	0.275143	0.640058
CLCN4	ENSG00000073464	0.186997	0.589239	0.8478
NLE1	ENSG00000073536	-0.422177	0.0986316	0.42129
SDHA	ENSG00000073578	0.179326	0.242375	0.607755
SMARCE1	ENSG00000073584	0.0627613	0.818562	0.945394
FNDC8	ENSG00000073598	-1.51637	0.337552
GSDMB	ENSG00000073605	0.470956	0.371606	0.71683
KDM5A	ENSG00000073614	0.0394337	0.68147	0.891762
ADAM11	ENSG00000073670	-0.104008	0.8343	0.950518
PPP2R3A	ENSG00000073711	0.446019	0.00820338	0.130023
FERMT2	ENSG00000073712	0.160693	0.435137	0.761321
ABCB11	ENSG00000073734	0.305789	0.567786	0.837113
DHRS9	ENSG00000073737	0.793226	0.173001	0.530807
CD5L	ENSG00000073754	2.44326	0.0553198
PTGS2	ENSG00000073756	0.989698	0.0353073	0.266476
IGF2BP2	ENSG00000073792	1.01775	0.00264491	0.0723649
MAP3K13	ENSG00000073803	0.128273	0.321381	0.678923
ST6GAL1	ENSG00000073849	0.396565	0.222703	0.58826
TBX21	ENSG00000073861	-0.268753	0.655607	0.880053
VDAC1P1	ENSG00000073905	-1.39855	0.12499
FRY	ENSG00000073910	-0.360056	0.13986	0.486346
PICALM	ENSG00000073921	0.0462506	0.779539	0.929986
NSF	ENSG00000073969	-0.137912	0.592214	0.849337
GLI2	ENSG00000074047	0.665435	0.0857126	0.39611
CLASP1	ENSG00000074054	0.0597718	0.551868	0.828933
MRPS34	ENSG00000074071	-0.312193	0.192908	0.556866
NOTCH3	ENSG00000074181	-0.102322	0.642585	0.872609
CLNS1A	ENSG00000074201	-0.0987183	0.683494	0.892854
PPP2R2C	ENSG00000074211	-0.267175	0.609333	0.857289
TEAD2	ENSG00000074219	0.172958	0.615704	0.860453
EED	ENSG00000074266	0.485201	0.00641876	0.114214
CDHR2	ENSG00000074276	-0.857485	0.058502	0.33498
SNCB	ENSG00000074317	1.30563	0.583724
TSG101	ENSG00000074319	-0.320567	0.0562114	0.32855
NCBP3	ENSG00000074356	-0.06581	0.656174	0.880357
ATP2A3	ENSG00000074370	-0.292284	0.435867	0.762134
CA12	ENSG00000074410	-0.795955	0.0293348	0.244857
MGLL	ENSG00000074416	0.0464589	0.858045	0.957656
NTN4	ENSG00000074527	-0.343242	0.420959	0.752314
BCS1L	ENSG00000074582	0.0434434	0.80849	0.942338
NUAK1	ENSG00000074590	-0.392424	0.111234	0.443088
DPP8	ENSG00000074603	0.181483	0.129986	0.472356
SLC24A1	ENSG00000074621	-0.169914	0.308484	0.667544
ZNF532	ENSG00000074657	-0.048613	0.787907	0.933925
SCARF1	ENSG00000074660	-0.546826	0.0844139	0.393112
LMAN1	ENSG00000074695	-0.0411126	0.843135	0.953677
HACD3	ENSG00000074696	0.0277292	0.89375	0.968538
IPCEF1	ENSG00000074706	0.0666253	0.866648	0.960029
ZZEF1	ENSG00000074755	-0.391391	0.00581961	0.107936
NOX3	ENSG00000074771	-0.589587	0.843415
ENO1	ENSG00000074800	-0.12201	0.478872	0.788483
SLC12A1	ENSG00000074803	0.494557	0.265622	0.631651
MYDGF	ENSG00000074842	-0.452922	0.0299777	0.246782
ANO8	ENSG00000074855	-0.522017	0.0518775	0.31783
TUBE1	ENSG00000074935	0.146729	0.535231	0.820303
ARHGEF10L	ENSG00000074964	-0.18435	0.471405	0.78327
TXK	ENSG00000074966	0.268355	0.524172	0.815223
WSCD2	ENSG00000075035	-0.330345	0.56406	0.835407
KCNQ2	ENSG00000075043	2.3525	0.0814953
TACR2	ENSG00000075073	0.649055	0.0774088	0.379838
ACTR6	ENSG00000075089	-0.124149	0.518803	0.811285
TIPIN	ENSG00000075131	-0.0574441	0.82742	0.947891
SRI	ENSG00000075142	0.292175	0.190505	0.553871
EIF4G3	ENSG00000075151	0.0828028	0.515796	0.809438
NUP37	ENSG00000075188	-0.0857459	0.602854	0.854112
SEMA3A	ENSG00000075213	1.09709	0.0275727	0.237345
GTSE1	ENSG00000075218	-0.34015	0.513311	0.807719
SEMA3C	ENSG00000075223	-0.472289	0.00927139	0.138245
TTC38	ENSG00000075234	0.0519342	0.830261	0.949051
ACAT1	ENSG00000075239	-0.0517852	0.743927	0.918555
GRAMD4	ENSG00000075240	-0.374061	0.0491837	0.30987
CELSR1	ENSG00000075275	-0.846342	0.0108963	0.150573
WNT8B	ENSG00000075290	0.680611	0.0934032	0.412683
ZNF638	ENSG00000075292	0.193947	0.0581712	0.333867
SLC25A40	ENSG00000075303	0.166846	0.234099	0.599497
TIMM21	ENSG00000075336	0.074637	0.679685	0.891008
ADD2	ENSG00000075340	-0.10209	0.781824	0.931187
FGF4	ENSG00000075388	-2.35518	0.423628
RASAL2	ENSG00000075391	0.0217845	0.866478	0.960029
VPS9D1	ENSG00000075399	-0.189671	0.397706	0.736577
ZNF37A	ENSG00000075407	0.196091	0.248499	0.614313
MARK3	ENSG00000075413	-0.136669	0.246861	0.612761
SLC25A3	ENSG00000075415	-0.270089	0.0149974	0.175122
FNDC3B	ENSG00000075420	0.0716675	0.692696	0.897118
FOSL2	ENSG00000075426	-0.426987	0.045184	0.298709
CACNG5	ENSG00000075429	-0.0494978	0.986769
CACNG4	ENSG00000075461	-1.62354	0.0108269	0.150074
FRYL	ENSG00000075539	-0.308039	0.0848232	0.394371
TMEM131	ENSG00000075568	-0.0934432	0.468263	0.781692
FSCN1	ENSG00000075618	-0.112867	0.659051	0.882026
ACTB	ENSG00000075624	-0.27338	0.148634	0.498526
MOCOS	ENSG00000075643	-0.110373	0.716035	0.907371
PLD1	ENSG00000075651	0.351528	0.156079	0.509354
ATP12A	ENSG00000075673	0.339864	0.784527
WDR62	ENSG00000075702	-0.93062	0.00662419	0.116361
DLG1	ENSG00000075711	-0.0399602	0.735096	0.915144
RAB7A	ENSG00000075785	-0.0266268	0.850585	0.955344
BCAP29	ENSG00000075790	0.238342	0.227877	0.593636
SEC31B	ENSG00000075826	-0.16026	0.537372	0.821759
SART3	ENSG00000075856	0.155637	0.181681	0.542915
ARHGAP15	ENSG00000075884	0.270497	0.436716	0.762689
TUBA3D	ENSG00000075886	-1.25926	0.00159248	0.0553943
PAX2	ENSG00000075891	-0.0692284	0.939067	0.982195
EXOSC7	ENSG00000075914	-0.124819	0.342798	0.695738
KIFAP3	ENSG00000075945	0.024519	0.886096	0.966472
MKRN2	ENSG00000075975	0.127701	0.334229	0.688678
MCM6	ENSG00000076003	0.038772	0.860453	0.958237
REXO2	ENSG00000076043	0.0182726	0.934332	0.98114
RBM7	ENSG00000076053	0.211824	0.242622	0.607978
RBMS2	ENSG00000076067	-0.0445787	0.804663	0.940959
BAZ2A	ENSG00000076108	-0.0600989	0.631722	0.868582
PTPN23	ENSG00000076201	-0.273587	0.112157	0.444809
MLH1	ENSG00000076242	-0.113266	0.343312	0.696236
UNG	ENSG00000076248	-0.292407	0.160215	0.515099
FMO4	ENSG00000076258	0.674474	0.0313064	0.251129
KLHL20	ENSG00000076321	0.0923514	0.546995	0.826559
RGS11	ENSG00000076344	-0.137853	0.74432	0.918611
SLC46A1	ENSG00000076351	0.0659657	0.791719	0.935254
PLXNA2	ENSG00000076356	-0.541735	0.0308471	0.249473
SPAG5	ENSG00000076382	0.288109	0.475289	0.785402
ANKRD13A	ENSG00000076513	-0.0192213	0.888264	0.966851
TPD52	ENSG00000076554	-0.479226	0.137582	0.48288
ACACB	ENSG00000076555	0.286125	0.39602	0.735823
TRAF4	ENSG00000076604	0.243095	0.512244	0.806873
PAG1	ENSG00000076641	0.269842	0.189013	0.552538
GPATCH1	ENSG00000076650	0.0712598	0.710874	0.904869
ICAM3	ENSG00000076662	-0.224214	0.760522
NT5C2	ENSG00000076685	0.443012	0.011728	0.156067
MCAM	ENSG00000076706	0.368624	0.0642433	0.349088
GPC4	ENSG00000076716	-0.465106	0.123213	0.461458
MBNL3	ENSG00000076770	0.190769	0.425449	0.754977
CAMSAP3	ENSG00000076826	-0.154005	0.592743	0.849531
RAP1GAP	ENSG00000076864	-0.315336	0.40279	0.74011
XAB2	ENSG00000076924	-0.121983	0.436836	0.762689
ARHGEF1	ENSG00000076928	0.0268047	0.877263	0.963681
STXBP2	ENSG00000076944	-0.454791	0.00999731	0.143666
MAP2K7	ENSG00000076984	-0.18569	0.285863	0.64943
NMRK2	ENSG00000077009	0.561077	0.532493
DGKD	ENSG00000077044	0.0119622	0.958364	0.987388
CTTNBP2	ENSG00000077063	0.444223	0.19104	0.554558
ACTL6B	ENSG00000077080	-1.9541	0.0611601
RARB	ENSG00000077092	1.12555	4.95484e-06	0.00173486
TOP2B	ENSG00000077097	0.0226682	0.888582	0.966901
TM9SF3	ENSG00000077147	0.264635	0.082941	0.390715
NFKB2	ENSG00000077150	-0.233054	0.297082	0.658021
UBE2T	ENSG00000077152	-0.467236	0.222556	0.588138
PPP1R12B	ENSG00000077157	0.0136217	0.925349	0.978648
DNAJC10	ENSG00000077232	0.521773	0.00519624	0.101712
GTF3C1	ENSG00000077235	-0.440741	0.00388464	0.0878697
IL4R	ENSG00000077238	-0.0953168	0.680054	0.891118
USP33	ENSG00000077254	0.0851873	0.472704	0.783908
PAK3	ENSG00000077264	1.25145	0.00336403	0.0812321
CAPN6	ENSG00000077274	2.88975	5.121e-06	0.00176913
DCX	ENSG00000077279	1.77975	0.0487244	0.308516
SNRPA	ENSG00000077312	-0.253371	0.200051	0.564475
SPAG6	ENSG00000077327	-1.91524	0.127299	0.468603
EXOSC5	ENSG00000077348	-0.333555	0.257623	0.622938
DYNC1I2	ENSG00000077380	-0.183551	0.308285	0.667544
APBB1IP	ENSG00000077420	0.263468	0.368329	0.714579
LRCH4	ENSG00000077454	-0.0232163	0.8801	0.964243
FAM76B	ENSG00000077458	0.28567	0.120782	0.457456
SIRT6	ENSG00000077463	-0.105285	0.660503	0.8826
TYR	ENSG00000077498	-0.2701	0.56592	0.836069
POLD3	ENSG00000077514	-0.205438	0.316095	0.675187
ACTN2	ENSG00000077522	-1.13589	0.107872	0.437808
CAPZB	ENSG00000077549	-0.290009	0.0189324	0.197003
GPR137B	ENSG00000077585	-0.408811	0.105457	0.433785
NAALAD2	ENSG00000077616	0.4287	0.116414	0.452565
JADE1	ENSG00000077684	0.0898767	0.663444	0.884023
SLC25A43	ENSG00000077713	-0.304403	0.0399538	0.283229
UBE2A	ENSG00000077721	0.177134	0.299265	0.660499
FGFR1	ENSG00000077782	0.757789	0.0634468	0.347329
FKBP6	ENSG00000077800	-1.6065	0.330772
SMC1B	ENSG00000077935	-0.135368	0.707882	0.903758
FBLN1	ENSG00000077942	0.292593	0.379169	0.722977
ITGA8	ENSG00000077943	0.0498897	0.885095	0.966283
CST7	ENSG00000077984	0.0285971	0.936775	0.981711
MAP2	ENSG00000078018	1.60052	8.92482e-05	0.0104163
PIAS2	ENSG00000078043	0.135234	0.406545	0.741984
AMPH	ENSG00000078053	-1.40246	0.00202887	0.0625809
ARAF	ENSG00000078061	-0.426783	0.00654678	0.115471
MCCC1	ENSG00000078070	0.382518	0.0320921	0.253771
LAMP3	ENSG00000078081	0.308736	0.534639	0.820107
FAP	ENSG00000078098	-0.242235	0.382534	0.725731
NEBL	ENSG00000078114	-0.316994	0.29043	0.65426
ACER3	ENSG00000078124	-0.0468522	0.85183	0.955823
UBE2K	ENSG00000078140	-0.0492464	0.728159	0.912516
PIK3C3	ENSG00000078142	0.271976	0.0519641	0.317998
N4BP2	ENSG00000078177	-0.120933	0.583978	0.844793
TIGAR	ENSG00000078237	0.363908	0.207012	0.573656
TULP3	ENSG00000078246	0.208387	0.266562	0.632524
SYNJ2	ENSG00000078269	-0.266238	0.100894	0.425758
ADCY2	ENSG00000078295	0.859343	0.0946617	0.414885
PPP2R5C	ENSG00000078304	-0.198504	0.127007	0.467971
PMS2P1	ENSG00000078319	0.0129817	0.960315	0.988227
RBFOX1	ENSG00000078328	0.320946	0.737303	0.916061
GNB1	ENSG00000078369	-0.117812	0.437138	0.76277
HOXA9	ENSG00000078399	0.840364	0.0876221	0.400114
EDN1	ENSG00000078401	0.172897	0.666339	0.884968
MLLT10	ENSG00000078403	-0.100436	0.47309	0.784106
ZCWPW1	ENSG00000078487	-0.0136326	0.948978	0.985545
ADCYAP1R1	ENSG00000078549	2.68891	4.04757e-07	0.000364119
FGF20	ENSG00000078579	0.270098	0.80843
P2RY10	ENSG00000078589	0.725434	0.146945	0.49633
ITM2A	ENSG00000078596	1.51202	0.000609321	0.0311391
NRDC	ENSG00000078618	0.148644	0.143653	0.491814
VDAC3	ENSG00000078668	-0.123782	0.409486	0.743762
PCM1	ENSG00000078674	-0.341486	0.0982203	0.420573
TNRC6C	ENSG00000078687	-0.130545	0.633684	0.869362
CBFA2T2	ENSG00000078699	-0.137262	0.294487	0.65631
BRINP1	ENSG00000078725	0.0208145	0.977886	0.993081
ITCH	ENSG00000078747	-0.167525	0.168463	0.525389
PKD2L2	ENSG00000078795	-0.0306217	0.91633	0.975877
TP53INP2	ENSG00000078804	0.106424	0.68402	0.893182
SDF4	ENSG00000078808	-0.145811	0.3971	0.736535
MYH7B	ENSG00000078814	-0.186788	0.475889	0.786005
BPIFB2	ENSG00000078898	1.38264	0.124067
TP73	ENSG00000078900	-0.651687	0.0332878	0.258821
TOLLIP	ENSG00000078902	-0.172022	0.297744	0.658597
UBE2D4	ENSG00000078967	-0.167929	0.23528	0.600916
CLUL1	ENSG00000079101	-0.333991	0.497495	0.797329
RUNX1T1	ENSG00000079102	1.18653	0.000488374	0.0277495
CDH17	ENSG00000079112	-0.407358	0.341425	0.694865
THOC1	ENSG00000079134	0.3363	0.0666401	0.35462
FKBP7	ENSG00000079150	0.189648	0.395875	0.735805
OSBPL6	ENSG00000079156	-0.245919	0.547189	0.826559
SLC1A3	ENSG00000079215	-0.475992	0.167694	0.524625
XRCC5	ENSG00000079246	0.0385511	0.788226	0.933951
LXN	ENSG00000079257	-0.0445265	0.873711	0.962617
SP140	ENSG00000079263	0.317191	0.27486	0.639744
MKNK1	ENSG00000079277	-0.134793	0.314338	0.673267
TNS1	ENSG00000079308	0.103284	0.599875	0.852873
REXO1	ENSG00000079313	-0.0738183	0.690613	0.896572
SAR1A	ENSG00000079332	-0.102962	0.448245	0.767895
CDC14A	ENSG00000079335	0.493571	0.119965	0.457189
RAPGEF3	ENSG00000079337	0.470215	0.114502	0.448853
CEACAM1	ENSG00000079385	0.37469	0.268432	0.634371
SENP1	ENSG00000079387	0.0318457	0.799171	0.938858
DUSP13	ENSG00000079393	-2.42488	0.0332229
CIC	ENSG00000079432	-0.363798	0.0252592	0.226302
LIPE	ENSG00000079435	-0.271048	0.321169	0.678844
FDFT1	ENSG00000079459	0.244355	0.326715	0.682218
PAFAH1B3	ENSG00000079462	-0.442709	0.131271	0.474026
OPHN1	ENSG00000079482	0.374251	0.0162587	0.182602
AFM	ENSG00000079557	0.116525	0.968857
KIF22	ENSG00000079616	-0.429877	0.0690759	0.359799
SCGN	ENSG00000079689	-2.21082	0.0634088
CARMIL1	ENSG00000079691	-0.138787	0.415753	0.747856
PGM1	ENSG00000079739	0.261389	0.239214	0.604344
DDX1	ENSG00000079785	0.102522	0.548362	0.827296
DNM2	ENSG00000079805	-0.289867	0.028143	0.24018
EPB41L2	ENSG00000079819	0.347825	0.104378	0.432296
RIMS1	ENSG00000079841	-0.332281	0.509219	0.804881
MOXD1	ENSG00000079931	0.120961	0.704254	0.902266
STX7	ENSG00000079950	0.31047	0.0687724	0.359143
RABL2B	ENSG00000079974	-0.418171	0.10231	0.428322
KEAP1	ENSG00000079999	-0.234449	0.221556	0.587305
DDX43	ENSG00000080007	0.449303	0.327544	0.682812
PTPRH	ENSG00000080031	0.920361	0.0546813	0.325475
DCT	ENSG00000080166	0.261913	0.736915	0.915974
SLC35C2	ENSG00000080189	-0.173315	0.273646	0.638479
CRYBG3	ENSG00000080200	0.738833	0.00498587	0.099756
EPHA6	ENSG00000080224	-0.930129	0.159863	0.514605
SCTR	ENSG00000080293	-0.570349	0.283247	0.646658
RFX3	ENSG00000080298	0.0448856	0.84917	0.955031
RIF1	ENSG00000080345	0.163201	0.145591	0.494335
RAB21	ENSG00000080371	0.177223	0.194093	0.557891
SLC4A4	ENSG00000080493	2.27408e-05	0.999962	0.999999
SMARCA2	ENSG00000080503	0.42279	0.00569752	0.106818
RDH8	ENSG00000080511	-0.350806	0.906416
SESN1	ENSG00000080546	0.187081	0.439419	0.763963
MID2	ENSG00000080561	0.0716041	0.731167	0.913521
DNAAF6	ENSG00000080572	0.0820132	0.959229
COL5A3	ENSG00000080573	-0.864911	0.00237046	0.0675997
SRCAP	ENSG00000080603	-0.0587172	0.738915	0.916912
PUM3	ENSG00000080608	0.419338	0.00791949	0.127926
CPB2	ENSG00000080618	0.719381	0.127079
CHRNA3	ENSG00000080644	0.904715	0.0746898	0.374316
KCNN2	ENSG00000080709	-0.522172	0.321875	0.679357
CNOT4	ENSG00000080802	0.242295	0.0122939	0.158979
PSEN1	ENSG00000080815	-0.244143	0.0781752	0.381426
CPOX	ENSG00000080819	0.458334	0.0301252	0.247458
CLDND1	ENSG00000080822	0.0127577	0.919736	0.976901
MOK	ENSG00000080823	-0.263621	0.191474	0.55512
HSP90AA1	ENSG00000080824	-0.273013	0.336914	0.691332
RBL1	ENSG00000080839	-0.0458377	0.865211	0.959351
DLGAP4	ENSG00000080845	-0.293911	0.0554127	0.327056
IGSF9B	ENSG00000080854	-0.54876	0.240744	0.605893
CFHR2	ENSG00000080910	-1.12643	0.467781
CROCCP3	ENSG00000080947	0.171303	0.336709	0.69113
NDC80	ENSG00000080986	-0.119707	0.779781	0.930122
AP4E1	ENSG00000081014	-0.0467238	0.775325	0.929568
RSBN1	ENSG00000081019	0.157248	0.292964	0.655455
MAGI3	ENSG00000081026	-0.0644435	0.80548	0.941415
CXCL2	ENSG00000081041	1.28391	0.000223275	0.0177058
AFP	ENSG00000081051	-0.296925	0.805635	0.941458
COL4A4	ENSG00000081052	1.04686	0.000375442	0.0237015
TCF7	ENSG00000081059	0.244277	0.189261	0.552805
OSTM1	ENSG00000081087	0.0288636	0.904562	0.971321
CDH7	ENSG00000081138	-1.09908	0.175605	0.533971
IMPG2	ENSG00000081148	-0.0387495	0.900779	0.970563
PCNP	ENSG00000081154	-0.0170576	0.921982	0.977473
EXD2	ENSG00000081177	-0.190728	0.224994	0.590817
ARG2	ENSG00000081181	0.0740606	0.779593	0.929986
MEF2C	ENSG00000081189	0.311803	0.114481	0.448853
PTPRC	ENSG00000081237	0.396209	0.215319	0.58143
CACNA1S	ENSG00000081248	-1.23648	0.473646
PKP1	ENSG00000081277	1.91833	0.000216102	0.0174172
UBA5	ENSG00000081307	-0.0206479	0.891408	0.96755
STK17B	ENSG00000081320	0.526411	0.0228133	0.214943
CDC14B	ENSG00000081377	0.308569	0.23965	0.604904
ZNF510	ENSG00000081386	0.346552	0.0203859	0.203532
LRP2	ENSG00000081479	-0.449222	0.476049	0.78609
ZNF506	ENSG00000081665	0.306913	0.0579551	0.333042
JMJD4	ENSG00000081692	-0.0875205	0.59871	0.852527
DUSP12	ENSG00000081721	-0.0653207	0.808469	0.942338
AACS	ENSG00000081760	-0.060011	0.705326	0.902505
DELE1	ENSG00000081791	0.0799171	0.54673	0.826475
SLC13A1	ENSG00000081800	-0.205564	0.945099
CADPS2	ENSG00000081803	0.477891	0.13416	0.47787
PCDHB4	ENSG00000081818	-0.177771	0.563266	0.835054
PCDHA6	ENSG00000081842	-0.0863402	0.883408	0.965383
PCDHGA2	ENSG00000081853	0.85855	0.057165	0.331195
IFT25	ENSG00000081870	0.238026	0.233158	0.598699
PHLPP1	ENSG00000081913	0.141271	0.491857	0.793872
ATP8B1	ENSG00000081923	-0.0458488	0.769426	0.927208
IL12RB2	ENSG00000081985	0.886501	0.00710761	0.120007
SMARCD3	ENSG00000082014	-0.0970543	0.712675	0.905362
WDR70	ENSG00000082068	0.133424	0.295348	0.657061
FYB1	ENSG00000082074	0.156381	0.606561	0.855991
MPP4	ENSG00000082126	0.246066	0.742603	0.918145
STRADB	ENSG00000082146	-0.15263	0.489901	0.793467
BZW1	ENSG00000082153	0.034727	0.840414	0.952783
PGR	ENSG00000082175	-0.746622	0.22881	0.594467
C1QTNF3	ENSG00000082196	-0.187071	0.38813	0.729998
ME2	ENSG00000082212	-0.0404588	0.838977	0.952081
C5orf22	ENSG00000082213	-0.0110128	0.951732	0.985865
CCNT2	ENSG00000082258	0.172391	0.191659	0.555353
FAM135A	ENSG00000082269	0.541173	0.00460497	0.0956815
COL19A1	ENSG00000082293	0.897922	0.253582	0.618848
EPB41L3	ENSG00000082397	0.00802541	0.976087	0.992762
COBLL1	ENSG00000082438	0.0429683	0.877104	0.963659
DLG3	ENSG00000082458	0.24546	0.208075	0.574956
KCNK2	ENSG00000082482	-2.06731	3.67301e-05	0.00653962
SERTAD4	ENSG00000082497	0.164289	0.594809	0.850625
TRAF5	ENSG00000082512	-0.433065	0.0301428	0.247458
MRPL22	ENSG00000082515	0.0458185	0.782812	0.931583
GEMIN5	ENSG00000082516	-0.348914	0.0176869	0.190627
OPRK1	ENSG00000082556	-0.684136	0.726078
NFE2L1	ENSG00000082641	-0.169032	0.388724	0.730515
SEMA5B	ENSG00000082684	1.56231	0.00102995	0.0433284
GSK3B	ENSG00000082701	-0.119246	0.383886	0.726591
ITGB5	ENSG00000082781	-0.572917	0.00580306	0.107858
ERC1	ENSG00000082805	0.0366585	0.822934	0.946477
XPO1	ENSG00000082898	0.0722383	0.489365	0.793382
LINC01587	ENSG00000082929	0.21538	0.656109	0.880347
RNF13	ENSG00000082996	-0.0108589	0.934865	0.981255
TRPM3	ENSG00000083067	0.832901	0.0335095	0.259794
PALB2	ENSG00000083093	-0.0357189	0.806463	0.941825
DOP1A	ENSG00000083097	0.187436	0.289478	0.653342
LYRM2	ENSG00000083099	-0.244328	0.204316	0.57015
BCKDHB	ENSG00000083123	-0.0891037	0.727865	0.912516
KAT6A	ENSG00000083168	0.179008	0.226448	0.592115
TUT7	ENSG00000083223	0.544668	0.000289472	0.0204366
ULK2	ENSG00000083290	-0.375472	0.122227	0.45981
GRHL2	ENSG00000083307	-0.263299	0.189145	0.552696
TNPO1	ENSG00000083312	0.141239	0.219068	0.585039
PLOD1	ENSG00000083444	-0.235595	0.20202	0.567101
P2RX5	ENSG00000083454	0.0800848	0.894857	0.968657
ITGAE	ENSG00000083457	-0.394301	0.0975183	0.419211
DIS3	ENSG00000083520	0.124935	0.338029	0.692358
PIBF1	ENSG00000083535	0.514472	0.0013527	0.0509425
TDRD3	ENSG00000083544	0.132105	0.598416	0.852295
	ENSG00000083622	0.703388	0.813601
NUFIP1	ENSG00000083635	-0.0901267	0.590261	0.848235
PDS5B	ENSG00000083642	0.113823	0.479613	0.788882
OXCT1	ENSG00000083720	0.144147	0.616181	0.860592
RRAGB	ENSG00000083750	0.0048535	0.971042	0.99104
EPYC	ENSG00000083782	0.809976	0.343761	0.69659
CYLD	ENSG00000083799	0.179265	0.269414	0.635286
SLC27A5	ENSG00000083807	-0.267505	0.360621	0.709468
ZNF324	ENSG00000083812	-0.679589	0.00265835	0.0724317
ZNF671	ENSG00000083814	-0.624086	0.00625183	0.112824
ZNF416	ENSG00000083817	-0.440849	0.130171	0.47257
ZNF586	ENSG00000083828	-0.121482	0.597092	0.85169
ZNF446	ENSG00000083838	-0.766464	0.00531677	0.102801
ZNF264	ENSG00000083844	-0.0807865	0.518365	0.811041
RPS5	ENSG00000083845	-0.69327	0.00315441	0.0785874
FAT1	ENSG00000083857	0.739685	0.00680524	0.11779
YTHDC1	ENSG00000083896	0.198252	0.0708775	0.364668
CHMP2B	ENSG00000083937	0.127459	0.555075	0.83091
SMAP2	ENSG00000084070	-0.114339	0.63727	0.871114
PPIE	ENSG00000084072	-0.0715558	0.783102	0.931725
ZMPSTE24	ENSG00000084073	0.133115	0.469598	0.782377
STARD7	ENSG00000084090	-0.0185162	0.910276	0.973704
NOA1	ENSG00000084092	0.0970196	0.589363	0.847838
REST	ENSG00000084093	0.0690224	0.617195	0.860962
HAL	ENSG00000084110	-0.519241	0.360874	0.709476
SSH1	ENSG00000084112	-0.340265	0.0130356	0.163965
GSTP1	ENSG00000084207	0.060857	0.850009	0.955251
APLP2	ENSG00000084234	0.149803	0.545428	0.825374
FAM234B	ENSG00000084444	-0.657026	0.0677242	0.35775
SLCO1A2	ENSG00000084453	1.8887	0.00558153	0.105483
WBP11	ENSG00000084463	-0.255246	0.139613	0.48588
EIF3I	ENSG00000084623	-0.191255	0.281008	0.644318
NKAIN1	ENSG00000084628	-1.16171	0.117068	0.453466
COL16A1	ENSG00000084636	-0.0865283	0.79152	0.935191
TXLNA	ENSG00000084652	-0.161181	0.208792	0.575573
APOB	ENSG00000084674	-0.541253	0.527658	0.816557
NCOA1	ENSG00000084676	0.0787209	0.600179	0.853
AGBL5	ENSG00000084693	0.165796	0.368862	0.714846
EFR3B	ENSG00000084710	-0.296792	0.429677	0.757875
KIF3C	ENSG00000084731	-0.412584	0.0802921	0.386715
RAB10	ENSG00000084733	-0.0330304	0.856009	0.956948
GCKR	ENSG00000084734	0.553193	0.535905
HADHA	ENSG00000084754	-0.172061	0.274162	0.638751
MAPRE3	ENSG00000084764	-0.0511744	0.799399	0.938998
CAD	ENSG00000084774	-0.275884	0.0749241	0.374765
CD59	ENSG00000085063	-0.294524	0.211651	0.57796
CD82	ENSG00000085117	0.331432	0.329399	0.684396
BCORL1	ENSG00000085185	-0.13162	0.583595	0.844726
ATRX	ENSG00000085224	0.286094	0.0264341	0.231522
AK6	ENSG00000085231	-0.12871	0.55141	0.828796
FCN1	ENSG00000085265	0.428345	0.362729	0.710379
MYNN	ENSG00000085274	0.304548	0.0630586	0.346599
MECOM	ENSG00000085276	0.27731	0.153235	0.504759
SCAMP1	ENSG00000085365	-0.0500904	0.770555	0.927474
PREP	ENSG00000085377	0.0362649	0.834358	0.950518
HACE1	ENSG00000085382	0.219676	0.180963	0.541738
SEH1L	ENSG00000085415	0.0304509	0.858866	0.957656
WDR47	ENSG00000085433	-0.154273	0.308591	0.667544
WDFY1	ENSG00000085449	0.16258	0.372843	0.717729
OVGP1	ENSG00000085465	0.384264	0.231458	0.597676
SLC25A24	ENSG00000085491	0.0163144	0.924765	0.978426
MAP3K4	ENSG00000085511	-0.0196644	0.902454	0.970876
PILRA	ENSG00000085514	-0.388299	0.183262	0.545651
IGSF9	ENSG00000085552	-0.295712	0.280599	0.644268
ABCB1	ENSG00000085563	1.1882	0.000779382	0.0365829
ZNF213	ENSG00000085644	-0.457237	0.0199543	0.202089
AKR1B1	ENSG00000085662	-0.5294	0.0401399	0.28385
CPNE3	ENSG00000085719	-0.29569	0.0892889	0.404383
RRN3	ENSG00000085721	-0.492286	0.0051608	0.101379
CTTN	ENSG00000085733	-0.148118	0.339464	0.693325
WNT11	ENSG00000085741	-1.32259	0.0872104	0.399213
MTIF2	ENSG00000085760	0.0828961	0.638611	0.871459
DDHD2	ENSG00000085788	-0.244178	0.230561	0.596648
TTC39A	ENSG00000085831	-0.552637	0.0624935	0.345505
EPS15	ENSG00000085832	0.0796866	0.512963	0.807465
ORC1	ENSG00000085840	0.287606	0.428405	0.756593
MGST2	ENSG00000085871	-0.0681979	0.719034	0.908881
CHERP	ENSG00000085872	-0.264312	0.127886	0.469429
ATG16L1	ENSG00000085978	0.274772	0.111047	0.443008
USP40	ENSG00000085982	0.0583783	0.669969	0.886676
POMGNT1	ENSG00000085998	-0.103234	0.554878	0.83091
RAD54L	ENSG00000085999	-0.0431349	0.918764	0.976739
MAST2	ENSG00000086015	-0.0830094	0.614124	0.859539
DNAJA1	ENSG00000086061	0.155234	0.453441	0.771251
B4GALT1	ENSG00000086062	-0.527779	0.0183657	0.193989
CHMP5	ENSG00000086065	-0.145307	0.473096	0.784106
NFX1	ENSG00000086102	0.0506376	0.73691	0.915974
AQP6	ENSG00000086159	-1.26561	0.15677	0.510262
DIMT1	ENSG00000086189	0.238562	0.0806569	0.387506
IPO11	ENSG00000086200	0.0280292	0.85121	0.955459
FOLH1	ENSG00000086205	0.617738	0.0589877	0.336565
EIF2AK1	ENSG00000086232	-0.177403	0.263757	0.629046
NME8	ENSG00000086288	-0.595199	0.192784	0.556778
EPDR1	ENSG00000086289	-0.476518	0.138376	0.483718
SNX10	ENSG00000086300	-0.545676	0.15958	0.51412
SEPHS1	ENSG00000086475	0.00752224	0.960635	0.988227
MRPL28	ENSG00000086504	0.119896	0.700842	0.901066
HBQ1	ENSG00000086506	-0.557628	0.691492
ITPKC	ENSG00000086544	-0.202613	0.291142	0.654362
CEACAM6	ENSG00000086548	1.66467	0.0270315	0.234297
FAT2	ENSG00000086570	0.970448	0.00291186	0.0757145
RBM22	ENSG00000086589	-0.0994193	0.351217	0.703792
TMED2	ENSG00000086598	-0.287239	0.12936	0.471696
ERO1B	ENSG00000086619	0.0624374	0.827102	0.947827
ZFAND6	ENSG00000086666	0.277176	0.111085	0.443008
HSD17B2	ENSG00000086696	1.20181	0.00459589	0.0956815
TXLNG	ENSG00000086712	0.0937784	0.599096	0.852767
PPEF1	ENSG00000086717	-0.237629	0.511089	0.806288
LAT2	ENSG00000086730	-0.43865	0.0777943	0.38024
HUWE1	ENSG00000086758	-0.177781	0.136132	0.480606
ZW10	ENSG00000086827	0.0350447	0.851306	0.955484
ALG9	ENSG00000086848	-0.0951579	0.601703	0.853693
MYBPC2	ENSG00000086967	1.32427	0.304459
NOX4	ENSG00000086991	-0.550724	0.11038	0.441488
ACOX3	ENSG00000087008	-0.254384	0.287954	0.65155
MTMR2	ENSG00000087053	0.0647726	0.696783	0.89918
PPP1R15A	ENSG00000087074	0.164658	0.508601	0.804384
HSD17B14	ENSG00000087076	-0.298603	0.342271	0.695179
TRIP6	ENSG00000087077	-0.428561	0.173125	0.531099
ACHE	ENSG00000087085	0.135233	0.793399	0.935726
FTL	ENSG00000087086	-0.515332	0.041322	0.287965
SRRT	ENSG00000087087	0.0490706	0.720831	0.909677
BAX	ENSG00000087088	-0.74997	7.41886e-05	0.00920443
NLK	ENSG00000087095	0.402176	0.131502	0.474183
PIGS	ENSG00000087111	0.153617	0.539979	0.822846
ADAMTS2	ENSG00000087116	-0.228832	0.398699	0.737245
TMPRSS11E	ENSG00000087128	1.29984	0.110058	0.441086
ATXN7L3	ENSG00000087152	-0.388848	0.067979	0.35797
PGS1	ENSG00000087157	-0.319104	0.204782	0.570896
PSMC5	ENSG00000087191	-0.480664	0.0673884	0.356843
UIMC1	ENSG00000087206	0.369884	0.0105879	0.148093
CETP	ENSG00000087237	0.729655	0.104504	0.432333
MMP2	ENSG00000087245	-0.155055	0.615671	0.860453
MT3	ENSG00000087250	0.272231	0.927301
LPCAT2	ENSG00000087253	0.627398	0.00824337	0.130077
GNAO1	ENSG00000087258	0.349823	0.398847	0.737414
OGFOD1	ENSG00000087263	0.172028	0.354496	0.70556
SH3BP2	ENSG00000087266	-0.191072	0.252056	0.617471
NOP14	ENSG00000087269	-0.0232754	0.869996	0.960748
ADD1	ENSG00000087274	-0.00425495	0.975791	0.992687
L2HGDH	ENSG00000087299	-0.0483308	0.841769	0.953472
TXNDC16	ENSG00000087301	0.0777336	0.732899	0.914219
RTRAF	ENSG00000087302	-0.138992	0.401448	0.739264
NID2	ENSG00000087303	-0.365994	0.158241	0.512248
GMCL1	ENSG00000087338	0.15887	0.380647	0.724389
SF3B2	ENSG00000087365	-0.19351	0.255557	0.620875
KLHL42	ENSG00000087448	0.0483174	0.779236	0.929986
GNAS	ENSG00000087460	0.159282	0.53679	0.821368
DNM1L	ENSG00000087470	0.166669	0.135131	0.479111
PTHLH	ENSG00000087494	0.653367	0.221662	0.587314
PHACTR3	ENSG00000087495	-0.228749	0.663794	0.884113
ERGIC2	ENSG00000087502	0.479666	0.00483638	0.0983486
TFAP2C	ENSG00000087510	0.29922	0.369096	0.714908
AURKA	ENSG00000087586	-0.514361	0.288516	0.652136
CASS4	ENSG00000087589	0.164762	0.607937	0.85658
PIR	ENSG00000087842	0.473437	0.233465	0.598827
AAMDC	ENSG00000087884	-0.23993	0.368271	0.714579
RFX2	ENSG00000087903	0.0168006	0.947269	0.985117
METTL2A	ENSG00000087995	-0.340099	0.258681	0.623887
SULT2B1	ENSG00000088002	-0.386045	0.408453	0.743077
ALG6	ENSG00000088035	0.268553	0.129949	0.472356
CNOT3	ENSG00000088038	-0.124583	0.503733	0.801654
GP6	ENSG00000088053	-0.290832	0.463833	0.778514
PTPN4	ENSG00000088179	0.246667	0.0809948	0.387911
DDX18	ENSG00000088205	0.0843073	0.429673	0.757875
KHSRP	ENSG00000088247	-0.165354	0.222263	0.587942
GNA11	ENSG00000088256	-0.101211	0.58016	0.8435
ASAP3	ENSG00000088280	-0.430993	0.0265495	0.231963
EDEM2	ENSG00000088298	-0.25973	0.130438	0.473007
DNMT3B	ENSG00000088305	-0.0222625	0.963038	0.989033
REM1	ENSG00000088320	0.209513	0.703599	0.901998
TPX2	ENSG00000088325	-0.515268	0.209098	0.575665
FER1L4	ENSG00000088340	-0.364948	0.385091	0.727291
PDRG1	ENSG00000088356	-0.4426	0.100648	0.425482
EPB41L1	ENSG00000088367	-0.338913	0.092399	0.411068
SLC15A1	ENSG00000088386	3.57833	3.64538e-06	0.00161953
DOCK9	ENSG00000088387	0.0635874	0.641444	0.872129
ANKRD10	ENSG00000088448	-0.0864126	0.546421	0.8262
TGDS	ENSG00000088451	0.055593	0.783624	0.932089
DOCK3	ENSG00000088538	-0.635005	0.205385	0.571593
C3orf18	ENSG00000088543	-0.453087	0.166474	0.523303
COQ9	ENSG00000088682	0.683086	9.8555e-05	0.0108054
TMEM40	ENSG00000088726	1.03851	0.0817546	0.389258
KIF9	ENSG00000088727	-0.35332	0.0669588	0.35544
ARHGAP28	ENSG00000088756	0.395421	0.164577	0.520281
CRLS1	ENSG00000088766	-0.172948	0.449215	0.768717
DEFB127	ENSG00000088782
PPP1R13B	ENSG00000088808	-0.261173	0.120054	0.457189
ATRN	ENSG00000088812	-0.100526	0.464627	0.779089
SMOX	ENSG00000088826	0.909089	0.02765	0.237637
SIGLEC1	ENSG00000088827	-0.612084	0.0344859	0.2635
FKBP1A	ENSG00000088832	-0.297873	0.0971829	0.418898
NSFL1C	ENSG00000088833	0.0893808	0.492142	0.794084
SLC4A11	ENSG00000088836	1.41759	0.0131688	0.164913
DNAAF9	ENSG00000088854	-0.0390324	0.82573	0.947296
ZNF343	ENSG00000088876	-0.00159017	0.993189	0.997731
EBF4	ENSG00000088881	-0.596601	0.107769	0.4378
CPXM1	ENSG00000088882	0.0936131	0.777091	0.929671
MAVS	ENSG00000088888	-0.0575554	0.637813	0.871114
LZTS3	ENSG00000088899	0.435037	0.170707	0.528183
F11	ENSG00000088926	-1.51341	0.325458
XRN2	ENSG00000088930	-0.0129642	0.933717	0.980927
KIZ	ENSG00000088970	0.295656	0.133904	0.477491
DYNLL1	ENSG00000088986	-0.245779	0.207465	0.574488
TESC	ENSG00000088992	1.05801	0.0397997	0.282678
SNX5	ENSG00000089006	0.137372	0.505992	0.802902
RPL6	ENSG00000089009	0.0292684	0.877678	0.963681
SIRPG	ENSG00000089012	0.540137	0.328293	0.683046
MAPKAPK5	ENSG00000089022	0.0734855	0.591465	0.84874
P2RX7	ENSG00000089041	-0.319236	0.284271	0.647912
ESF1	ENSG00000089048	0.0841925	0.767652	0.926708
RBBP9	ENSG00000089050	-0.301729	0.161188	0.51605
ANAPC5	ENSG00000089053	-0.0121264	0.919185	0.97679
SLC23A2	ENSG00000089057	-0.126199	0.542526	0.823724
SLC8B1	ENSG00000089060	-0.124517	0.489256	0.793329
TMEM230	ENSG00000089063	-0.60531	0.000425215	0.0251103
DZANK1	ENSG00000089091	-0.282021	0.171429	0.529029
KDM2B	ENSG00000089094	-0.106723	0.430725	0.758571
CFAP61	ENSG00000089101	-1.02919	0.0176521	0.190411
LHX5	ENSG00000089116	0.153209	0.959053
TASP1	ENSG00000089123	-0.171727	0.449785	0.769185
OAS1	ENSG00000089127	-0.17653	0.604586	0.854801
GCN1	ENSG00000089154	-0.19828	0.148445	0.498277
RPLP0	ENSG00000089157	-0.398072	0.0736144	0.371658
PXN	ENSG00000089159	-0.389413	0.0175859	0.190267
SIRT4	ENSG00000089163	-0.0757197	0.874589
RPH3A	ENSG00000089169	2.25147	0.00964832
KIF16B	ENSG00000089177	0.488142	0.0575228	0.332163
TRMT6	ENSG00000089195	0.0209327	0.926366	0.978984
CHGB	ENSG00000089199	-1.91434	0.052317
PEBP1	ENSG00000089220	-0.102845	0.558928	0.832433
TBX5	ENSG00000089225	0.0512374	0.851982	0.955843
BRAP	ENSG00000089234	0.034738	0.788981	0.934087
ERP29	ENSG00000089248	0.0851265	0.683254	0.892846
NOS1	ENSG00000089250	-0.0283222	0.970849
FUS	ENSG00000089280	-0.045891	0.799652	0.939141
IGBP1	ENSG00000089289	-0.268329	0.304106	0.664593
FXYD5	ENSG00000089327	0.174091	0.516315	0.809831
ZNF302	ENSG00000089335	0.00181681	0.991432	0.997553
GRAMD1A	ENSG00000089351	-0.583886	0.00275092	0.0735566
FXYD3	ENSG00000089356	-0.374088	0.357489	0.707591
HEPH	ENSG00000089472	-0.100093	0.762024	0.924964
CDIP1	ENSG00000089486	-0.118116	0.578717	0.84277
CMTM1	ENSG00000089505	0.14898	0.577688	0.84236
KCNH4	ENSG00000089558	-1.16645	0.088865	0.403309
GANAB	ENSG00000089597	-0.332577	0.0542425	0.324279
GMIP	ENSG00000089639	-0.307075	0.214071	0.580428
RBM41	ENSG00000089682	0.629792	0.00379138	0.0866012
BIRC5	ENSG00000089685	-0.00064257	0.998626	0.999475
LAG3	ENSG00000089692	-0.50805	0.291146	0.654362
MLF2	ENSG00000089693	-0.150112	0.424184	0.754229
OTUB2	ENSG00000089723	-0.271862	0.319552	0.677766
DDX24	ENSG00000089737	0.0305123	0.77664	0.929671
ZBTB25	ENSG00000089775	-0.0695629	0.516156	0.809735
NECAP1	ENSG00000089818	-0.16975	0.228832	0.594467
ARHGAP4	ENSG00000089820	-0.211555	0.377946	0.721861
ANKRD24	ENSG00000089847	-0.819649	0.0350945	0.265334
DHX32	ENSG00000089876	-0.164662	0.360289	0.70946
RCOR1	ENSG00000089902	-0.515219	0.000828602	0.0377977
GPATCH2L	ENSG00000089916	0.174335	0.150912	0.50153
LTBP4	ENSG00000090006	-0.0981202	0.703539	0.901998
BLVRB	ENSG00000090013	-0.0864591	0.73101	0.913498
SLC9A1	ENSG00000090020	-0.123703	0.579027	0.842794
SPTLC1	ENSG00000090054	0.327517	0.0116197	0.15535
PAPOLA	ENSG00000090060	-0.065006	0.669715	0.886627
CCNK	ENSG00000090061	-0.0899895	0.631527	0.868582
PCBP4	ENSG00000090097	0.182734	0.41869	0.75033
RGS1	ENSG00000090104	-0.438811	0.2576	0.622938
YPEL3	ENSG00000090238	-0.284144	0.302176	0.663384
MRPS33	ENSG00000090263	0.251999	0.251262	0.616568
NDUFB2	ENSG00000090266	-0.040634	0.787706	0.933901
NUDC	ENSG00000090273	0.0707178	0.637619	0.871114
MAEA	ENSG00000090316	-0.0375094	0.813972	0.9443
ICAM1	ENSG00000090339	-0.245563	0.420498	0.751802
STRN4	ENSG00000090372	-0.180888	0.172284	0.530084
IRAK3	ENSG00000090376	0.137968	0.668877	0.886345
LYZ	ENSG00000090382	0.587017	0.158789	0.512996
SI	ENSG00000090402	0	1
MUL1	ENSG00000090432	-0.427517	0.0102504	0.145528
TFAP4	ENSG00000090447	-0.585859	0.0232006	0.216389
PDCD7	ENSG00000090470	0.0173433	0.90214	0.970739
SPG21	ENSG00000090487	-0.0770954	0.558603	0.832341
FETUB	ENSG00000090512	0.46417	0.876377
DNAJB11	ENSG00000090520	0.465167	0.0246974	0.223953
P3H2	ENSG00000090530	0.428857	0.174144	0.532235
THPO	ENSG00000090534	-2.01976	8.72746e-05	0.0102786
CHRD	ENSG00000090539	-1.49303	0.00195043	0.0614167
FLT3LG	ENSG00000090554	0.1672	0.708065	0.903758
RAB11FIP3	ENSG00000090565	-0.342247	0.182978	0.545196
GNPTG	ENSG00000090581	-0.0981146	0.554616	0.830759
ZNF268	ENSG00000090612	0.133967	0.409693	0.743805
GOLGA3	ENSG00000090615	-0.0132608	0.917338	0.976035
PABPC4	ENSG00000090621	0.0702014	0.638195	0.871351
CD209	ENSG00000090659	0.805345	0.0679241	0.357921
CERS4	ENSG00000090661	-0.379144	0.183201	0.545626
MCOLN1	ENSG00000090674	-0.236467	0.194993	0.558951
USP48	ENSG00000090686	0.247776	0.0550157	0.325893
EFNB1	ENSG00000090776	0.221359	0.279238	0.643415
PDPR	ENSG00000090857	-0.108259	0.626483	0.865925
AARS1	ENSG00000090861	0.20664	0.280916	0.644299
GLG1	ENSG00000090863	0.0762877	0.537401	0.821759
KIF4A	ENSG00000090889	-0.1274	0.780091	0.930279
TNRC6A	ENSG00000090905	-0.0863274	0.490296	0.793467
PLEKHG2	ENSG00000090924	-0.00175632	0.99334	0.997731
DLL3	ENSG00000090932	-1.72153	0.178645
NAT14	ENSG00000090971	-0.146935	0.562106	0.834575
PITPNM2	ENSG00000090975	-0.244676	0.235853	0.601353
EXOC1	ENSG00000090989	0.222508	0.0937449	0.413224
RBM27	ENSG00000091009	0.025288	0.868566	0.960292
POU4F3	ENSG00000091010	0.260989	0.806315
OSBPL8	ENSG00000091039	-0.155017	0.480313	0.789401
DTX2	ENSG00000091073	0.205509	0.361952	0.710036
NLRC4	ENSG00000091106	0.0868452	0.794456	0.936419
PUS7	ENSG00000091127	-0.143736	0.385897	0.727906
LAMB4	ENSG00000091128	-0.488182	0.485853
NRCAM	ENSG00000091129	-0.280449	0.572155	0.840346
LAMB1	ENSG00000091136	0.368158	0.1817	0.542915
SLC26A4	ENSG00000091137	0.0667881	0.894906	0.968657
SLC26A3	ENSG00000091138	0.538643	0.372744	0.717716
DLD	ENSG00000091140	0.270335	0.0940367	0.414017
WDR7	ENSG00000091157	-0.102633	0.536449	0.821162
TXNL1	ENSG00000091164	0.174583	0.339201	0.693175
IL5RA	ENSG00000091181	0.24252	0.627905	0.866853
ABCC6	ENSG00000091262	0.567371	0.238368	0.603135
CMTM6	ENSG00000091317	-0.239588	0.282023	0.645616
ITGA6	ENSG00000091409	0.743543	0.00492021	0.0991312
RAPGEF4	ENSG00000091428	-0.126472	0.574598	0.841639
MAP3K20	ENSG00000091436	-0.228037	0.326923	0.682322
SMPX	ENSG00000091482	1.21039	0.68402
FH	ENSG00000091483	-0.153169	0.502237	0.800846
SEL1L3	ENSG00000091490	0.534043	0.080733	0.387525
TF	ENSG00000091513	1.35899	0.0113335	0.153905
CDV3	ENSG00000091527	-0.434297	0.0456314	0.299418
MYO15A	ENSG00000091536	-0.621912	0.0993981	0.422682
ALKBH5	ENSG00000091542	-0.696805	0.00220091	0.0655465
APOH	ENSG00000091583	-0.136289	0.942708
NLRP1	ENSG00000091592	-0.0104531	0.959352	0.987793
PITPNM3	ENSG00000091622	0.161653	0.705217	0.902505
SPAG7	ENSG00000091640	0.0193961	0.920087	0.976907
ORC6	ENSG00000091651	0.104683	0.784242	0.932396
ZFHX4	ENSG00000091656	0.0675901	0.804851	0.941093
SLC17A6	ENSG00000091664
CPA1	ENSG00000091704	-0.0157636	0.99058
ZC3HC1	ENSG00000091732	-0.00190019	0.990361	0.997157
ESR1	ENSG00000091831	-0.826838	0.0687987	0.359143
RGS17	ENSG00000091844	0.169219	0.506383	0.803198
ANGPT2	ENSG00000091879	0.396887	0.015146	0.175861
TMEM101	ENSG00000091947	-0.987704	0.0313709	0.251569
CD200	ENSG00000091972	0.227276	0.24947	0.615148
CCDC80	ENSG00000091986	0.0111015	0.974161	0.992105
CMA1	ENSG00000092009	-0.294348	0.63311
PSME1	ENSG00000092010	-0.179487	0.425899	0.755205
PPP2R3C	ENSG00000092020	-0.0721457	0.634943	0.869778
HAUS4	ENSG00000092036	-0.231439	0.275734	0.640439
JPH4	ENSG00000092051	0.867084	0.0419474	0.289519
MYH7	ENSG00000092054	0.174605	0.95335
CEBPE	ENSG00000092067	-0.421868	0.78786
SLC7A8	ENSG00000092068	-0.668651	0.0385325	0.277411
OSGEP	ENSG00000092094	0.0269898	0.879012	0.964033
SLC22A17	ENSG00000092096	0.595785	0.0889316	0.403541
RNF31	ENSG00000092098	-0.350107	0.0576234	0.332414
SCFD1	ENSG00000092108	0.204604	0.083105	0.390719
G2E3	ENSG00000092140	0.123706	0.419185	0.750852
HECTD1	ENSG00000092148	-0.113574	0.398166	0.736787
HNRNPC	ENSG00000092199	0.0992272	0.403664	0.740683
RPGRIP1	ENSG00000092200	0.181313	0.658993	0.881993
SUPT16H	ENSG00000092201	-0.0988697	0.574587	0.841639
TOX4	ENSG00000092203	-0.140449	0.227608	0.593232
GEMIN2	ENSG00000092208	0.0759005	0.678399	0.890217
TGM1	ENSG00000092295	-0.15191	0.631772	0.868582
TINF2	ENSG00000092330	-0.292649	0.0525947	0.31965
DAZL	ENSG00000092345	-0.00038505	0.999802
TBL1Y	ENSG00000092377	-0.0349654	0.990652
SEMA6A	ENSG00000092421	0.100413	0.765084	0.926019
TRPM7	ENSG00000092439	0.0736675	0.454024	0.771799
TYRO3	ENSG00000092445	0.297229	0.363504	0.711096
WDR76	ENSG00000092470	-0.0676863	0.823072	0.946548
CAPN3	ENSG00000092529	0.818423	0.0130531	0.164018
SNAP23	ENSG00000092531	0.232529	0.10146	0.426345
TBX15	ENSG00000092607	0.653063	0.053046	0.320453
PHGDH	ENSG00000092621	1.02354	0.0368626	0.272422
COL9A3	ENSG00000092758	1.13575	0.00265853	0.0724317
EZR	ENSG00000092820	-0.0566611	0.816418	0.944829
MYL6	ENSG00000092841	-0.467427	2.3485e-05	0.00492465
AGO1	ENSG00000092847	-0.0823213	0.46515	0.77952
TEKT2	ENSG00000092850	-0.267545	0.687504
CLSPN	ENSG00000092853	-0.198966	0.597028	0.85169
RFFL	ENSG00000092871	-0.139663	0.629685	0.867688
UNC13D	ENSG00000092929	-0.268504	0.393546	0.734099
MFSD11	ENSG00000092931	-0.482502	0.0460836	0.300686
DPYSL2	ENSG00000092964	0.036835	0.859098	0.957656
TGFB2	ENSG00000092969	-0.73753	0.0810634	0.388148
GPATCH2	ENSG00000092978	0.462745	0.0347672	0.264549
NUP50	ENSG00000093000	0.131163	0.380472	0.724269
CDC45	ENSG00000093009	0.211562	0.525181	0.815305
COMT	ENSG00000093010	0.497669	0.0317543	0.252338
ADA2	ENSG00000093072	-0.222453	0.438155	0.763354
	ENSG00000093100	0.159428	0.618706	0.86205
VNN3P	ENSG00000093134	1.46153	0.137741
ECHDC1	ENSG00000093144	0.0612245	0.766724	0.926453
[truncated: 58,619 more rows]

[truncated: 49 more sheets: Fig3e, Fig3f, Fig3g, Fig3h, Fig4a, Fig4b, Fig4d, Fig4e, Fig5a, Fig5b, Fig5c, Fig5d, Fig5e, FigS2a, FigS2b, FigS2c, FigS2d, FigS2e, FigS3a, FigS3b …]
